# Supplementary material for: Metavirome of 31 tick species provides a compendium of 1,801 RNA virus genomes
Source: Nat Microbiol. 2023 Jan 5;8(1):162–73. doi: 10.1038/s41564-022-01275-w (PMC9816062; doi:10.1038/s41564-022-01275-w)
Supplement: Supplementary file 3 — Table 1. Sampling information of sequencing libraries by species. Table 2. Sampling information of sequencing libraries by province. Table 3. Sampling information of sequencing libraries by ecological fauna. Table 4. Sampling information of sequencing libraries by characteristics. Table 5. Comparison results of phylogenetic distance and height between virus and viral family. Table 6. Best match of BLASTX and BLASTN comparison for viruses discovered in this study. Table 7. Host information of viruses first detected in ticks in this study. Table 8. Alpha diversity of (a) tick species and (b) ecotypes, and virus–host association index (c) between ‘non-tick-specific clades viruses’ and ‘tick-specific viruses’. The association index (AI) ratio = observed association index/null association index, in which the null association index is derived from 1,000 tree-tip randomizations. A ratio closer to 0 indicates a stronger host structure. The P values of AI were estimated by a two-sided Bayesian tip-association significance test (BaTS) and derived from 1,000 tree-tip randomizations without adjustment for multiple comparisons. Table 9. List of Tick Genome and Microbiome Consortium (TIGMIC) members. [file 41564_2022_1275_MOESM3_ESM.xlsx]

## Sheet: Supplementary Table 1
Supplementary Table 1. Sampling information of sequencing libraries by species
Province	Tick species	Number analyzed	Number of pools
			Fed	Unfed	Unknown	Sum
Anhui		207	0	14	0	14
	Haemaphysalis longicornis	181	0	13	0	13
	Rhipicephalus microplus	26	0	1	0	1
Chongqing		221	0	19	0	19
	Haemaphysalis longicornis	117	0	12	0	12
	Rhipicephalus microplus	104	0	7	0	7
Fujian		147	0	15	0	15
	Dermacentor auratus	3	0	1	0	1
	Rhipicephalus microplus	27	0	4	0	4
	Rhipicephalus sanguineus	117	0	10	0	10
Gansu		385	1	18	0	19
	Argas persicus	13	1	0	0	1
	Haemaphysalis longicornis	369	0	17	0	17
	Hyalomma asiaticum	3	0	1	0	1
Guangdong		104	0	14	0	14
	Dermacentor steini	5	0	1	0	1
	Haemaphysalis hystricis	15	0	3	0	3
	Rhipicephalus microplus	84	0	10	0	10
Guangxi		136	0	12	0	12
	Amblyomma geoemydae	4	0	1	0	1
	Amblyomma javanense	31	0	4	0	4
	Amblyomma testudinarium	10	0	2	0	2
	Amblyomma varanense	45	0	3	0	3
	Rhipicephalus sanguineus	46	0	2	0	2
Guizhou		163	0	14	0	14
	Haemaphysalis hystricis	112	0	10	0	10
	Haemaphysalis longicornis	49	0	3	0	3
	Ixodes ovatus	2	0	1	0	1
Hainan		61	0	6	0	6
	Rhipicephalus haemaphysaloides	18	0	2	0	2
	Rhipicephalus microplus	15	0	1	0	1
	Rhipicephalus sanguineus	28	0	3	0	3
Hebei		213	7	16	0	23
	Dermacentor silvarum	120	3	15	0	18
	Haemaphysalis longicornis	93	4	1	0	5
Heilongjiang		522	36	10	0	46
	Dermacentor nuttalli	76	3	2	0	5
	Dermacentor silvarum	201	18	8	0	26
	Haemaphysalis japonica	32	2	0	0	2
	Ixodes persulcatus	213	13	0	0	13
Henan		514	3	26	0	29
	Haemaphysalis longicornis	514	3	26	0	29
Hubei		290	13	10	0	23
	Haemaphysalis longicornis	190	13	0	0	13
	Rhipicephalus microplus	100	0	10	0	10
Hunan		388	6	19	0	25
	Haemaphysalis longicornis	378	6	17	0	23
	Rhipicephalus microplus	10	0	2	0	2
Inner_Mongolia		180	19	8	0	27
	Dermacentor silvarum	129	18	3	0	21
	Haemaphysalis concinna	15	1	0	0	1
	Hyalomma anatolicum anatolicum	14	0	2	0	2
	Hyalomma asiaticum	22	0	3	0	3
Jiangsu		128	6	5	0	11
	Haemaphysalis longicornis	128	6	5	0	11
Jiangxi		61	0	5	0	5
	Haemaphysalis longicornis	10	0	1	0	1
	Haemaphysalis yeni	6	0	1	0	1
	Ixodes granulatus	5	0	1	0	1
	Rhipicephalus sanguineus	40	0	2	0	2
Jilin		809	40	13	1	54
	Dermacentor silvarum	47	6	2	0	8
	Haemaphysalis concinna	302	14	7	0	21
	Haemaphysalis japonica	85	1	2	1	4
	Haemaphysalis longicornis	107	6	0	0	6
	Ixodes persulcatus	268	13	2	0	15
Liaoning		500	13	16	0	29
	Haemaphysalis longicornis	500	13	16	0	29
Ningxia		93	0	14	0	14
	Haemaphysalis japonica	10	0	2	0	2
	Haemaphysalis longicornis	83	0	12	0	12
Beijing		114	4	3	0	7
	Haemaphysalis longicornis	114	4	3	0	7
Qinghai		340	15	10	0	25
	Dermacentor abaensis	25	3	2	0	5
	Dermacentor nuttalli	12	0	2	0	2
	Haemaphysalis qinghaiensis	294	12	4	0	16
	Ixodes ovatus	9	0	2	0	2
Shaanxi		93	0	14	0	14
	Haemaphysalis longicornis	93	0	14	0	14
Shandong		253	14	0	0	14
	Haemaphysalis longicornis	253	14	0	0	14
Shanxi		148	7	4	0	11
	Dermacentor silvarum	29	0	4	0	4
	Haemaphysalis longicornis	119	7	0	0	7
Sichuan		309	1	24	0	25
	Haemaphysalis longicornis	10	1	1	0	2
	Rhipicephalus microplus	299	0	23	0	23
Tianjin		173	8	0	0	8
	Haemaphysalis longicornis	173	8	0	0	8
Tibet		59	0	11	0	11
	Hyalomma isaaci	12	0	2	0	2
	Ixodes ovatus	17	0	3	0	3
	Ornithodoros lahorensis	30	0	6	0	6
Xinjiang		391	5	23	0	28
	Dermacentor niveus	21	2	0	0	2
	Hyalomma scupense	7	1	0	0	1
	Rhipicephalus pumilio	134	0	9	0	9
	Rhipicephalus turanicus	229	2	14	0	16
Yunnan		767	0	46	0	46
	Haemaphysalis montgomeryi	579	0	30	0	30
	Rhipicephalus microplus	188	0	16	0	16
Zhejiang		413	2	13	4	19
	Haemaphysalis hystricis	8	0	1	0	1
	Haemaphysalis longicornis	168	1	11	0	12
	Rhipicephalus microplus	17	0	0	2	2
	Rhipicephalus sanguineus	220	1	1	2	4
Sum		8182	200	402	5	607

## Sheet: Supplementary Table 2
Supplementary Table 2. Sampling information of sequencing libraries by province
Tick species	Number of pools
	Province
	Anhui	Chongqing	Fujian	Gansu	Guangdong	Guangxi	Guizhou	Hainan	Hebei	Heilongjiang	Henan	Hubei	Hunan	Inner_Mongolia	Jiangsu	Jiangxi	Jilin	Liaoning	Ningxia	Beijing	Qinghai	Shaanxi	Shandong	Shanxi	Sichuan	Tianjin	Tibet	Xinjiang	Yunnan	Zhejiang	Sum
Amblyomma geoemydae	0	0	0	0	0	1	0	0	0	0	0	0	0	0	0	0	0	0	0	0	0	0	0	0	0	0	0	0	0	0	1
Amblyomma javanense	0	0	0	0	0	4	0	0	0	0	0	0	0	0	0	0	0	0	0	0	0	0	0	0	0	0	0	0	0	0	4
Amblyomma testudinarium	0	0	0	0	0	2	0	0	0	0	0	0	0	0	0	0	0	0	0	0	0	0	0	0	0	0	0	0	0	0	2
Amblyomma varanense	0	0	0	0	0	3	0	0	0	0	0	0	0	0	0	0	0	0	0	0	0	0	0	0	0	0	0	0	0	0	3
Argas persicus	0	0	0	1	0	0	0	0	0	0	0	0	0	0	0	0	0	0	0	0	0	0	0	0	0	0	0	0	0	0	1
Dermacentor abaensis	0	0	0	0	0	0	0	0	0	0	0	0	0	0	0	0	0	0	0	0	5	0	0	0	0	0	0	0	0	0	5
Dermacentor auratus	0	0	1	0	0	0	0	0	0	0	0	0	0	0	0	0	0	0	0	0	0	0	0	0	0	0	0	0	0	0	1
Dermacentor niveus	0	0	0	0	0	0	0	0	0	0	0	0	0	0	0	0	0	0	0	0	0	0	0	0	0	0	0	2	0	0	2
Dermacentor nuttalli	0	0	0	0	0	0	0	0	0	5	0	0	0	0	0	0	0	0	0	0	2	0	0	0	0	0	0	0	0	0	7
Dermacentor silvarum	0	0	0	0	0	0	0	0	18	26	0	0	0	21	0	0	8	0	0	0	0	0	0	4	0	0	0	0	0	0	77
Dermacentor steini	0	0	0	0	1	0	0	0	0	0	0	0	0	0	0	0	0	0	0	0	0	0	0	0	0	0	0	0	0	0	1
Haemaphysalis concinna	0	0	0	0	0	0	0	0	0	0	0	0	0	1	0	0	21	0	0	0	0	0	0	0	0	0	0	0	0	0	22
Haemaphysalis hystricis	0	0	0	0	3	0	10	0	0	0	0	0	0	0	0	0	0	0	0	0	0	0	0	0	0	0	0	0	0	1	14
Haemaphysalis japonica	0	0	0	0	0	0	0	0	0	2	0	0	0	0	0	0	4	0	2	0	0	0	0	0	0	0	0	0	0	0	8
Haemaphysalis longicornis	13	12	0	17	0	0	3	0	5	0	29	13	23	0	11	1	6	29	12	7	0	14	14	7	2	8	0	0	0	12	238
Haemaphysalis montgomeryi	0	0	0	0	0	0	0	0	0	0	0	0	0	0	0	0	0	0	0	0	0	0	0	0	0	0	0	0	30	0	30
Haemaphysalis qinghaiensis	0	0	0	0	0	0	0	0	0	0	0	0	0	0	0	0	0	0	0	0	16	0	0	0	0	0	0	0	0	0	16
Haemaphysalis yeni	0	0	0	0	0	0	0	0	0	0	0	0	0	0	0	1	0	0	0	0	0	0	0	0	0	0	0	0	0	0	1
Hyalomma isaaci	0	0	0	0	0	0	0	0	0	0	0	0	0	0	0	0	0	0	0	0	0	0	0	0	0	0	2	0	0	0	2
Hyalomma anatolicum anatolicum	0	0	0	0	0	0	0	0	0	0	0	0	0	2	0	0	0	0	0	0	0	0	0	0	0	0	0	0	0	0	2
Hyalomma asiaticum	0	0	0	1	0	0	0	0	0	0	0	0	0	3	0	0	0	0	0	0	0	0	0	0	0	0	0	0	0	0	4
Hyalomma scupense	0	0	0	0	0	0	0	0	0	0	0	0	0	0	0	0	0	0	0	0	0	0	0	0	0	0	0	1	0	0	1
Ixodes granulatus	0	0	0	0	0	0	0	0	0	0	0	0	0	0	0	1	0	0	0	0	0	0	0	0	0	0	0	0	0	0	1
Ixodes ovatus	0	0	0	0	0	0	1	0	0	0	0	0	0	0	0	0	0	0	0	0	2	0	0	0	0	0	3	0	0	0	6
Ixodes persulcatus	0	0	0	0	0	0	0	0	0	13	0	0	0	0	0	0	15	0	0	0	0	0	0	0	0	0	0	0	0	0	28
Ornithodoros lahorensis	0	0	0	0	0	0	0	0	0	0	0	0	0	0	0	0	0	0	0	0	0	0	0	0	0	0	6	0	0	0	6
Rhipicephalus haemaphysaloides	0	0	0	0	0	0	0	2	0	0	0	0	0	0	0	0	0	0	0	0	0	0	0	0	0	0	0	0	0	0	2
Rhipicephalus microplus	1	7	4	0	10	0	0	1	0	0	0	10	2	0	0	0	0	0	0	0	0	0	0	0	23	0	0	0	16	2	76
Rhipicephalus pumilio	0	0	0	0	0	0	0	0	0	0	0	0	0	0	0	0	0	0	0	0	0	0	0	0	0	0	0	9	0	0	9
Rhipicephalus sanguineus	0	0	10	0	0	2	0	3	0	0	0	0	0	0	0	2	0	0	0	0	0	0	0	0	0	0	0	0	0	4	21
Rhipicephalus turanicus	0	0	0	0	0	0	0	0	0	0	0	0	0	0	0	0	0	0	0	0	0	0	0	0	0	0	0	16	0	0	16
Sum	14	19	15	19	14	12	14	6	23	46	29	23	25	27	11	5	54	29	14	7	25	14	14	11	25	8	11	28	46	19	607

## Sheet: Supplementary Table 3
Supplementary Table 3. Sampling information of sequencing libraries by ecological fauna
Tick species	Number of pools
	Ecological fauna
	Central region	Inner Mongolia-Xinjiang region	North region	Northeast region	South region	Southwest region	Tibetan region	Sum
Amblyomma geoemydae	0	0	0	0	1	0	0	1
Amblyomma javanense	0	0	0	0	4	0	0	4
Amblyomma testudinarium	0	0	0	0	2	0	0	2
Amblyomma varanense	0	0	0	0	3	0	0	3
Argas persicus	0	1	0	0	0	0	0	1
Dermacentor abaensis	0	0	0	0	0	0	5	5
Dermacentor auratus	1	0	0	0	0	0	0	1
Dermacentor niveus	0	2	0	0	0	0	0	2
Dermacentor nuttalli	0	0	0	5	0	0	2	7
Dermacentor silvarum	0	18	22	37	0	0	0	77
Dermacentor steini	0	0	0	0	1	0	0	1
Haemaphysalis concinna	0	0	0	22	0	0	0	22
Haemaphysalis hystricis	11	0	0	0	3	0	0	14
Haemaphysalis japonica	0	0	2	6	0	0	0	8
Haemaphysalis longicornis	73	0	138	27	0	0	0	238
Haemaphysalis montgomeryi	0	0	0	0	0	30	0	30
Haemaphysalis qinghaiensis	0	0	0	0	0	0	16	16
Haemaphysalis yeni	1	0	0	0	0	0	0	1
Hyalomma isaaci	0	0	0	0	0	0	2	2
Hyalomma anatolicum anatolicum	0	2	0	0	0	0	0	2
Hyalomma asiaticum	0	3	1	0	0	0	0	4
Hyalomma scupense	0	1	0	0	0	0	0	1
Ixodes granulatus	1	0	0	0	0	0	0	1
Ixodes ovatus	1	0	0	0	0	0	5	6
Ixodes persulcatus	0	0	0	28	0	0	0	28
Ornithodoros lahorensis	0	0	0	0	0	0	6	6
Rhipicephalus haemaphysaloides	0	0	0	0	2	0	0	2
Rhipicephalus microplus	56	0	0	0	4	16	0	76
Rhipicephalus pumilio	0	9	0	0	0	0	0	9
Rhipicephalus sanguineus	6	0	0	0	15	0	0	21
Rhipicephalus turanicus	0	16	0	0	0	0	0	16
Sum	150	52	163	125	35	46	36	607

## Sheet: Supplementary Table 4
Supplementary Table 4. Sampling information of sequencing libraries by characteristics
Tick species	Number of pools
	Feeding status			Sex
	Fed	Unfed	Unknown	Female	Male	Unknown
Amblyomma geoemydae	0	1	0	1	0	0
Amblyomma javanense	0	4	0	2	2	0
Amblyomma testudinarium	0	2	0	0	2	0
Amblyomma varanense	0	3	0	3	0	0
Argas persicus	0	1	0	0	0	1
Dermacentor abaensis	0	5	0	1	4	0
Dermacentor auratus	0	1	0	1	0	0
Dermacentor niveus	0	2	0	1	1	0
Dermacentor nuttalli	0	7	0	2	5	0
Dermacentor silvarum	4	73	0	50	27	0
Dermacentor steini	1	0	0	1	0	0
Haemaphysalis concinna	2	20	0	16	6	0
Haemaphysalis hystricis	4	10	0	5	9	0
Haemaphysalis japonica	2	5	1	5	3	0
Haemaphysalis longicornis	45	193	0	158	80	0
Haemaphysalis montgomeryi	0	30	0	9	21	0
Haemaphysalis qinghaiensis	0	16	0	7	9	0
Haemaphysalis yeni	1	0	0	1	0	0
Hyalomma isaaci	0	2	0	0	2	0
Hyalomma anatolicum anatolicum	0	2	0	0	2	0
Hyalomma asiaticum	1	3	0	3	1	0
Hyalomma scupense	0	1	0	1	0	0
Ixodes granulatus	1	0	0	1	0	0
Ixodes ovatus	5	1	0	6	0	0
Ixodes persulcatus	1	27	0	19	9	0
Ornithodoros lahorensis	6	0	0	0	0	6
Rhipicephalus haemaphysaloides	2	0	0	2	0	0
Rhipicephalus microplus	40	34	2	56	20	0
Rhipicephalus pumilio	0	9	0	4	5	0
Rhipicephalus sanguineus	5	14	2	12	9	0
Rhipicephalus turanicus	0	16	0	5	11	0
Sum	120	482	5	372	228	7

## Sheet: Supplementary Table 5
Supplementary Table 5. Comparison results of phylogenetic distance and height between virus and viral family
Family	Genome Composition	Distance of other insect viruses to family node	Distance of tick viruses to family node	Distance closer to family node	Height of other insect viruses to family node	Height of tick viruses to family node	Height closer to family node	Family note on RNAtree
Potyviridae	ssRNA(+)	4.87847	0.173943	Tick	14	6	Tick	P2-C5-O15-F50
Dicistroviridae	ssRNA(+)	0.676228	0.294508	Tick	1	4	Insect	P2-C4-O16-F17
Iflaviridae	ssRNA(+)	0.509395	0.308784	Tick	6	3	Tick	P2-C4-O16-F24
Flaviviridae	ssRNA(+)	1.96303	1.81677	Tick	4	3	Tick	P1-C9-O1-F19
Tymoviridae	ssRNA(+)	1.22227	0.246691	Tick	5	2	Tick	P1-C1-O21-F61
Mitoviridae	ssRNA(+)	0.910238	1.30695	Insect	7	9	Insect	P4-C11-O5-F33
Togaviridae	ssRNA(+)	0.940768	0	Tick	2	1	Tick	P1-C1-O10-F80
Nyamiviridae	ssRNA(-)	1.41937	1.31461	Tick	7	5	Tick	P3-C8-O11-F38
Lispiviridae	ssRNA(-)	0.215615	0.591971	Insect	8	8	Insect	P3-C8-O11-F27
Chuviridae	ssRNA(-)	0.182817	1.01179	Insect	10	18	Insect	P3-C8-O9-F13
Yueviridae	ssRNA(-)	1.38205	0.29063	Tick	3	2	Tick	P3-C24-O33-F83
Rhabdoviridae	ssRNA(-)	0.376163	1.87644	Insect	14	14	Insect	P3-C8-O11-F52
Phenuiviridae	ssRNA(-)	0.61462	2.62554	Insect	4	21	Insect	P3-C3-O3-F45
Phasmaviridae	ssRNA(-)	1.06571	1.42778	Insect	1	1	Tick/Insect	P3-C3-O3-F44
Peribunyaviridae	ssRNA(-)	0.891266	0.460422	Tick	18	5	Tick	P3-C3-O3-F42
Orthomyxoviridae	ssRNA(-)	0.557973	1.18447	Insect	8	10	Insect	P3-C14-O2-F39
Tospoviridae	ssRNA(-)	0.614267	0.813909	Insect	6	12	Insect	P3-C3-O3-F59
Nairoviridae	ssRNA(-)	0.739292	0	Tick	3	1	Tick	P3-C3-O3-F35
Partitiviridae	dsRNA	4.1437	1.71535	Tick	14	8	Tick	P2-C2-O6-F41
Reoviridae	dsRNA	0.832281	1.77344	Insect	4	5	Insect	P5-C15-O17-F51
Chrysoviridae	dsRNA	0.96147	0.871846	Tick	6	5	Tick	P5-C7-O7-F12
Totiviridae	dsRNA	1.88447	1.37883	Tick	5	5	Tick/Insect	P5-C7-O7-F60

## Sheet: Supplementary Table 6
Supplementary Table 6. Best match of BLASTX and BLASTN comparison for viruses discovered in this study
Virus name	Family	Contig length	Blastx tophit accession no.	Blastx tophit nr	Blastx identity	Blastx tophit matched length	Blastx tophit Evalue	Blastx tophit coverage	Blastn tophit accession no.	Blastn tophit nr	Blastn tophit identity	Blastn tophit matched length	Blastn tophit Evalue	Blastn tophit tax	Blastn tophit coverage	Completeness	Blastx tophit taxnnmy	Blastn tophit taxnnmy	Superclades	Library no.	Region	Tick species
Hulunbuir_Alpha_tick_virus_1_TIGMIC_1	Alphaflexiviridae	1508	QDB74984.1	QDB74984.1 putative RNA-dependent RNA polymerase [Leptosphaerulina chartarum flexivirus 1]	60.9	501	2.35e-197	0.996684								No	Viruses;Kitrinoviricota;Alsuviricetes;Tymovirales;Unclassified;Leptosphaerulina;Leptosphaerulina chartarum flexivirus 1		No	RNA1056	China:Heilongjiang	Dermacentor silvarum
Zhangzhou_tick_virus_5_TIGMIC_1	Aspiviridae	2493	QJX19791.1	QJX19791.1 RNA-dependent RNA polymerase [Plasmopara viticola lesion associated mycoophiovirus 5]	73.4	830	0	0.998797								No	Viruses;Unclassified;Unclassified;Unclassified;Unclassified;Plasmopara;Plasmopara viticola lesion associated mycoophiovirus 5		Yes	RNA1479	China:Fujiang	Rhipicephalus sanguineus
Fusarium_poae_negative-stranded_virus_1_TIGMIC_1	Aspiviridae	5865	YP_009272911.1	YP_009272911.1 RNA-dependent RNA polymerase [Fusarium poae negative-stranded virus 1]	99	1115	0	0.570332	LC150618.1	LC150618.1 Fusarium poae negative-stranded virus 1 genomic RNA, complete genome	95.216	3909	0	N/A	0.666496	No	Viruses;Unclassified;Unclassified;Unclassified;Unclassified;Fusarium;Fusarium poae negative-stranded virus 1		Yes	RNA1234	China:Henan	Haemaphysalis longicornis
Fusarium_poae_negative-stranded_virus_1_TIGMIC_2	Aspiviridae	1947	YP_009272911.1	YP_009272911.1 RNA-dependent RNA polymerase [Fusarium poae negative-stranded virus 1]	98.9	648	0	0.998459	LC150618.1	LC150618.1 Fusarium poae negative-stranded virus 1 genomic RNA, complete genome	95.84	1947	0	N/A	1	No	Viruses;Unclassified;Unclassified;Unclassified;Unclassified;Fusarium;Fusarium poae negative-stranded virus 1		Yes	RNA1234	China:Henan	Haemaphysalis longicornis
Bangxi_tick_virus_1_TIGMIC_1	Aspiviridae	2542	QJX19790.1	QJX19790.1 RNA-dependent RNA polymerase [Plasmopara viticola lesion associated mycoophiovirus 4]	55.8	846	0	0.998426								No	Viruses;Unclassified;Unclassified;Unclassified;Unclassified;Plasmopara;Plasmopara viticola lesion associated mycoophiovirus 4		Yes	RNA577	China:Hainan	Rhipicephalus haemaphysaloides
Haerbin_tick_virus_3_TIGMIC_1	Aspiviridae	7012	ALD89111.1	ALD89111.1 RNA-dependent RNA polymerase [Rhizoctonia solani negative-stranded virus 3]	23.8	1871	1.31e-83	0.800485								No	Viruses;Unclassified;Unclassified;Unclassified;Unclassified;Rhizoctonia;Rhizoctonia solani negative-stranded virus 3		Yes	RNA273	China:Heilongjiang	Dermacentor silvarum
Murine_astrovirus_TIGMIC_1	Astroviridae	621	AFB18035.1	AFB18035.1 RNA-dependent RNA polymerase, partial [Murine astrovirus]	97.6	206	8.41e-155	0.995169	JX544743.1	JX544743.1 Murine astrovirus strain STL 1, complete genome	96.779	621	0	N/A	1	No	Viruses;Pisuviricota;Stelpaviricetes;Stellavirales;Astroviridae;Murine;Murine astrovirus	Viruses;Pisuviricota;Stelpaviricetes;Stellavirales;Astroviridae;Murine;Murine astrovirus	No	RNA1409	China:Shaanxi	Haemaphysalis longicornis
Luoyang_tick_virus_1_TIGMIC_1	Astroviridae	7317	QKI28858.1	QKI28858.1 hypothetical protein 1 [Solanum melongena bastro-like virus]	52.5	2017	0	0.826978								No	Viruses;Pisuviricota;Stelpaviricetes;Stellavirales;Astroviridae;Solanum;Solanum melongena bastro-like virus		Yes	RNA1223	China:Henan	Haemaphysalis longicornis
Nanning_Botou_tick_virus_1_TIGMIC_1	Botourmiaviridae	2742	UAW09570.1	UAW09570.1 MAG: RNA-dependent RNA polymerase [Aspergillus flavus scleroulivirus 1]	65.2	706	0	0.772429								Yes	Viruses;Lenarviricota;Miaviricetes;Ourlivirales;Botourmiaviridae;Scleroulivirus;Aspergillus flavus scleroulivirus 1		No	RNA439	China:Guangxi	Amblyomma varanense
Tonghua_Botou_tick_virus_1_TIGMIC_1	Botourmiaviridae	2820	QGY72594.1	QGY72594.1 RNA dependent RNA polymerase [Plasmopara viticola lesion associated ourmia-like virus 64]	48.3	685	7.43e-188	0.728723	MN532618.1	MN532618.1 Plasmopara viticola lesion associated ourmia-like virus 31 isolate DMG-B_Contig5 RNA dependent RNA polymerase gene, complete cds	80.189	212	3.68e-32	N/A	0.0751773	Yes	Viruses;Lenarviricota;Miaviricetes;Ourlivirales;Botourmiaviridae;Ourmiavirus;Plasmopara viticola lesion associated ourmia-like virus 64	Viruses;Lenarviricota;Miaviricetes;Ourlivirales;Botourmiaviridae;Ourmiavirus;Plasmopara viticola lesion associated ourmia-like virus 31	No	RNA432	China:Inner_Mongolia	Hyalomma asiaticum
Erysiphe_necator_associated_ourmia-like_virus_41_TIGMIC_1	Botourmiaviridae	2241	QKI79871.1	QKI79871.1 RNA-dependent RNA polymerase [Erysiphe necator associated ourmia-like virus 41]	93.4	632	0	0.846051	MN532663.1	MN532663.1 Plasmopara viticola lesion associated ourmia-like virus 76 isolate DMS2_8134 RNA dependent RNA polymerase gene, complete cds	80.225	2225	0	N/A	0.99286	Yes	Viruses;Lenarviricota;Miaviricetes;Ourlivirales;Botourmiaviridae;Ourmiavirus;Erysiphe necator associated ourmia-like virus 41	Viruses;Lenarviricota;Miaviricetes;Ourlivirales;Botourmiaviridae;Ourmiavirus;Plasmopara viticola lesion associated ourmia-like virus 76	No	RNA457	China:Yunnan	Rhipicephalus microplus
Zhangzhou_Botou_tick_virus_1_TIGMIC_1	Botourmiaviridae	5616	QKI79957.1	QKI79957.1 RNA-dependent RNA polymerase [Erysiphe necator associated ourmia-like virus 128]	51.4	588	1.08e-185	0.314103								Yes	Viruses;Lenarviricota;Miaviricetes;Ourlivirales;Botourmiaviridae;Ourmiavirus;Erysiphe necator associated ourmia-like virus 128		No	RNA1261	China:Anhui	Haemaphysalis longicornis
Plasmopara_viticola_lesion_associated_ourmia-like_virus_35_TIGMIC_1	Botourmiaviridae	2434	QGY72565.1	QGY72565.1 RNA dependent RNA polymerase [Plasmopara viticola lesion associated ourmia-like virus 35]	95.9	629	0	0.775267	MN532622.1	MN532622.1 Plasmopara viticola lesion associated ourmia-like virus 35 isolate DMG-D_Contig5 RNA dependent RNA polymerase gene, complete cds	94.009	2437	0	N/A	1.00123	Yes	Viruses;Lenarviricota;Miaviricetes;Ourlivirales;Botourmiaviridae;Ourmiavirus;Plasmopara viticola lesion associated ourmia-like virus 35	Viruses;Lenarviricota;Miaviricetes;Ourlivirales;Botourmiaviridae;Ourmiavirus;Plasmopara viticola lesion associated ourmia-like virus 35	No	RNA1261	China:Anhui	Haemaphysalis longicornis
Maanshan_Botou_tick_virus_1_TIGMIC_1	Botourmiaviridae	2917	YP_009333153.1	YP_009333153.1 RNA-dependent RNA polymerase [Beihai narna-like virus 14]	43.9	826	7.02e-191	0.849503								Yes	Viruses;Unclassified;Unclassified;Unclassified;Unclassified;Beihai;Beihai narna-like virus 14		No	RNA1313	China:Anhui	Haemaphysalis longicornis
Lianyungang_Botou_tick_virus_1_TIGMIC_1	Botourmiaviridae	2755	QKI79885.1	QKI79885.1 RNA-dependent RNA polymerase [Erysiphe necator associated ourmia-like virus 55]	59.9	633	1.35e-252	0.689292	MN532646.1	MN532646.1 Plasmopara viticola lesion associated ourmia-like virus 59 isolate DMG-C_25545 RNA dependent RNA polymerase gene, complete cds	87.255	204	5.8e-55	N/A	0.0740472	Yes	Viruses;Lenarviricota;Miaviricetes;Ourlivirales;Botourmiaviridae;Ourmiavirus;Erysiphe necator associated ourmia-like virus 55	Viruses;Lenarviricota;Miaviricetes;Ourlivirales;Botourmiaviridae;Ourmiavirus;Plasmopara viticola lesion associated ourmia-like virus 59	No	RNA518	China:Chongqing	Rhipicephalus microplus
Epicoccum_nigrum_ourmia-like_virus_1_TIGMIC_1	Botourmiaviridae	2192	QDB75003.1	QDB75003.1 RNA-dependent RNA polymerase [Epicoccum nigrum ourmia-like virus 1]	97.3	676	0	0.925182	MK584842.1	MK584842.1 Epicoccum nigrum ourmia-like virus 1 isolate CREA-VE-1SY1, complete sequence	95.392	2192	0	N/A	1	No	Viruses;Lenarviricota;Miaviricetes;Ourlivirales;Botourmiaviridae;Botoulivirus;Epicoccum botoulivirus	Viruses;Lenarviricota;Miaviricetes;Ourlivirales;Botourmiaviridae;Botoulivirus;Epicoccum botoulivirus	No	RNA518	China:Chongqing	Rhipicephalus microplus
Erysiphe_necator_associated_ourmia-like_virus_113_TIGMIC_1	Botourmiaviridae	1800	QKI79942.1	QKI79942.1 RNA-dependent RNA polymerase [Erysiphe necator associated ourmia-like virus 113]	99.1	570	0	0.95	MN532655.1	MN532655.1 Plasmopara viticola lesion associated ourmia-like virus 68 isolate DMG-A_29743 RNA dependent RNA polymerase gene, complete cds	94.939	1798	0	N/A	0.998889	No	Viruses;Lenarviricota;Miaviricetes;Ourlivirales;Botourmiaviridae;Ourmiavirus;Erysiphe necator associated ourmia-like virus 113	Viruses;Lenarviricota;Miaviricetes;Ourlivirales;Botourmiaviridae;Ourmiavirus;Plasmopara viticola lesion associated ourmia-like virus 68	No	RNA519	China:Chongqing	Rhipicephalus microplus
Zhangzhou_Botou_tick_virus_2_TIGMIC_1	Botourmiaviridae	2866	QKI79896.1	QKI79896.1 RNA-dependent RNA polymerase [Erysiphe necator associated ourmia-like virus 66]	74.2	635	0	0.664689	MK249741.1	MK249741.1 Ourmia-like virus sp. RNA-dependent RNA polymerase gene, complete cds	71.254	574	4.87e-26	N/A	0.200279	Yes	Viruses;Lenarviricota;Miaviricetes;Ourlivirales;Botourmiaviridae;Ourmiavirus;Erysiphe necator associated ourmia-like virus 66	Viruses;Lenarviricota;Miaviricetes;Ourlivirales;Botourmiaviridae;Ourmiavirus;Ourmia-like virus sp.	No	RNA1473	China:Fujiang	Rhipicephalus sanguineus
Zhangzhou_Botou_tick_virus_2_TIGMIC_2	Botourmiaviridae	2837	QKI79896.1	QKI79896.1 RNA-dependent RNA polymerase [Erysiphe necator associated ourmia-like virus 66]	73.7	634	0	0.670427								Yes	Viruses;Lenarviricota;Miaviricetes;Ourlivirales;Botourmiaviridae;Ourmiavirus;Erysiphe necator associated ourmia-like virus 66		No	RNA1474	China:Fujiang	Rhipicephalus sanguineus
Nanning_Botou_tick_virus_2_TIGMIC_1	Botourmiaviridae	2850	QGY72572.1	QGY72572.1 RNA dependent RNA polymerase [Plasmopara viticola lesion associated ourmia-like virus 42]	37.7	623	1.89e-104	0.655789								Yes	Viruses;Lenarviricota;Miaviricetes;Ourlivirales;Botourmiaviridae;Ourmiavirus;Plasmopara viticola lesion associated ourmia-like virus 42		No	RNA1478	China:Fujiang	Rhipicephalus sanguineus
Hulunbuir_Botou_tick_virus_1_TIGMIC_1	Botourmiaviridae	2884	QDB75000.1	QDB75000.1 RNA-dependent RNA polymerase [Penicillium sumatrense ourmia-like virus 1]	73.2	716	0	0.744799	MN532670.1	MN532670.1 Plasmopara viticola lesion associated ourmia-like virus 83 isolate DMS6_43509 RNA dependent RNA polymerase gene, complete cds	78.823	1733	0	N/A	0.600902	Yes	Viruses;Lenarviricota;Miaviricetes;Ourlivirales;Botourmiaviridae;Penoulivirus;Penicillium penoulivirus	Viruses;Lenarviricota;Miaviricetes;Ourlivirales;Botourmiaviridae;Ourmiavirus;Plasmopara viticola lesion associated ourmia-like virus 83	No	RNA1478	China:Fujiang	Rhipicephalus sanguineus
Nanning_Botou_tick_virus_2_TIGMIC_2	Botourmiaviridae	2582	QKI79910.1	QKI79910.1 RNA-dependent RNA polymerase [Erysiphe necator associated ourmia-like virus 80]	69.9	598	8.06e-301	0.69481	MN532654.1	MN532654.1 Plasmopara viticola lesion associated ourmia-like virus 67 isolate DMS4_34267 RNA dependent RNA polymerase gene, complete cds	72.781	1510	2.29e-123	N/A	0.584818	Yes	Viruses;Lenarviricota;Miaviricetes;Ourlivirales;Botourmiaviridae;Ourmiavirus;Erysiphe necator associated ourmia-like virus 80	Viruses;Lenarviricota;Miaviricetes;Ourlivirales;Botourmiaviridae;Ourmiavirus;Plasmopara viticola lesion associated ourmia-like virus 67	No	RNA1478	China:Fujiang	Rhipicephalus sanguineus
Nanning_Botou_tick_virus_2_TIGMIC_3	Botourmiaviridae	2860	QGY72572.1	QGY72572.1 RNA dependent RNA polymerase [Plasmopara viticola lesion associated ourmia-like virus 42]	36.2	654	1.35e-106	0.686014								Yes	Viruses;Lenarviricota;Miaviricetes;Ourlivirales;Botourmiaviridae;Ourmiavirus;Plasmopara viticola lesion associated ourmia-like virus 42		No	RNA1478	China:Fujiang	Rhipicephalus sanguineus
Zhangzhou_Botou_tick_virus_3_TIGMIC_1	Botourmiaviridae	2737	QGY72566.1	QGY72566.1 RNA dependent RNA polymerase [Plasmopara viticola lesion associated ourmia-like virus 36]	57	698	1.31e-257	0.765071	MK584845.1	MK584845.1 Acremonium sclerotigenum ourmia-like virus 1 isolate CREA-VE-3SY2, complete sequence	92.424	66	2.19e-14	N/A	0.024114	Yes	Viruses;Lenarviricota;Miaviricetes;Ourlivirales;Botourmiaviridae;Ourmiavirus;Plasmopara viticola lesion associated ourmia-like virus 36	Viruses;Lenarviricota;Miaviricetes;Ourlivirales;Botourmiaviridae;Magoulivirus;Acremonium magoulivirus	No	RNA1479	China:Fujiang	Rhipicephalus sanguineus
Zhangzhou_Botou_tick_virus_4_TIGMIC_1	Botourmiaviridae	2561	AYP71797.1	AYP71797.1 RNA-dependent RNA polymerase [Penicillium citrinum ourmia-like virus 1]	76.9	702	0	0.822335	MG887747.1	MG887747.1 Penicillium citrinum ourmia-like virus 1 isolate MUT1071 RNA-dependent RNA polymerase gene, complete cds	77.525	1584	0	N/A	0.618508	Yes	Viruses;Lenarviricota;Miaviricetes;Ourlivirales;Botourmiaviridae;Magoulivirus;Penicillium magoulivirus	Viruses;Lenarviricota;Miaviricetes;Ourlivirales;Botourmiaviridae;Magoulivirus;Penicillium magoulivirus	No	RNA1479	China:Fujiang	Rhipicephalus sanguineus
Luoyang_Botou_tick_virus_1_TIGMIC_1	Botourmiaviridae	2478	QGY72577.1	QGY72577.1 RNA dependent RNA polymerase [Plasmopara viticola lesion associated ourmia-like virus 47]	63	633	4.52e-277	0.766344	MN532631.1	MN532631.1 Plasmopara viticola lesion associated ourmia-like virus 44 isolate DMG-A_35452 RNA dependent RNA polymerase gene, complete cds	77.215	316	2.48e-38	N/A	0.127522	Yes	Viruses;Lenarviricota;Miaviricetes;Ourlivirales;Botourmiaviridae;Ourmiavirus;Plasmopara viticola lesion associated ourmia-like virus 47	Viruses;Lenarviricota;Miaviricetes;Ourlivirales;Botourmiaviridae;Ourmiavirus;Plasmopara viticola lesion associated ourmia-like virus 44	No	RNA1479	China:Fujiang	Rhipicephalus sanguineus
Zhangzhou_Botou_tick_virus_5_TIGMIC_1	Botourmiaviridae	2506	QKI79932.1	QKI79932.1 RNA-dependent RNA polymerase [Erysiphe necator associated ourmia-like virus 102]	57.7	638	1.29e-250	0.763767								Yes	Viruses;Lenarviricota;Miaviricetes;Ourlivirales;Botourmiaviridae;Ourmiavirus;Erysiphe necator associated ourmia-like virus 102		No	RNA1479	China:Fujiang	Rhipicephalus sanguineus
Lianyungang_Botou_tick_virus_2_TIGMIC_1	Botourmiaviridae	2275	QKI79945.1	QKI79945.1 RNA-dependent RNA polymerase [Erysiphe necator associated ourmia-like virus 116]	75.9	618	0	0.814945	MN532624.1	MN532624.1 Plasmopara viticola lesion associated ourmia-like virus 37 isolate DMS9_20604 RNA dependent RNA polymerase gene, complete cds	77.162	2255	0	N/A	0.991209	Yes	Viruses;Lenarviricota;Miaviricetes;Ourlivirales;Botourmiaviridae;Ourmiavirus;Erysiphe necator associated ourmia-like virus 116	Viruses;Lenarviricota;Miaviricetes;Ourlivirales;Botourmiaviridae;Ourmiavirus;Plasmopara viticola lesion associated ourmia-like virus 37	No	RNA1479	China:Fujiang	Rhipicephalus sanguineus
Hulunbuir_Botou_tick_virus_2_TIGMIC_1	Botourmiaviridae	2766	QKI79944.1	QKI79944.1 RNA-dependent RNA polymerase [Erysiphe necator associated ourmia-like virus 115]	55.8	770	8.09e-270	0.835141								Yes	Viruses;Lenarviricota;Miaviricetes;Ourlivirales;Botourmiaviridae;Ourmiavirus;Erysiphe necator associated ourmia-like virus 115		No	RNA1479	China:Fujiang	Rhipicephalus sanguineus
Nanning_Botou_tick_virus_2_TIGMIC_4	Botourmiaviridae	2234	QKI79889.1	QKI79889.1 RNA-dependent RNA polymerase [Erysiphe necator associated ourmia-like virus 59]	47.5	537	6.38e-159	0.721128								No	Viruses;Lenarviricota;Miaviricetes;Ourlivirales;Botourmiaviridae;Ourmiavirus;Erysiphe necator associated ourmia-like virus 59		No	RNA1479	China:Fujiang	Rhipicephalus sanguineus
Tonghua_Botou_tick_virus_2_TIGMIC_1	Botourmiaviridae	2266	QGY72606.1	QGY72606.1 RNA dependent RNA polymerase [Plasmopara viticola lesion associated ourmia-like virus 76]	72.1	637	0	0.843336	MN532665.1	MN532665.1 Plasmopara viticola lesion associated ourmia-like virus 78 isolate DMG-F_41358 RNA dependent RNA polymerase gene, complete cds	76.052	1854	0	N/A	0.818182	Yes	Viruses;Lenarviricota;Miaviricetes;Ourlivirales;Botourmiaviridae;Ourmiavirus;Plasmopara viticola lesion associated ourmia-like virus 76	Viruses;Lenarviricota;Miaviricetes;Ourlivirales;Botourmiaviridae;Ourmiavirus;Plasmopara viticola lesion associated ourmia-like virus 78	No	RNA1479	China:Fujiang	Rhipicephalus sanguineus
Zhangzhou_Botou_tick_virus_5_TIGMIC_2	Botourmiaviridae	1520	QJT73680.1	QJT73680.1 RNA-dependent RNA polymerase [Botrytis cinerea ourmia-like virus 14]	76.8	500	1.92e-283	0.986842								No	Viruses;Lenarviricota;Miaviricetes;Ourlivirales;Botourmiaviridae;Botrytis;Botrytis cinerea ourmia-like virus 14		No	RNA1479	China:Fujiang	Rhipicephalus sanguineus
Taian_Botou_tick_virus_1_TIGMIC_1	Botourmiaviridae	2117	QKI79906.1	QKI79906.1 RNA-dependent RNA polymerase [Erysiphe necator associated ourmia-like virus 76]	63.5	665	7.02e-287	0.942371	MN532676.1	MN532676.1 Plasmopara viticola lesion associated ourmia-like virus 89 isolate DMG-B_53516 RNA dependent RNA polymerase gene, complete cds	73.917	1177	2.46e-112	N/A	0.555975	No	Viruses;Lenarviricota;Miaviricetes;Ourlivirales;Botourmiaviridae;Ourmiavirus;Erysiphe necator associated ourmia-like virus 76	Viruses;Lenarviricota;Miaviricetes;Ourlivirales;Botourmiaviridae;Ourmiavirus;Plasmopara viticola lesion associated ourmia-like virus 89	No	RNA1479	China:Fujiang	Rhipicephalus sanguineus
Zhangzhou_Botou_tick_virus_6_TIGMIC_1	Botourmiaviridae	2521	QGY72599.1	QGY72599.1 RNA dependent RNA polymerase [Plasmopara viticola lesion associated ourmia-like virus 69]	73.4	631	0	0.750893	MN532656.1	MN532656.1 Plasmopara viticola lesion associated ourmia-like virus 69 isolate DMS3_30497 RNA dependent RNA polymerase gene, complete cds	73.869	1768	5.79e-174	N/A	0.701309	Yes	Viruses;Lenarviricota;Miaviricetes;Ourlivirales;Botourmiaviridae;Ourmiavirus;Plasmopara viticola lesion associated ourmia-like virus 69	Viruses;Lenarviricota;Miaviricetes;Ourlivirales;Botourmiaviridae;Ourmiavirus;Plasmopara viticola lesion associated ourmia-like virus 69	No	RNA1479	China:Fujiang	Rhipicephalus sanguineus
Hulunbuir_Botou_tick_virus_2_TIGMIC_2	Botourmiaviridae	2366	QGY72618.1	QGY72618.1 RNA dependent RNA polymerase [Plasmopara viticola lesion associated ourmia-like virus 88]	61.9	622	4.26e-260	0.788673	MN532675.1	MN532675.1 Plasmopara viticola lesion associated ourmia-like virus 88 isolate DMS8_23510 RNA dependent RNA polymerase gene, complete cds	98.305	59	3.15e-17	N/A	0.0249366	Yes	Viruses;Lenarviricota;Miaviricetes;Ourlivirales;Botourmiaviridae;Ourmiavirus;Plasmopara viticola lesion associated ourmia-like virus 88	Viruses;Lenarviricota;Miaviricetes;Ourlivirales;Botourmiaviridae;Ourmiavirus;Plasmopara viticola lesion associated ourmia-like virus 88	No	RNA1479	China:Fujiang	Rhipicephalus sanguineus
Zhangzhou_Botou_tick_virus_4_TIGMIC_2	Botourmiaviridae	1840	AYP71797.1	AYP71797.1 RNA-dependent RNA polymerase [Penicillium citrinum ourmia-like virus 1]	55.2	538	5.94e-201	0.877174								No	Viruses;Lenarviricota;Miaviricetes;Ourlivirales;Botourmiaviridae;Magoulivirus;Penicillium magoulivirus		No	RNA1479	China:Fujiang	Rhipicephalus sanguineus
Zhangzhou_Botou_tick_virus_1_TIGMIC_2	Botourmiaviridae	2648	QKI79957.1	QKI79957.1 RNA-dependent RNA polymerase [Erysiphe necator associated ourmia-like virus 128]	55.2	585	3.29e-216	0.662764								Yes	Viruses;Lenarviricota;Miaviricetes;Ourlivirales;Botourmiaviridae;Ourmiavirus;Erysiphe necator associated ourmia-like virus 128		No	RNA1480	China:Fujiang	Rhipicephalus sanguineus
Zhangzhou_Botou_tick_virus_7_TIGMIC_1	Botourmiaviridae	2847	QKI79951.1	QKI79951.1 RNA-dependent RNA polymerase [Erysiphe necator associated ourmia-like virus 122]	71	675	0	0.711275								Yes	Viruses;Lenarviricota;Miaviricetes;Ourlivirales;Botourmiaviridae;Ourmiavirus;Erysiphe necator associated ourmia-like virus 122		No	RNA1511	China:Guangdong	Rhipicephalus microplus
Erysiphe_necator_associated_ourmia-like_virus_42_TIGMIC_1	Botourmiaviridae	2457	QKI79872.1	QKI79872.1 RNA-dependent RNA polymerase [Erysiphe necator associated ourmia-like virus 42]	92.2	650	0	0.793651	MN532590.1	MN532590.1 Plasmopara viticola lesion associated ourmia-like virus 3 isolate DMG-D_30438 RNA dependent RNA polymerase gene, complete cds	75.643	1634	0	N/A	0.665039	Yes	Viruses;Lenarviricota;Miaviricetes;Ourlivirales;Botourmiaviridae;Ourmiavirus;Erysiphe necator associated ourmia-like virus 42	Viruses;Lenarviricota;Miaviricetes;Ourlivirales;Botourmiaviridae;Ourmiavirus;Plasmopara viticola lesion associated ourmia-like virus 3	No	RNA1511	China:Guangdong	Rhipicephalus microplus
Zhangzhou_Botou_tick_virus_7_TIGMIC_2	Botourmiaviridae	2761	QKI79949.1	QKI79949.1 RNA-dependent RNA polymerase [Erysiphe necator associated ourmia-like virus 120]	73.3	640	0	0.6954								Yes	Viruses;Lenarviricota;Miaviricetes;Ourlivirales;Botourmiaviridae;Ourmiavirus;Erysiphe necator associated ourmia-like virus 120		No	RNA1511	China:Guangdong	Rhipicephalus microplus
Lianyungang_Botou_tick_virus_3_TIGMIC_1	Botourmiaviridae	2548	QKI79886.1	QKI79886.1 RNA-dependent RNA polymerase [Erysiphe necator associated ourmia-like virus 56]	56.7	705	3.38e-268	0.830063								Yes	Viruses;Lenarviricota;Miaviricetes;Ourlivirales;Botourmiaviridae;Ourmiavirus;Erysiphe necator associated ourmia-like virus 56		No	RNA1511	China:Guangdong	Rhipicephalus microplus
Taian_Botou_tick_virus_1_TIGMIC_2	Botourmiaviridae	1904	QGY72619.1	QGY72619.1 RNA dependent RNA polymerase [Plasmopara viticola lesion associated ourmia-like virus 89]	70.2	600	2.39e-294	0.945378	MN532676.1	MN532676.1 Plasmopara viticola lesion associated ourmia-like virus 89 isolate DMG-B_53516 RNA dependent RNA polymerase gene, complete cds	73.272	1837	4.45e-159	N/A	0.964811	No	Viruses;Lenarviricota;Miaviricetes;Ourlivirales;Botourmiaviridae;Ourmiavirus;Plasmopara viticola lesion associated ourmia-like virus 89	Viruses;Lenarviricota;Miaviricetes;Ourlivirales;Botourmiaviridae;Ourmiavirus;Plasmopara viticola lesion associated ourmia-like virus 89	No	RNA1511	China:Guangdong	Rhipicephalus microplus
Zhangzhou_Botou_tick_virus_1_TIGMIC_3	Botourmiaviridae	2728	QKI79957.1	QKI79957.1 RNA-dependent RNA polymerase [Erysiphe necator associated ourmia-like virus 128]	46.6	575	6.5e-158	0.632331								Yes	Viruses;Lenarviricota;Miaviricetes;Ourlivirales;Botourmiaviridae;Ourmiavirus;Erysiphe necator associated ourmia-like virus 128		No	RNA1121	China:Gansu	Haemaphysalis longicornis
Kashgar_Botou_tick_virus_1_TIGMIC_1	Botourmiaviridae	2489	QGY72587.1	QGY72587.1 RNA dependent RNA polymerase [Plasmopara viticola lesion associated ourmia-like virus 57]	47.5	623	3.16e-178	0.750904								Yes	Viruses;Lenarviricota;Miaviricetes;Ourlivirales;Botourmiaviridae;Ourmiavirus;Plasmopara viticola lesion associated ourmia-like virus 57		No	RNA443	China:Guangxi	Rhipicephalus sanguineus
Nanning_Botou_tick_virus_2_TIGMIC_5	Botourmiaviridae	4705	QKI79889.1	QKI79889.1 RNA-dependent RNA polymerase [Erysiphe necator associated ourmia-like virus 59]	43.2	630	6.39e-149	0.4017								Yes	Viruses;Lenarviricota;Miaviricetes;Ourlivirales;Botourmiaviridae;Ourmiavirus;Erysiphe necator associated ourmia-like virus 59		No	RNA444	China:Guangxi	Rhipicephalus sanguineus
Tongren_Botou_tick_virus_1_TIGMIC_1	Botourmiaviridae	2858	QJT73671.1	QJT73671.1 RNA-dependent RNA polymerase [Botrytis cinerea ourmia-like virus 5]	46.8	693	7.03e-167	0.727432								Yes	Viruses;Lenarviricota;Miaviricetes;Ourlivirales;Botourmiaviridae;Botrytis;Botrytis cinerea ourmia-like virus 5		No	RNA1455	China:Guizhou	Haemaphysalis hystricis
Zhangzhou_Botou_tick_virus_5_TIGMIC_3	Botourmiaviridae	2349	QJT73680.1	QJT73680.1 RNA-dependent RNA polymerase [Botrytis cinerea ourmia-like virus 14]	65.2	638	9.94e-305	0.814815								Yes	Viruses;Lenarviricota;Miaviricetes;Ourlivirales;Botourmiaviridae;Botrytis;Botrytis cinerea ourmia-like virus 14		No	RNA1455	China:Guizhou	Haemaphysalis hystricis
Lianyungang_Botou_tick_virus_2_TIGMIC_2	Botourmiaviridae	2432	QKI79933.1	QKI79933.1 RNA-dependent RNA polymerase [Erysiphe necator associated ourmia-like virus 103]	74.8	632	0	0.779605	MN532624.1	MN532624.1 Plasmopara viticola lesion associated ourmia-like virus 37 isolate DMS9_20604 RNA dependent RNA polymerase gene, complete cds	72.68	582	8.74e-38	N/A	0.239309	Yes	Viruses;Lenarviricota;Miaviricetes;Ourlivirales;Botourmiaviridae;Ourmiavirus;Erysiphe necator associated ourmia-like virus 103	Viruses;Lenarviricota;Miaviricetes;Ourlivirales;Botourmiaviridae;Ourmiavirus;Plasmopara viticola lesion associated ourmia-like virus 37	No	RNA1455	China:Guizhou	Haemaphysalis hystricis
Alashan_Botou_tick_virus_1_TIGMIC_1	Botourmiaviridae	2847	QDW80874.1	QDW80874.1 RNA-dependent RNA polymerase [Magnaporthe oryzae ourmia-like virus 4]	56.3	694	2.06e-250	0.731296	MK507958.1	MK507958.1 Magnaporthe oryzae ourmia-like virus 4 strain HNDW6, complete genome	74.063	667	2.14e-59	N/A	0.234282	Yes	Viruses;Lenarviricota;Miaviricetes;Ourlivirales;Botourmiaviridae;Penoulivirus;Magnaporthe penoulivirus	Viruses;Lenarviricota;Miaviricetes;Ourlivirales;Botourmiaviridae;Penoulivirus;Magnaporthe penoulivirus	No	RNA1456	China:Guizhou	Haemaphysalis hystricis
Zhangzhou_Botou_tick_virus_6_TIGMIC_2	Botourmiaviridae	2173	QGY72599.1	QGY72599.1 RNA dependent RNA polymerase [Plasmopara viticola lesion associated ourmia-like virus 69]	76.4	657	0	0.907041	MN532656.1	MN532656.1 Plasmopara viticola lesion associated ourmia-like virus 69 isolate DMS3_30497 RNA dependent RNA polymerase gene, complete cds	74.86	1965	0	N/A	0.90428	No	Viruses;Lenarviricota;Miaviricetes;Ourlivirales;Botourmiaviridae;Ourmiavirus;Plasmopara viticola lesion associated ourmia-like virus 69	Viruses;Lenarviricota;Miaviricetes;Ourlivirales;Botourmiaviridae;Ourmiavirus;Plasmopara viticola lesion associated ourmia-like virus 69	No	RNA467	China:Hebei	Haemaphysalis longicornis
Tianjin_Botou_tick_virus_1_TIGMIC_1	Botourmiaviridae	1878	QKI79903.1	QKI79903.1 RNA-dependent RNA polymerase [Erysiphe necator associated ourmia-like virus 73]	55.2	451	3.38e-167	0.720447								No	Viruses;Lenarviricota;Miaviricetes;Ourlivirales;Botourmiaviridae;Ourmiavirus;Erysiphe necator associated ourmia-like virus 73		No	RNA467	China:Hebei	Haemaphysalis longicornis
Hulunbuir_Botou_tick_virus_3_TIGMIC_1	Botourmiaviridae	2759	QGY72592.1	QGY72592.1 RNA dependent RNA polymerase [Plasmopara viticola lesion associated ourmia-like virus 62]	53.5	673	1e-218	0.731787								Yes	Viruses;Lenarviricota;Miaviricetes;Ourlivirales;Botourmiaviridae;Ourmiavirus;Plasmopara viticola lesion associated ourmia-like virus 62		No	RNA469	China:Hebei	Haemaphysalis longicornis
Lianyungang_Botou_tick_virus_2_TIGMIC_3	Botourmiaviridae	2332	QGY72565.1	QGY72565.1 RNA dependent RNA polymerase [Plasmopara viticola lesion associated ourmia-like virus 35]	72.6	628	0	0.80789	MN532622.1	MN532622.1 Plasmopara viticola lesion associated ourmia-like virus 35 isolate DMG-D_Contig5 RNA dependent RNA polymerase gene, complete cds	76.068	1475	0	N/A	0.632504	Yes	Viruses;Lenarviricota;Miaviricetes;Ourlivirales;Botourmiaviridae;Ourmiavirus;Plasmopara viticola lesion associated ourmia-like virus 35	Viruses;Lenarviricota;Miaviricetes;Ourlivirales;Botourmiaviridae;Ourmiavirus;Plasmopara viticola lesion associated ourmia-like virus 35	No	RNA469	China:Hebei	Haemaphysalis longicornis
Zhangzhou_Botou_tick_virus_2_TIGMIC_3	Botourmiaviridae	2796	QGY72542.1	QGY72542.1 RNA dependent RNA polymerase [Plasmopara viticola lesion associated ourmia-like virus 12]	59.9	611	9.43e-260	0.655579	MN532599.1	MN532599.1 Plasmopara viticola lesion associated ourmia-like virus 12 isolate DMG-D_33124 RNA dependent RNA polymerase gene, complete cds	77.316	313	7.79e-39	N/A	0.111946	Yes	Viruses;Lenarviricota;Miaviricetes;Ourlivirales;Botourmiaviridae;Ourmiavirus;Plasmopara viticola lesion associated ourmia-like virus 12	Viruses;Lenarviricota;Miaviricetes;Ourlivirales;Botourmiaviridae;Ourmiavirus;Plasmopara viticola lesion associated ourmia-like virus 12	No	RNA469	China:Hebei	Haemaphysalis longicornis
Haerbin_Botou_tick_virus_1_TIGMIC_1	Botourmiaviridae	2107	QJT73677.1	QJT73677.1 RNA-dependent RNA polymerase [Botrytis cinerea ourmia-like virus 11]	56.3	593	2.4e-224	0.844328								No	Viruses;Lenarviricota;Miaviricetes;Ourlivirales;Botourmiaviridae;Botrytis;Botrytis cinerea ourmia-like virus 11		No	RNA469	China:Hebei	Haemaphysalis longicornis
Plasmopara_viticola_lesion_associated_ourmia-like_virus_8_TIGMIC_1	Botourmiaviridae	2528	QGY72538.1	QGY72538.1 RNA dependent RNA polymerase [Plasmopara viticola lesion associated ourmia-like virus 8]	97	642	0	0.761867	MN532595.1	MN532595.1 Plasmopara viticola lesion associated ourmia-like virus 8 isolate DMG-B_54149 RNA dependent RNA polymerase gene, complete cds	95.073	2273	0	N/A	0.89913	Yes	Viruses;Lenarviricota;Miaviricetes;Ourlivirales;Botourmiaviridae;Ourmiavirus;Plasmopara viticola lesion associated ourmia-like virus 8	Viruses;Lenarviricota;Miaviricetes;Ourlivirales;Botourmiaviridae;Ourmiavirus;Plasmopara viticola lesion associated ourmia-like virus 8	No	RNA277	China:Heilongjiang	Dermacentor silvarum
Hulunbuir_Botou_tick_virus_4_TIGMIC_1	Botourmiaviridae	2467	AXE72932.1	AXE72932.1 RNA-dependent RNA polymerase [Aspergillus fumigatus mitovirus 1]	56.5	589	5.31e-214	0.716255								Yes	Viruses;Lenarviricota;Howeltoviricetes;Cryppavirales;Mitoviridae;Mitovirus;Aspergillus fumigatus mitovirus 1		No	RNA1009	China	Dermacentor silvarum
Erysiphe_necator_associated_ourmia-like_virus_2_TIGMIC_1	Botourmiaviridae	2759	QGZ98422.1	QGZ98422.1 RNA dependent RNA polymerase [Erysiphe necator associated ourmia-like virus 2]	98	685	0	0.744835	MN552391.1	MN552391.1 Erysiphe necator associated ourmia-like virus 2 isolate PMS-18_DN57813 RNA dependent RNA polymerase gene, complete cds	92.801	2417	0	N/A	0.876042	Yes	Viruses;Lenarviricota;Miaviricetes;Ourlivirales;Botourmiaviridae;Erysiphe;Erysiphe necator associated ourmia-like virus 2	Viruses;Lenarviricota;Miaviricetes;Ourlivirales;Botourmiaviridae;Erysiphe;Erysiphe necator associated ourmia-like virus 2	No	RNA1054	China:Heilongjiang	Dermacentor silvarum
Acremonium_sclerotigenum_ourmia-like_virus_1_TIGMIC_1	Botourmiaviridae	2835	QDB75006.1	QDB75006.1 RNA-dependent RNA polymerase [Acremonium sclerotigenum ourmia-like virus 1]	97.5	728	0	0.77037	MK584845.1	MK584845.1 Acremonium sclerotigenum ourmia-like virus 1 isolate CREA-VE-3SY2, complete sequence	96.114	2831	0	N/A	0.998589	Yes	Viruses;Lenarviricota;Miaviricetes;Ourlivirales;Botourmiaviridae;Magoulivirus;Acremonium magoulivirus	Viruses;Lenarviricota;Miaviricetes;Ourlivirales;Botourmiaviridae;Magoulivirus;Acremonium magoulivirus	No	RNA1054	China:Heilongjiang	Dermacentor silvarum
Nanning_Botou_tick_virus_2_TIGMIC_6	Botourmiaviridae	2447	QKI79889.1	QKI79889.1 RNA-dependent RNA polymerase [Erysiphe necator associated ourmia-like virus 59]	55.6	595	1.32e-221	0.729465								Yes	Viruses;Lenarviricota;Miaviricetes;Ourlivirales;Botourmiaviridae;Ourmiavirus;Erysiphe necator associated ourmia-like virus 59		No	RNA1054	China:Heilongjiang	Dermacentor silvarum
Hulunbuir_Botou_tick_virus_5_TIGMIC_1	Botourmiaviridae	2351	QGY72580.1	QGY72580.1 RNA dependent RNA polymerase [Plasmopara viticola lesion associated ourmia-like virus 50]	89.6	636	0	0.81157	MN532637.1	MN532637.1 Plasmopara viticola lesion associated ourmia-like virus 50 isolate DMG-A_29287 RNA dependent RNA polymerase gene, complete cds	82.852	2356	0	N/A	1.00213	Yes	Viruses;Lenarviricota;Miaviricetes;Ourlivirales;Botourmiaviridae;Ourmiavirus;Plasmopara viticola lesion associated ourmia-like virus 50	Viruses;Lenarviricota;Miaviricetes;Ourlivirales;Botourmiaviridae;Ourmiavirus;Plasmopara viticola lesion associated ourmia-like virus 50	No	RNA1054	China:Heilongjiang	Dermacentor silvarum
Shangqiu_Botou_tick_virus_1_TIGMIC_1	Botourmiaviridae	2256	QGZ98430.1	QGZ98430.1 RNA dependent RNA polymerase [Erysiphe necator associated ourmia-like virus 10]	85.2	615	0	0.817819	MN552399.1	MN552399.1 Erysiphe necator associated ourmia-like virus 10 isolate PMS-18_DN57060 RNA dependent RNA polymerase gene, complete cds	82.402	1932	0	N/A	0.856383	Yes	Viruses;Lenarviricota;Miaviricetes;Ourlivirales;Botourmiaviridae;Erysiphe;Erysiphe necator associated ourmia-like virus 10	Viruses;Lenarviricota;Miaviricetes;Ourlivirales;Botourmiaviridae;Erysiphe;Erysiphe necator associated ourmia-like virus 10	No	RNA1054	China:Heilongjiang	Dermacentor silvarum
Hulunbuir_Botou_tick_virus_2_TIGMIC_3	Botourmiaviridae	2807	QGY72615.1	QGY72615.1 RNA dependent RNA polymerase [Plasmopara viticola lesion associated ourmia-like virus 85]	44.1	732	4.24e-171	0.78233								Yes	Viruses;Lenarviricota;Miaviricetes;Ourlivirales;Botourmiaviridae;Ourmiavirus;Plasmopara viticola lesion associated ourmia-like virus 85		No	RNA1054	China:Heilongjiang	Dermacentor silvarum
Hulunbuir_Botou_tick_virus_1_TIGMIC_2	Botourmiaviridae	2881	QDB75000.1	QDB75000.1 RNA-dependent RNA polymerase [Penicillium sumatrense ourmia-like virus 1]	87	771	0	0.802846	MK584839.1	MK584839.1 Penicillium sumatrense ourmia-like virus 1 isolate CREA-VE-10AS2, complete sequence	86.645	2471	0	N/A	0.857688	Yes	Viruses;Lenarviricota;Miaviricetes;Ourlivirales;Botourmiaviridae;Penoulivirus;Penicillium penoulivirus	Viruses;Lenarviricota;Miaviricetes;Ourlivirales;Botourmiaviridae;Penoulivirus;Penicillium penoulivirus	No	RNA1054	China:Heilongjiang	Dermacentor silvarum
Plasmopara_viticola_lesion_associated_ourmia-like_virus_53_TIGMIC_1	Botourmiaviridae	2783	QGY72583.1	QGY72583.1 RNA dependent RNA polymerase [Plasmopara viticola lesion associated ourmia-like virus 53]	92.1	667	0	0.719008	MN532640.1	MN532640.1 Plasmopara viticola lesion associated ourmia-like virus 53 isolate DMS5_30737 RNA dependent RNA polymerase gene, complete cds	86.858	2298	0	N/A	0.825728	Yes	Viruses;Lenarviricota;Miaviricetes;Ourlivirales;Botourmiaviridae;Ourmiavirus;Plasmopara viticola lesion associated ourmia-like virus 53	Viruses;Lenarviricota;Miaviricetes;Ourlivirales;Botourmiaviridae;Ourmiavirus;Plasmopara viticola lesion associated ourmia-like virus 53	No	RNA1054	China:Heilongjiang	Dermacentor silvarum
Hulunbuir_Botou_tick_virus_6_TIGMIC_1	Botourmiaviridae	2859	QGY72616.1	QGY72616.1 RNA dependent RNA polymerase [Plasmopara viticola lesion associated ourmia-like virus 86]	88.3	770	0	0.807975	MN532673.1	MN532673.1 Plasmopara viticola lesion associated ourmia-like virus 86 isolate DMS5_38116 RNA dependent RNA polymerase gene, complete cds	89.14	2873	0	N/A	1.0049	Yes	Viruses;Lenarviricota;Miaviricetes;Ourlivirales;Botourmiaviridae;Ourmiavirus;Plasmopara viticola lesion associated ourmia-like virus 86	Viruses;Lenarviricota;Miaviricetes;Ourlivirales;Botourmiaviridae;Ourmiavirus;Plasmopara viticola lesion associated ourmia-like virus 86	No	RNA1054	China:Heilongjiang	Dermacentor silvarum
Hulunbuir_Botou_tick_virus_2_TIGMIC_4	Botourmiaviridae	2672	QKI79944.1	QKI79944.1 RNA-dependent RNA polymerase [Erysiphe necator associated ourmia-like virus 115]	43.6	653	3.04e-156	0.733159								Yes	Viruses;Lenarviricota;Miaviricetes;Ourlivirales;Botourmiaviridae;Ourmiavirus;Erysiphe necator associated ourmia-like virus 115		No	RNA1054	China:Heilongjiang	Dermacentor silvarum
Nanning_Botou_tick_virus_2_TIGMIC_7	Botourmiaviridae	2200	QGY72572.1	QGY72572.1 RNA dependent RNA polymerase [Plasmopara viticola lesion associated ourmia-like virus 42]	84.2	614	0	0.837273	MN532629.1	MN532629.1 Plasmopara viticola lesion associated ourmia-like virus 42 isolate DMG-G_38207 RNA dependent RNA polymerase gene, complete cds	81.635	2178	0	N/A	0.99	No	Viruses;Lenarviricota;Miaviricetes;Ourlivirales;Botourmiaviridae;Ourmiavirus;Plasmopara viticola lesion associated ourmia-like virus 42	Viruses;Lenarviricota;Miaviricetes;Ourlivirales;Botourmiaviridae;Ourmiavirus;Plasmopara viticola lesion associated ourmia-like virus 42	No	RNA1054	China:Heilongjiang	Dermacentor silvarum
Zhangzhou_Botou_tick_virus_2_TIGMIC_4	Botourmiaviridae	2449	UAW09569.1	UAW09569.1 MAG: RNA-dependent RNA polymerase [Aspergillus flavus magoulivirus 1]	71.1	648	0	0.793793	MT150168.1	MT150168.1 Spodoptera exempta virus TenAfr-2017 RNA-dependent RNA polymerase gene, partial cds	77.072	881	2.77e-132	N/A	0.359739	Yes	Viruses;Lenarviricota;Miaviricetes;Ourlivirales;Botourmiaviridae;Magoulivirus;Aspergillus flavus magoulivirus 1	Viruses;Lenarviricota;Miaviricetes;Ourlivirales;Botourmiaviridae;Spodoptera;Spodoptera exempta virus TenAfr-2017	No	RNA1054	China:Heilongjiang	Dermacentor silvarum
Hulunbuir_Botou_tick_virus_2_TIGMIC_5	Botourmiaviridae	2749	QKI79944.1	QKI79944.1 RNA-dependent RNA polymerase [Erysiphe necator associated ourmia-like virus 115]	62.3	671	3.78e-277	0.732266	MK279481.1	MK279481.1 Aspergillus neoniger ourmia-like virus 1 strain AnOlv1CBS 115656, complete genome	73.3	603	2.11e-44	N/A	0.219352	Yes	Viruses;Lenarviricota;Miaviricetes;Ourlivirales;Botourmiaviridae;Ourmiavirus;Erysiphe necator associated ourmia-like virus 115	Viruses;Lenarviricota;Miaviricetes;Ourlivirales;Botourmiaviridae;Ourmiavirus;Aspergillus neoniger ourmia-like virus 1	No	RNA1054	China:Heilongjiang	Dermacentor silvarum
Erysiphe_necator_associated_ourmia-like_virus_80_TIGMIC_1	Botourmiaviridae	1719	QKI79910.1	QKI79910.1 RNA-dependent RNA polymerase [Erysiphe necator associated ourmia-like virus 80]	91.3	551	0	0.961606	MN532635.1	MN532635.1 Plasmopara viticola lesion associated ourmia-like virus 48 isolate DMS3_36060 RNA dependent RNA polymerase gene, complete cds	80.964	1681	0	N/A	0.977894	No	Viruses;Lenarviricota;Miaviricetes;Ourlivirales;Botourmiaviridae;Ourmiavirus;Erysiphe necator associated ourmia-like virus 80	Viruses;Lenarviricota;Miaviricetes;Ourlivirales;Botourmiaviridae;Ourmiavirus;Plasmopara viticola lesion associated ourmia-like virus 48	No	RNA1054	China:Heilongjiang	Dermacentor silvarum
Hulunbuir_Botou_tick_virus_7_TIGMIC_1	Botourmiaviridae	2341	QGY72604.1	QGY72604.1 RNA dependent RNA polymerase [Plasmopara viticola lesion associated ourmia-like virus 74]	72.4	660	0	0.845792	MN532661.1	MN532661.1 Plasmopara viticola lesion associated ourmia-like virus 74 isolate DMG-C_28482 RNA dependent RNA polymerase gene, complete cds	75.654	1528	0	N/A	0.652713	Yes	Viruses;Lenarviricota;Miaviricetes;Ourlivirales;Botourmiaviridae;Ourmiavirus;Plasmopara viticola lesion associated ourmia-like virus 74	Viruses;Lenarviricota;Miaviricetes;Ourlivirales;Botourmiaviridae;Ourmiavirus;Plasmopara viticola lesion associated ourmia-like virus 74	No	RNA1055	China:Heilongjiang	Dermacentor silvarum
Hulunbuir_Botou_tick_virus_2_TIGMIC_6	Botourmiaviridae	2683	QGY72618.1	QGY72618.1 RNA dependent RNA polymerase [Plasmopara viticola lesion associated ourmia-like virus 88]	79.3	755	0	0.844204	MN532675.1	MN532675.1 Plasmopara viticola lesion associated ourmia-like virus 88 isolate DMS8_23510 RNA dependent RNA polymerase gene, complete cds	80.108	2408	0	N/A	0.897503	Yes	Viruses;Lenarviricota;Miaviricetes;Ourlivirales;Botourmiaviridae;Ourmiavirus;Plasmopara viticola lesion associated ourmia-like virus 88	Viruses;Lenarviricota;Miaviricetes;Ourlivirales;Botourmiaviridae;Ourmiavirus;Plasmopara viticola lesion associated ourmia-like virus 88	No	RNA1055	China:Heilongjiang	Dermacentor silvarum
Plasmopara_viticola_lesion_associated_ourmia-like_virus_84_TIGMIC_1	Botourmiaviridae	3147	QGY72614.1	QGY72614.1 RNA dependent RNA polymerase [Plasmopara viticola lesion associated ourmia-like virus 84]	96.9	647	0	0.616778	MN532671.1	MN532671.1 Plasmopara viticola lesion associated ourmia-like virus 84 isolate DMG-B_49894 RNA dependent RNA polymerase gene, complete cds	94.555	3104	0	N/A	0.986336	Yes	Viruses;Lenarviricota;Miaviricetes;Ourlivirales;Botourmiaviridae;Ourmiavirus;Plasmopara viticola lesion associated ourmia-like virus 84	Viruses;Lenarviricota;Miaviricetes;Ourlivirales;Botourmiaviridae;Ourmiavirus;Plasmopara viticola lesion associated ourmia-like virus 84	No	RNA1055	China:Heilongjiang	Dermacentor silvarum
Tianjin_Botou_tick_virus_1_TIGMIC_2	Botourmiaviridae	2348	BCH36652.1	BCH36652.1 RNA-dependent RNA polymerase [Aspergillus pseudoviridinutans botourmiavirus 1]	58.9	625	2.23e-249	0.798552								Yes	Viruses;Lenarviricota;Miaviricetes;Ourlivirales;Botourmiaviridae;Aspergillus;Aspergillus pseudoviridinutans botourmiavirus 1		No	RNA1055	China:Heilongjiang	Dermacentor silvarum
Hulunbuir_Botou_tick_virus_4_TIGMIC_2	Botourmiaviridae	2572	AXE72932.1	AXE72932.1 RNA-dependent RNA polymerase [Aspergillus fumigatus mitovirus 1]	55.1	583	6.73e-213	0.680016								Yes	Viruses;Lenarviricota;Howeltoviricetes;Cryppavirales;Mitoviridae;Mitovirus;Aspergillus fumigatus mitovirus 1		No	RNA1055	China:Heilongjiang	Dermacentor silvarum
Lianyungang_Botou_tick_virus_2_TIGMIC_4	Botourmiaviridae	2384	QKI79933.1	QKI79933.1 RNA-dependent RNA polymerase [Erysiphe necator associated ourmia-like virus 103]	76	629	0	0.791527								Yes	Viruses;Lenarviricota;Miaviricetes;Ourlivirales;Botourmiaviridae;Ourmiavirus;Erysiphe necator associated ourmia-like virus 103		No	RNA1055	China:Heilongjiang	Dermacentor silvarum
Hulunbuir_Botou_tick_virus_2_TIGMIC_7	Botourmiaviridae	2890	QGY72617.1	QGY72617.1 RNA dependent RNA polymerase [Plasmopara viticola lesion associated ourmia-like virus 87]	88.1	826	0	0.857439	MN532674.1	MN532674.1 Plasmopara viticola lesion associated ourmia-like virus 87 isolate DMS6_41719 RNA dependent RNA polymerase gene, complete cds	88.769	2876	0	N/A	0.995156	Yes	Viruses;Lenarviricota;Miaviricetes;Ourlivirales;Botourmiaviridae;Ourmiavirus;Plasmopara viticola lesion associated ourmia-like virus 87	Viruses;Lenarviricota;Miaviricetes;Ourlivirales;Botourmiaviridae;Ourmiavirus;Plasmopara viticola lesion associated ourmia-like virus 87	No	RNA1055	China:Heilongjiang	Dermacentor silvarum
Shangqiu_Botou_tick_virus_1_TIGMIC_2	Botourmiaviridae	2215	QKI79939.1	QKI79939.1 RNA-dependent RNA polymerase [Erysiphe necator associated ourmia-like virus 110]	89.8	618	0	0.83702	MN565693.1	MN565693.1 Bremia lactucae associated ourmia-like virus 1 isolate PM-A_DN30261 RNA-dependent RNA polymerase gene, complete cds	86.786	1960	0	N/A	0.884876	No	Viruses;Lenarviricota;Miaviricetes;Ourlivirales;Botourmiaviridae;Ourmiavirus;Erysiphe necator associated ourmia-like virus 110	Viruses;Lenarviricota;Miaviricetes;Ourlivirales;Botourmiaviridae;Ourmiavirus;Bremia lactucae associated ourmia-like virus 1	No	RNA1055	China:Heilongjiang	Dermacentor silvarum
Kashgar_Botou_tick_virus_1_TIGMIC_2	Botourmiaviridae	1693	QKI79894.1	QKI79894.1 RNA-dependent RNA polymerase [Erysiphe necator associated ourmia-like virus 64]	88.6	534	0	0.946249	MN532590.1	MN532590.1 Plasmopara viticola lesion associated ourmia-like virus 3 isolate DMG-D_30438 RNA dependent RNA polymerase gene, complete cds	82.872	1588	0	N/A	0.93798	No	Viruses;Lenarviricota;Miaviricetes;Ourlivirales;Botourmiaviridae;Ourmiavirus;Erysiphe necator associated ourmia-like virus 64	Viruses;Lenarviricota;Miaviricetes;Ourlivirales;Botourmiaviridae;Ourmiavirus;Plasmopara viticola lesion associated ourmia-like virus 3	No	RNA1055	China:Heilongjiang	Dermacentor silvarum
Nanning_Botou_tick_virus_2_TIGMIC_8	Botourmiaviridae	2003	QKI79928.1	QKI79928.1 RNA-dependent RNA polymerase [Erysiphe necator associated ourmia-like virus 98]	75.5	616	0	0.922616	MN532625.1	MN532625.1 Plasmopara viticola lesion associated ourmia-like virus 38 isolate DMG-B_45269 RNA dependent RNA polymerase gene, complete cds	77.216	1602	0	N/A	0.7998	No	Viruses;Lenarviricota;Miaviricetes;Ourlivirales;Botourmiaviridae;Ourmiavirus;Erysiphe necator associated ourmia-like virus 98	Viruses;Lenarviricota;Miaviricetes;Ourlivirales;Botourmiaviridae;Ourmiavirus;Plasmopara viticola lesion associated ourmia-like virus 38	No	RNA1055	China:Heilongjiang	Dermacentor silvarum
Hulunbuir_Botou_tick_virus_2_TIGMIC_8	Botourmiaviridae	1964	QGY72615.1	QGY72615.1 RNA dependent RNA polymerase [Plasmopara viticola lesion associated ourmia-like virus 85]	49.1	444	7.53e-121	0.678208								No	Viruses;Lenarviricota;Miaviricetes;Ourlivirales;Botourmiaviridae;Ourmiavirus;Plasmopara viticola lesion associated ourmia-like virus 85		No	RNA1055	China:Heilongjiang	Dermacentor silvarum
Plasmopara_viticola_lesion_associated_ourmia-like_virus_85_TIGMIC_1	Botourmiaviridae	3097	QGY72615.1	QGY72615.1 RNA dependent RNA polymerase [Plasmopara viticola lesion associated ourmia-like virus 85]	96.5	662	0	0.641266	MN532672.1	MN532672.1 Plasmopara viticola lesion associated ourmia-like virus 85 isolate DMG-C_28820 RNA dependent RNA polymerase gene, complete cds	93.993	3063	0	N/A	0.989022	Yes	Viruses;Lenarviricota;Miaviricetes;Ourlivirales;Botourmiaviridae;Ourmiavirus;Plasmopara viticola lesion associated ourmia-like virus 85	Viruses;Lenarviricota;Miaviricetes;Ourlivirales;Botourmiaviridae;Ourmiavirus;Plasmopara viticola lesion associated ourmia-like virus 85	No	RNA1056	China:Heilongjiang	Dermacentor silvarum
Plasmopara_viticola_lesion_associated_ourmia-like_virus_32_TIGMIC_1	Botourmiaviridae	2840	QGY72562.1	QGY72562.1 RNA dependent RNA polymerase [Plasmopara viticola lesion associated ourmia-like virus 32]	98.6	727	0	0.767958	MN532619.1	MN532619.1 Plasmopara viticola lesion associated ourmia-like virus 32 isolate DMG-F_40507 RNA dependent RNA polymerase gene, complete cds	95.823	2801	0	N/A	0.986268	Yes	Viruses;Lenarviricota;Miaviricetes;Ourlivirales;Botourmiaviridae;Ourmiavirus;Plasmopara viticola lesion associated ourmia-like virus 32	Viruses;Lenarviricota;Miaviricetes;Ourlivirales;Botourmiaviridae;Ourmiavirus;Plasmopara viticola lesion associated ourmia-like virus 32	No	RNA1056	China:Heilongjiang	Dermacentor silvarum
Erysiphe_necator_associated_ourmia-like_virus_59_TIGMIC_1	Botourmiaviridae	2382	QKI79889.1	QKI79889.1 RNA-dependent RNA polymerase [Erysiphe necator associated ourmia-like virus 59]	97.1	620	0	0.780856								Yes	Viruses;Lenarviricota;Miaviricetes;Ourlivirales;Botourmiaviridae;Ourmiavirus;Erysiphe necator associated ourmia-like virus 59		No	RNA1056	China:Heilongjiang	Dermacentor silvarum
Tianjin_Botou_tick_virus_1_TIGMIC_3	Botourmiaviridae	2469	QKI79903.1	QKI79903.1 RNA-dependent RNA polymerase [Erysiphe necator associated ourmia-like virus 73]	77.5	644	0	0.782503	MN532601.1	MN532601.1 Plasmopara viticola lesion associated ourmia-like virus 14 isolate DMG-F_43504 RNA dependent RNA polymerase gene, complete cds	73.3	2367	0	N/A	0.958688	Yes	Viruses;Lenarviricota;Miaviricetes;Ourlivirales;Botourmiaviridae;Ourmiavirus;Erysiphe necator associated ourmia-like virus 73	Viruses;Lenarviricota;Miaviricetes;Ourlivirales;Botourmiaviridae;Ourmiavirus;Plasmopara viticola lesion associated ourmia-like virus 14	No	RNA1058	China:Heilongjiang	Dermacentor silvarum
Lianyungang_Botou_tick_virus_2_TIGMIC_5	Botourmiaviridae	2443	QKI79874.1	QKI79874.1 RNA-dependent RNA polymerase [Erysiphe necator associated ourmia-like virus 44]	79.1	632	0	0.776095								Yes	Viruses;Lenarviricota;Miaviricetes;Ourlivirales;Botourmiaviridae;Ourmiavirus;Erysiphe necator associated ourmia-like virus 44		No	RNA1058	China:Heilongjiang	Dermacentor silvarum
Hulunbuir_Botou_tick_virus_4_TIGMIC_3	Botourmiaviridae	2500	BCH36632.1	BCH36632.1 RNA-dependent RNA polymerase [Aspergillus fumigatus mitovirus 1]	59.5	578	4.09e-242	0.6936								Yes	Viruses;Lenarviricota;Howeltoviricetes;Cryppavirales;Mitoviridae;Mitovirus;Aspergillus fumigatus mitovirus 1		No	RNA1058	China:Heilongjiang	Dermacentor silvarum
Shaoguan_Botou_tick_virus_1_TIGMIC_1	Botourmiaviridae	2092	QKI79863.1	QKI79863.1 RNA-dependent RNA polymerase [Erysiphe necator associated ourmia-like virus 33]	85.4	609	0	0.873327								No	Viruses;Lenarviricota;Miaviricetes;Ourlivirales;Botourmiaviridae;Ourmiavirus;Erysiphe necator associated ourmia-like virus 33		No	RNA1058	China:Heilongjiang	Dermacentor silvarum
Hulunbuir_Botou_tick_virus_7_TIGMIC_2	Botourmiaviridae	1713	QKI79844.1	QKI79844.1 RNA-dependent RNA polymerase [Erysiphe necator associated ourmia-like virus 14]	88	560	0	0.980736	MN532661.1	MN532661.1 Plasmopara viticola lesion associated ourmia-like virus 74 isolate DMG-C_28482 RNA dependent RNA polymerase gene, complete cds	71.989	1478	3.36e-100	N/A	0.862814	No	Viruses;Lenarviricota;Miaviricetes;Ourlivirales;Botourmiaviridae;Ourmiavirus;Erysiphe necator associated ourmia-like virus 14	Viruses;Lenarviricota;Miaviricetes;Ourlivirales;Botourmiaviridae;Ourmiavirus;Plasmopara viticola lesion associated ourmia-like virus 74	No	RNA1058	China:Heilongjiang	Dermacentor silvarum
Hulunbuir_Botou_tick_virus_1_TIGMIC_3	Botourmiaviridae	3044	QDB75000.1	QDB75000.1 RNA-dependent RNA polymerase [Penicillium sumatrense ourmia-like virus 1]	68.1	755	0	0.744087	MN532670.1	MN532670.1 Plasmopara viticola lesion associated ourmia-like virus 83 isolate DMS6_43509 RNA dependent RNA polymerase gene, complete cds	75.603	1742	0	N/A	0.572273	Yes	Viruses;Lenarviricota;Miaviricetes;Ourlivirales;Botourmiaviridae;Penoulivirus;Penicillium penoulivirus	Viruses;Lenarviricota;Miaviricetes;Ourlivirales;Botourmiaviridae;Ourmiavirus;Plasmopara viticola lesion associated ourmia-like virus 83	No	RNA1059	China:Heilongjiang	Dermacentor silvarum
Erysiphe_necator_associated_ourmia-like_virus_100_TIGMIC_1	Botourmiaviridae	2517	QKI79930.1	QKI79930.1 RNA-dependent RNA polymerase [Erysiphe necator associated ourmia-like virus 100]	92	626	0	0.746126	MN532602.1	MN532602.1 Plasmopara viticola lesion associated ourmia-like virus 15 isolate DMS4_34466 RNA dependent RNA polymerase gene, complete cds	86.358	2529	0	N/A	1.00477	Yes	Viruses;Lenarviricota;Miaviricetes;Ourlivirales;Botourmiaviridae;Ourmiavirus;Erysiphe necator associated ourmia-like virus 100	Viruses;Lenarviricota;Miaviricetes;Ourlivirales;Botourmiaviridae;Ourmiavirus;Plasmopara viticola lesion associated ourmia-like virus 15	No	RNA1059	China:Heilongjiang	Dermacentor silvarum
Hulunbuir_Botou_tick_virus_8_TIGMIC_1	Botourmiaviridae	2659	QDB75008.1	QDB75008.1 RNA-dependent RNA polymerase [Cladosporium cladosporioides ourmia-like virus 2]	53.3	600	3.99e-200	0.676946								Yes	Viruses;Lenarviricota;Miaviricetes;Ourlivirales;Botourmiaviridae;Magoulivirus;Cladosporium magoulivirus 2		No	RNA1059	China:Heilongjiang	Dermacentor silvarum
Hulunbuir_Botou_tick_virus_7_TIGMIC_3	Botourmiaviridae	2229	QGY72602.1	QGY72602.1 RNA dependent RNA polymerase [Plasmopara viticola lesion associated ourmia-like virus 72]	79.5	633	0	0.851952	MN532659.1	MN532659.1 Plasmopara viticola lesion associated ourmia-like virus 72 isolate DMG-F_43929 RNA dependent RNA polymerase gene, complete cds	79.516	1489	0	N/A	0.668013	No	Viruses;Lenarviricota;Miaviricetes;Ourlivirales;Botourmiaviridae;Ourmiavirus;Plasmopara viticola lesion associated ourmia-like virus 72	Viruses;Lenarviricota;Miaviricetes;Ourlivirales;Botourmiaviridae;Ourmiavirus;Plasmopara viticola lesion associated ourmia-like virus 72	No	RNA1059	China:Heilongjiang	Dermacentor silvarum
Tongren_Botou_tick_virus_1_TIGMIC_2	Botourmiaviridae	1717	QGY72594.1	QGY72594.1 RNA dependent RNA polymerase [Plasmopara viticola lesion associated ourmia-like virus 64]	47.6	521	1.32e-148	0.910309								No	Viruses;Lenarviricota;Miaviricetes;Ourlivirales;Botourmiaviridae;Ourmiavirus;Plasmopara viticola lesion associated ourmia-like virus 64		No	RNA1059	China:Heilongjiang	Dermacentor silvarum
Tonghua_Botou_tick_virus_1_TIGMIC_2	Botourmiaviridae	2896	QGY72594.1	QGY72594.1 RNA dependent RNA polymerase [Plasmopara viticola lesion associated ourmia-like virus 64]	48	685	6.22e-187	0.709599	MN532618.1	MN532618.1 Plasmopara viticola lesion associated ourmia-like virus 31 isolate DMG-B_Contig5 RNA dependent RNA polymerase gene, complete cds	80.66	212	8.12e-34	N/A	0.0732044	Yes	Viruses;Lenarviricota;Miaviricetes;Ourlivirales;Botourmiaviridae;Ourmiavirus;Plasmopara viticola lesion associated ourmia-like virus 64	Viruses;Lenarviricota;Miaviricetes;Ourlivirales;Botourmiaviridae;Ourmiavirus;Plasmopara viticola lesion associated ourmia-like virus 31	No	RNA275	China:Heilongjiang	Dermacentor silvarum
Tianjin_Botou_tick_virus_2_TIGMIC_1	Botourmiaviridae	2478	QTH80197.1	QTH80197.1 MAG RNA-dependent RNA polymerase [Pestalotiopsis botourmiavirus 3]	52.3	648	3.94e-217	0.784504								Yes	Viruses;Lenarviricota;Miaviricetes;Ourlivirales;Botourmiaviridae;Pestalotiopsis;Pestalotiopsis botourmiavirus 3		No	RNA1221	China:Henan	Haemaphysalis longicornis
Tianjin_Botou_tick_virus_1_TIGMIC_4	Botourmiaviridae	2187	BCH36654.1	BCH36654.1 RNA-dependent RNA polymerase [Aspergillus pseudoviridinutans botourmiavirus 1]	62.2	629	5.97e-273	0.862826	MN532602.1	MN532602.1 Plasmopara viticola lesion associated ourmia-like virus 15 isolate DMS4_34466 RNA dependent RNA polymerase gene, complete cds	72.868	387	1.34e-20	N/A	0.176955	No	Viruses;Lenarviricota;Miaviricetes;Ourlivirales;Botourmiaviridae;Aspergillus;Aspergillus pseudoviridinutans botourmiavirus 1	Viruses;Lenarviricota;Miaviricetes;Ourlivirales;Botourmiaviridae;Ourmiavirus;Plasmopara viticola lesion associated ourmia-like virus 15	No	RNA1223	China:Henan	Haemaphysalis longicornis
Taian_Botou_tick_virus_1_TIGMIC_3	Botourmiaviridae	2186	QIP68359.1	QIP68359.1 putative RNA-dependent RNA polymerase [Phoma matteucciicola ourmia-like virus 1]	52.6	699	2.04e-237	0.959286	MN532670.1	MN532670.1 Plasmopara viticola lesion associated ourmia-like virus 83 isolate DMS6_43509 RNA dependent RNA polymerase gene, complete cds	75.439	456	2.78e-47	N/A	0.2086	No	Viruses;Lenarviricota;Miaviricetes;Ourlivirales;Botourmiaviridae;Penoulivirus;Phoma penoulivirus	Viruses;Lenarviricota;Miaviricetes;Ourlivirales;Botourmiaviridae;Ourmiavirus;Plasmopara viticola lesion associated ourmia-like virus 83	No	RNA1224	China:Henan	Haemaphysalis longicornis
Hulunbuir_Botou_tick_virus_2_TIGMIC_9	Botourmiaviridae	5282	QGY72618.1	QGY72618.1 RNA dependent RNA polymerase [Plasmopara viticola lesion associated ourmia-like virus 88]	81.7	753	0	0.427679	MN532675.1	MN532675.1 Plasmopara viticola lesion associated ourmia-like virus 88 isolate DMS8_23510 RNA dependent RNA polymerase gene, complete cds	82.475	2448	0	N/A	0.463461	Yes	Viruses;Lenarviricota;Miaviricetes;Ourlivirales;Botourmiaviridae;Ourmiavirus;Plasmopara viticola lesion associated ourmia-like virus 88	Viruses;Lenarviricota;Miaviricetes;Ourlivirales;Botourmiaviridae;Ourmiavirus;Plasmopara viticola lesion associated ourmia-like virus 88	No	RNA1225	China:Henan	Haemaphysalis longicornis
Tianjin_Botou_tick_virus_1_TIGMIC_5	Botourmiaviridae	1976	BCH36652.1	BCH36652.1 RNA-dependent RNA polymerase [Aspergillus pseudoviridinutans botourmiavirus 1]	63.2	633	2.69e-280	0.961032	MN532602.1	MN532602.1 Plasmopara viticola lesion associated ourmia-like virus 15 isolate DMS4_34466 RNA dependent RNA polymerase gene, complete cds	78.788	132	1.59e-09	N/A	0.0668016	No	Viruses;Lenarviricota;Miaviricetes;Ourlivirales;Botourmiaviridae;Aspergillus;Aspergillus pseudoviridinutans botourmiavirus 1	Viruses;Lenarviricota;Miaviricetes;Ourlivirales;Botourmiaviridae;Ourmiavirus;Plasmopara viticola lesion associated ourmia-like virus 15	No	RNA1229	China:Henan	Haemaphysalis longicornis
Tianjin_Botou_tick_virus_1_TIGMIC_6	Botourmiaviridae	2507	QGY72545.1	QGY72545.1 RNA dependent RNA polymerase [Plasmopara viticola lesion associated ourmia-like virus 15]	85.6	626	0	0.749103	MN532602.1	MN532602.1 Plasmopara viticola lesion associated ourmia-like virus 15 isolate DMS4_34466 RNA dependent RNA polymerase gene, complete cds	81.515	2310	0	N/A	0.92142	Yes	Viruses;Lenarviricota;Miaviricetes;Ourlivirales;Botourmiaviridae;Ourmiavirus;Plasmopara viticola lesion associated ourmia-like virus 15	Viruses;Lenarviricota;Miaviricetes;Ourlivirales;Botourmiaviridae;Ourmiavirus;Plasmopara viticola lesion associated ourmia-like virus 15	No	RNA1236	China:Henan	Haemaphysalis longicornis
Erysiphe_necator_associated_ourmia-like_virus_82_TIGMIC_1	Botourmiaviridae	2620	QKI79912.1	QKI79912.1 RNA-dependent RNA polymerase, partial [Erysiphe necator associated ourmia-like virus 82]	96.1	619	0	0.708779	MN628266.1	MN628266.1 Erysiphales ourmia-like virus 2 isolate PM-A_DN31567 RNA-dependent RNA polymerase gene, complete cds	92.335	1957	0	N/A	0.746947	Yes	Viruses;Lenarviricota;Miaviricetes;Ourlivirales;Botourmiaviridae;Ourmiavirus;Erysiphe necator associated ourmia-like virus 82	Viruses;Lenarviricota;Miaviricetes;Ourlivirales;Botourmiaviridae;Erysiphales;Erysiphales ourmia-like virus 2	No	RNA1236	China:Henan	Haemaphysalis longicornis
Hulunbuir_Botou_tick_virus_2_TIGMIC_10	Botourmiaviridae	2935	QGY72620.1	QGY72620.1 RNA dependent RNA polymerase, partial [Plasmopara viticola lesion associated ourmia-like virus 90]	85.9	828	0	0.846337	MN532677.1	MN532677.1 Plasmopara viticola lesion associated ourmia-like virus 90 isolate DMG-E_28272 RNA dependent RNA polymerase gene, partial cds	86.423	2622	0	N/A	0.893356	Yes	Viruses;Lenarviricota;Miaviricetes;Ourlivirales;Botourmiaviridae;Ourmiavirus;Plasmopara viticola lesion associated ourmia-like virus 90	Viruses;Lenarviricota;Miaviricetes;Ourlivirales;Botourmiaviridae;Ourmiavirus;Plasmopara viticola lesion associated ourmia-like virus 90	No	RNA1237	China:Henan	Haemaphysalis longicornis
Tianjin_Botou_tick_virus_3_TIGMIC_1	Botourmiaviridae	2257	QKI79864.1	QKI79864.1 RNA-dependent RNA polymerase [Erysiphe necator associated ourmia-like virus 34]	78.8	633	0	0.841382	MN532663.1	MN532663.1 Plasmopara viticola lesion associated ourmia-like virus 76 isolate DMS2_8134 RNA dependent RNA polymerase gene, complete cds	76.688	1896	0	N/A	0.840053	Yes	Viruses;Lenarviricota;Miaviricetes;Ourlivirales;Botourmiaviridae;Ourmiavirus;Erysiphe necator associated ourmia-like virus 34	Viruses;Lenarviricota;Miaviricetes;Ourlivirales;Botourmiaviridae;Ourmiavirus;Plasmopara viticola lesion associated ourmia-like virus 76	No	RNA1237	China:Henan	Haemaphysalis longicornis
Cladosporium_uredinicola_ourmiavirus_1_TIGMIC_1	Botourmiaviridae	2497	QDB75001.1	QDB75001.1 RNA-dependent RNA polymerase [Cladosporium uredinicola ourmiavirus 1]	94.5	639	0	0.767721	MK584840.1	MK584840.1 Cladosporium uredinicola ourmiavirus 1 isolate CREA-VE-14AS3, complete sequence	91.54	2494	0	N/A	0.998799	Yes	Viruses;Lenarviricota;Miaviricetes;Ourlivirales;Botourmiaviridae;Ourmiavirus;Cladosporium uredinicola ourmiavirus 1	Viruses;Lenarviricota;Miaviricetes;Ourlivirales;Botourmiaviridae;Ourmiavirus;Cladosporium uredinicola ourmiavirus 1	No	RNA1237	China:Henan	Haemaphysalis longicornis
Nanning_Botou_tick_virus_2_TIGMIC_9	Botourmiaviridae	2323	QKI79889.1	QKI79889.1 RNA-dependent RNA polymerase [Erysiphe necator associated ourmia-like virus 59]	44.1	624	1.09e-149	0.805854								Yes	Viruses;Lenarviricota;Miaviricetes;Ourlivirales;Botourmiaviridae;Ourmiavirus;Erysiphe necator associated ourmia-like virus 59		No	RNA1243	China:Henan	Haemaphysalis longicornis
Taian_Botou_tick_virus_2_TIGMIC_1	Botourmiaviridae	2175	QGY72571.1	QGY72571.1 RNA dependent RNA polymerase [Plasmopara viticola lesion associated ourmia-like virus 41]	65.5	624	8.78e-281	0.86069	MN532628.1	MN532628.1 Plasmopara viticola lesion associated ourmia-like virus 41 isolate DMS9_29231 RNA dependent RNA polymerase gene, complete cds	81.925	509	1.17e-110	N/A	0.234023	No	Viruses;Lenarviricota;Miaviricetes;Ourlivirales;Botourmiaviridae;Ourmiavirus;Plasmopara viticola lesion associated ourmia-like virus 41	Viruses;Lenarviricota;Miaviricetes;Ourlivirales;Botourmiaviridae;Ourmiavirus;Plasmopara viticola lesion associated ourmia-like virus 41	No	RNA1318	China:Hubei	Haemaphysalis longicornis
Suizhou_Botou_tick_virus_1_TIGMIC_1	Botourmiaviridae	2762	QXN75331.1	QXN75331.1 MAG: RNA-dependent RNA polymerase [Grapevine-associated botourmia-like virus 2]	52.4	674	1.62e-216	0.732078	MN473199.1	MN473199.1 Phoma matteucciicola ourmia-like virus 1 isolate LG915-1, complete genome	80.864	162	2.82e-23	N/A	0.0586532	Yes	Viruses;Lenarviricota;Miaviricetes;Ourlivirales;Botourmiaviridae;Grapevine-associated;Grapevine-associated botourmia-like virus 2	Viruses;Lenarviricota;Miaviricetes;Ourlivirales;Botourmiaviridae;Penoulivirus;Phoma penoulivirus	No	RNA1318	China:Hubei	Haemaphysalis longicornis
Zhangzhou_Botou_tick_virus_1_TIGMIC_4	Botourmiaviridae	2256	QKI79959.1	QKI79959.1 RNA-dependent RNA polymerase [Erysiphe necator associated ourmia-like virus 130]	46.6	680	1.5e-196	0.904255								Yes	Viruses;Lenarviricota;Miaviricetes;Ourlivirales;Botourmiaviridae;Ourmiavirus;Erysiphe necator associated ourmia-like virus 130		No	RNA1363	China:Hubei	Haemaphysalis longicornis
Zhangzhou_Botou_tick_virus_7_TIGMIC_3	Botourmiaviridae	1767	QKI79941.1	QKI79941.1 RNA-dependent RNA polymerase [Erysiphe necator associated ourmia-like virus 112]	74.1	571	4.68e-308	0.96944	MN532639.1	MN532639.1 Plasmopara viticola lesion associated ourmia-like virus 52 isolate DMG-E_27866 RNA dependent RNA polymerase gene, complete cds	74.133	375	6.4e-28	N/A	0.212224	No	Viruses;Lenarviricota;Miaviricetes;Ourlivirales;Botourmiaviridae;Ourmiavirus;Erysiphe necator associated ourmia-like virus 112	Viruses;Lenarviricota;Miaviricetes;Ourlivirales;Botourmiaviridae;Ourmiavirus;Plasmopara viticola lesion associated ourmia-like virus 52	No	RNA533	China:Hubei	Rhipicephalus microplus
Huanggang_Botou_tick_virus_1_TIGMIC_1	Botourmiaviridae	2677	QGY72594.1	QGY72594.1 RNA dependent RNA polymerase [Plasmopara viticola lesion associated ourmia-like virus 64]	85.1	723	0	0.810235	MN532651.1	MN532651.1 Plasmopara viticola lesion associated ourmia-like virus 64 isolate DMG-A_13793 RNA dependent RNA polymerase gene, complete cds	80.436	2704	0	N/A	1.01009	Yes	Viruses;Lenarviricota;Miaviricetes;Ourlivirales;Botourmiaviridae;Ourmiavirus;Plasmopara viticola lesion associated ourmia-like virus 64	Viruses;Lenarviricota;Miaviricetes;Ourlivirales;Botourmiaviridae;Ourmiavirus;Plasmopara viticola lesion associated ourmia-like virus 64	No	RNA540	China:Hubei	Rhipicephalus microplus
Serbia_narna-like_virus_3_TIGMIC_1	Botourmiaviridae	2566	QNS17454.1	QNS17454.1 RNA-dependent RNA polymerase, partial [Serbia narna-like virus 3]	99	811	0	0.948168	MT822185.1	MT822185.1 Serbia narna-like virus 3 isolate 72060 RNA-dependent RNA polymerase gene, partial cds	93.92	2566	0	N/A	1	Yes	Viruses;Lenarviricota;Amabiliviricetes;Wolframvirales;Narnaviridae;Serbia;Serbia narna-like virus 3	Viruses;Lenarviricota;Amabiliviricetes;Wolframvirales;Narnaviridae;Serbia;Serbia narna-like virus 3	No	RNA251	China:Heilongjiang	Ixodes persulcatus
Hulunbuir_Botou_tick_virus_2_TIGMIC_11	Botourmiaviridae	2754	QKI79944.1	QKI79944.1 RNA-dependent RNA polymerase [Erysiphe necator associated ourmia-like virus 115]	62.1	667	1.27e-275	0.72658	MK279481.1	MK279481.1 Aspergillus neoniger ourmia-like virus 1 strain AnOlv1CBS 115656, complete genome	72.562	605	3.57e-37	N/A	0.21968	Yes	Viruses;Lenarviricota;Miaviricetes;Ourlivirales;Botourmiaviridae;Ourmiavirus;Erysiphe necator associated ourmia-like virus 115	Viruses;Lenarviricota;Miaviricetes;Ourlivirales;Botourmiaviridae;Ourmiavirus;Aspergillus neoniger ourmia-like virus 1	No	RNA577	China:Hainan	Rhipicephalus haemaphysaloides
Soybean_leaf-associated_ourmiavirus_1_TIGMIC_1	Botourmiaviridae	2828	YP_009666497.1	YP_009666497.1 RNA-dependent RNA polymerase [Soybean leaf-associated ourmiavirus 1]	96.4	731	0	0.77546	NC_043521.1	NC_043521.1 Soybean leaf-associated ourmiavirus 1 isolate SaOurV1-1, partial sequence KT598235.1 Soybean leaf-associated ourmiavirus 1 isolate SaOurV1-1, partial sequence	94.698	2829	0	N/A	1.00035	Yes	Viruses;Lenarviricota;Miaviricetes;Ourlivirales;Botourmiaviridae;Scleroulivirus;Soybean scleroulivirus 1	Viruses;Lenarviricota;Miaviricetes;Ourlivirales;Botourmiaviridae;Scleroulivirus;Soybean scleroulivirus 1	No	RNA222	China:Jilin	Haemaphysalis longicornis
Plasmopara_viticola_lesion_associated_ourmia-like_virus_24_TIGMIC_1	Botourmiaviridae	2354	QGY72554.1	QGY72554.1 RNA dependent RNA polymerase [Plasmopara viticola lesion associated ourmia-like virus 24]	92.4	649	0	0.827103	MN532611.1	MN532611.1 Plasmopara viticola lesion associated ourmia-like virus 24 isolate DMG-B_50766 RNA dependent RNA polymerase gene, complete cds	90.179	2352	0	N/A	0.99915	Yes	Viruses;Lenarviricota;Miaviricetes;Ourlivirales;Botourmiaviridae;Ourmiavirus;Plasmopara viticola lesion associated ourmia-like virus 24	Viruses;Lenarviricota;Miaviricetes;Ourlivirales;Botourmiaviridae;Ourmiavirus;Plasmopara viticola lesion associated ourmia-like virus 24	No	RNA241	China:Jilin	Haemaphysalis longicornis
Tianjin_Botou_tick_virus_1_TIGMIC_7	Botourmiaviridae	2456	QGY72547.1	QGY72547.1 RNA dependent RNA polymerase [Plasmopara viticola lesion associated ourmia-like virus 17]	87.5	694	0	0.84772	MN532604.1	MN532604.1 Plasmopara viticola lesion associated ourmia-like virus 17 isolate DMG-E_18335 RNA dependent RNA polymerase gene, complete cds	88.338	1938	0	N/A	0.789088	Yes	Viruses;Lenarviricota;Miaviricetes;Ourlivirales;Botourmiaviridae;Ourmiavirus;Plasmopara viticola lesion associated ourmia-like virus 17	Viruses;Lenarviricota;Miaviricetes;Ourlivirales;Botourmiaviridae;Ourmiavirus;Plasmopara viticola lesion associated ourmia-like virus 17	No	RNA241	China:Jilin	Haemaphysalis longicornis
Tonghua_Botou_tick_virus_3_TIGMIC_1	Botourmiaviridae	2663	QPO14979.1	QPO14979.1 RNA-dependent RNA polymerase [Fusarium oxysporum ourmia-like virus]	83.4	703	0	0.791964	MT551010.1	MT551010.1 Fusarium oxysporum ourmia-like virus isolate HuN8 RNA-dependent RNA polymerase gene, complete cds	78.403	2667	0	N/A	1.0015	Yes	Viruses;Lenarviricota;Miaviricetes;Ourlivirales;Botourmiaviridae;Ourmiavirus;Fusarium oxysporum ourmia-like virus	Viruses;Lenarviricota;Miaviricetes;Ourlivirales;Botourmiaviridae;Ourmiavirus;Fusarium oxysporum ourmia-like virus	No	RNA241	China:Jilin	Haemaphysalis longicornis
Luoyang_Botou_tick_virus_2_TIGMIC_1	Botourmiaviridae	2645	QKI79876.1	QKI79876.1 RNA-dependent RNA polymerase [Erysiphe necator associated ourmia-like virus 46]	84.7	668	0	0.757656	MN532643.1	MN532643.1 Plasmopara viticola lesion associated ourmia-like virus 56 isolate DMS4_34773 RNA dependent RNA polymerase gene, complete cds	74.684	1106	3.9e-126	N/A	0.418147	Yes	Viruses;Lenarviricota;Miaviricetes;Ourlivirales;Botourmiaviridae;Ourmiavirus;Erysiphe necator associated ourmia-like virus 46	Viruses;Lenarviricota;Miaviricetes;Ourlivirales;Botourmiaviridae;Ourmiavirus;Plasmopara viticola lesion associated ourmia-like virus 56	No	RNA241	China:Jilin	Haemaphysalis longicornis
Tianjin_Botou_tick_virus_1_TIGMIC_8	Botourmiaviridae	2624	BCH36653.1	BCH36653.1 RNA-dependent RNA polymerase [Aspergillus pseudoviridinutans botourmiavirus 1]	78.1	638	0	0.729421	LC553707.1	LC553707.1 Aspergillus pseudoviridinutans botourmiavirus 1 J-YC-1 genomic RNA, complete genome	79.71	1656	0	N/A	0.631098	Yes	Viruses;Lenarviricota;Miaviricetes;Ourlivirales;Botourmiaviridae;Aspergillus;Aspergillus pseudoviridinutans botourmiavirus 1	Viruses;Lenarviricota;Miaviricetes;Ourlivirales;Botourmiaviridae;Aspergillus;Aspergillus pseudoviridinutans botourmiavirus 1	No	RNA241	China:Jilin	Haemaphysalis longicornis
Taian_Botou_tick_virus_2_TIGMIC_2	Botourmiaviridae	2117	QGY72569.1	QGY72569.1 RNA dependent RNA polymerase [Plasmopara viticola lesion associated ourmia-like virus 39]	87.2	609	0	0.863014	MN532626.1	MN532626.1 Plasmopara viticola lesion associated ourmia-like virus 39 isolate DMS9_28604 RNA dependent RNA polymerase gene, complete cds	84.53	1894	0	N/A	0.894662	No	Viruses;Lenarviricota;Miaviricetes;Ourlivirales;Botourmiaviridae;Ourmiavirus;Plasmopara viticola lesion associated ourmia-like virus 39	Viruses;Lenarviricota;Miaviricetes;Ourlivirales;Botourmiaviridae;Ourmiavirus;Plasmopara viticola lesion associated ourmia-like virus 39	No	RNA241	China:Jilin	Haemaphysalis longicornis
Zhangzhou_Botou_tick_virus_2_TIGMIC_5	Botourmiaviridae	2585	QGY72539.1	QGY72539.1 RNA dependent RNA polymerase [Plasmopara viticola lesion associated ourmia-like virus 9]	77.7	624	0	0.724178	MN532596.1	MN532596.1 Plasmopara viticola lesion associated ourmia-like virus 9 isolate DMS6_42418 RNA dependent RNA polymerase gene, complete cds	78.065	2015	0	N/A	0.779497	Yes	Viruses;Lenarviricota;Miaviricetes;Ourlivirales;Botourmiaviridae;Ourmiavirus;Plasmopara viticola lesion associated ourmia-like virus 9	Viruses;Lenarviricota;Miaviricetes;Ourlivirales;Botourmiaviridae;Ourmiavirus;Plasmopara viticola lesion associated ourmia-like virus 9	No	RNA241	China:Jilin	Haemaphysalis longicornis
Tonghua_Botou_tick_virus_4_TIGMIC_1	Botourmiaviridae	2439	QKI79915.1	QKI79915.1 RNA-dependent RNA polymerase [Erysiphe necator associated ourmia-like virus 85]	83.8	623	0	0.766298	MN532607.1	MN532607.1 Plasmopara viticola lesion associated ourmia-like virus 20 isolate DMG-B_54614 RNA dependent RNA polymerase gene, partial cds	97.778	45	1.97e-09	N/A	0.0184502	Yes	Viruses;Lenarviricota;Miaviricetes;Ourlivirales;Botourmiaviridae;Ourmiavirus;Erysiphe necator associated ourmia-like virus 85	Viruses;Lenarviricota;Miaviricetes;Ourlivirales;Botourmiaviridae;Ourmiavirus;Plasmopara viticola lesion associated ourmia-like virus 20	No	RNA241	China:Jilin	Haemaphysalis longicornis
Lianyungang_Botou_tick_virus_2_TIGMIC_6	Botourmiaviridae	2480	QKI79874.1	QKI79874.1 RNA-dependent RNA polymerase [Erysiphe necator associated ourmia-like virus 44]	81.8	643	0	0.777823								Yes	Viruses;Lenarviricota;Miaviricetes;Ourlivirales;Botourmiaviridae;Ourmiavirus;Erysiphe necator associated ourmia-like virus 44		No	RNA241	China:Jilin	Haemaphysalis longicornis
Lianyungang_Botou_tick_virus_2_TIGMIC_7	Botourmiaviridae	2548	QDB75001.1	QDB75001.1 RNA-dependent RNA polymerase [Cladosporium uredinicola ourmiavirus 1]	46.1	653	1.5e-173	0.768838								Yes	Viruses;Lenarviricota;Miaviricetes;Ourlivirales;Botourmiaviridae;Ourmiavirus;Cladosporium uredinicola ourmiavirus 1		No	RNA241	China:Jilin	Haemaphysalis longicornis
Tianjin_Botou_tick_virus_3_TIGMIC_2	Botourmiaviridae	2207	QKI79871.1	QKI79871.1 RNA-dependent RNA polymerase [Erysiphe necator associated ourmia-like virus 41]	89.1	632	0	0.859085	MN532663.1	MN532663.1 Plasmopara viticola lesion associated ourmia-like virus 76 isolate DMS2_8134 RNA dependent RNA polymerase gene, complete cds	82.377	2162	0	N/A	0.97961	No	Viruses;Lenarviricota;Miaviricetes;Ourlivirales;Botourmiaviridae;Ourmiavirus;Erysiphe necator associated ourmia-like virus 41	Viruses;Lenarviricota;Miaviricetes;Ourlivirales;Botourmiaviridae;Ourmiavirus;Plasmopara viticola lesion associated ourmia-like virus 76	No	RNA241	China:Jilin	Haemaphysalis longicornis
Erysiphe_necator_associated_ourmia-like_virus_60_TIGMIC_1	Botourmiaviridae	2267	QKI79890.1	QKI79890.1 RNA-dependent RNA polymerase [Erysiphe necator associated ourmia-like virus 60]	90.7	624	0	0.825761	MN532628.1	MN532628.1 Plasmopara viticola lesion associated ourmia-like virus 41 isolate DMS9_29231 RNA dependent RNA polymerase gene, complete cds	86.893	1976	0	N/A	0.871637	Yes	Viruses;Lenarviricota;Miaviricetes;Ourlivirales;Botourmiaviridae;Ourmiavirus;Erysiphe necator associated ourmia-like virus 60	Viruses;Lenarviricota;Miaviricetes;Ourlivirales;Botourmiaviridae;Ourmiavirus;Plasmopara viticola lesion associated ourmia-like virus 41	No	RNA241	China:Jilin	Haemaphysalis longicornis
Nanning_Botou_tick_virus_2_TIGMIC_10	Botourmiaviridae	2551	QUE49127.1	QUE49127.1 MAG: RNA-dependent RNA polymerase, partial [Sclerotinia sclerotiorum ourmia-like virus 16]	45.2	610	1.44e-145	0.717366	MN532655.1	MN532655.1 Plasmopara viticola lesion associated ourmia-like virus 68 isolate DMG-A_29743 RNA dependent RNA polymerase gene, complete cds	83.486	109	4.39e-16	N/A	0.0427283	Yes	Viruses;Lenarviricota;Miaviricetes;Ourlivirales;Botourmiaviridae;Ourmiavirus;Sclerotinia sclerotiorum ourmia-like virus 16	Viruses;Lenarviricota;Miaviricetes;Ourlivirales;Botourmiaviridae;Ourmiavirus;Plasmopara viticola lesion associated ourmia-like virus 68	No	RNA241	China:Jilin	Haemaphysalis longicornis
Lianyungang_Botou_tick_virus_2_TIGMIC_8	Botourmiaviridae	2428	QKI79933.1	QKI79933.1 RNA-dependent RNA polymerase [Erysiphe necator associated ourmia-like virus 103]	66.8	626	3.16e-296	0.773476	MN532622.1	MN532622.1 Plasmopara viticola lesion associated ourmia-like virus 35 isolate DMG-D_Contig5 RNA dependent RNA polymerase gene, complete cds	72.108	778	4e-46	N/A	0.320428	Yes	Viruses;Lenarviricota;Miaviricetes;Ourlivirales;Botourmiaviridae;Ourmiavirus;Erysiphe necator associated ourmia-like virus 103	Viruses;Lenarviricota;Miaviricetes;Ourlivirales;Botourmiaviridae;Ourmiavirus;Plasmopara viticola lesion associated ourmia-like virus 35	No	RNA241	China:Jilin	Haemaphysalis longicornis
Hulunbuir_Botou_tick_virus_7_TIGMIC_4	Botourmiaviridae	2285	QGY72604.1	QGY72604.1 RNA dependent RNA polymerase [Plasmopara viticola lesion associated ourmia-like virus 74]	81.8	666	0	0.874398	MN532661.1	MN532661.1 Plasmopara viticola lesion associated ourmia-like virus 74 isolate DMG-C_28482 RNA dependent RNA polymerase gene, complete cds	80.511	2037	0	N/A	0.891466	Yes	Viruses;Lenarviricota;Miaviricetes;Ourlivirales;Botourmiaviridae;Ourmiavirus;Plasmopara viticola lesion associated ourmia-like virus 74	Viruses;Lenarviricota;Miaviricetes;Ourlivirales;Botourmiaviridae;Ourmiavirus;Plasmopara viticola lesion associated ourmia-like virus 74	No	RNA241	China:Jilin	Haemaphysalis longicornis
Nanning_Botou_tick_virus_2_TIGMIC_11	Botourmiaviridae	2353	QKI79924.1	QKI79924.1 RNA-dependent RNA polymerase [Erysiphe necator associated ourmia-like virus 94]	47.9	536	1.04e-154	0.683383								Yes	Viruses;Lenarviricota;Miaviricetes;Ourlivirales;Botourmiaviridae;Ourmiavirus;Erysiphe necator associated ourmia-like virus 94		No	RNA241	China:Jilin	Haemaphysalis longicornis
Shangqiu_Botou_tick_virus_1_TIGMIC_3	Botourmiaviridae	1732	QIP68025.1	QIP68025.1 RNA-dependent RNA polymerase [Bremia lactucae associated ourmia-like virus 1]	85.4	563	0	0.975173	MN565693.1	MN565693.1 Bremia lactucae associated ourmia-like virus 1 isolate PM-A_DN30261 RNA-dependent RNA polymerase gene, complete cds	85.274	1752	0	N/A	1.01155	No	Viruses;Lenarviricota;Miaviricetes;Ourlivirales;Botourmiaviridae;Ourmiavirus;Bremia lactucae associated ourmia-like virus 1	Viruses;Lenarviricota;Miaviricetes;Ourlivirales;Botourmiaviridae;Ourmiavirus;Bremia lactucae associated ourmia-like virus 1	No	RNA241	China:Jilin	Haemaphysalis longicornis
Hulunbuir_Botou_tick_virus_8_TIGMIC_2	Botourmiaviridae	2093	QDB75008.1	QDB75008.1 RNA-dependent RNA polymerase [Cladosporium cladosporioides ourmia-like virus 2]	54.7	580	1.02e-200	0.831343								No	Viruses;Lenarviricota;Miaviricetes;Ourlivirales;Botourmiaviridae;Magoulivirus;Cladosporium magoulivirus 2		No	RNA241	China:Jilin	Haemaphysalis longicornis
Tonghua_Botou_tick_virus_2_TIGMIC_2	Botourmiaviridae	2251	QGY72607.1	QGY72607.1 RNA dependent RNA polymerase [Plasmopara viticola lesion associated ourmia-like virus 77]	84.8	640	0	0.852954	MN532664.1	MN532664.1 Plasmopara viticola lesion associated ourmia-like virus 77 isolate DMG-D_18755 RNA dependent RNA polymerase gene, complete cds	82.371	2235	0	N/A	0.992892	Yes	Viruses;Lenarviricota;Miaviricetes;Ourlivirales;Botourmiaviridae;Ourmiavirus;Plasmopara viticola lesion associated ourmia-like virus 77	Viruses;Lenarviricota;Miaviricetes;Ourlivirales;Botourmiaviridae;Ourmiavirus;Plasmopara viticola lesion associated ourmia-like virus 77	No	RNA241	China:Jilin	Haemaphysalis longicornis
Tonghua_Botou_tick_virus_2_TIGMIC_3	Botourmiaviridae	1590	QGY72607.1	QGY72607.1 RNA dependent RNA polymerase [Plasmopara viticola lesion associated ourmia-like virus 77]	87.3	526	0	0.992453	MN532664.1	MN532664.1 Plasmopara viticola lesion associated ourmia-like virus 77 isolate DMG-D_18755 RNA dependent RNA polymerase gene, complete cds	83.875	1569	0	N/A	0.986792	No	Viruses;Lenarviricota;Miaviricetes;Ourlivirales;Botourmiaviridae;Ourmiavirus;Plasmopara viticola lesion associated ourmia-like virus 77	Viruses;Lenarviricota;Miaviricetes;Ourlivirales;Botourmiaviridae;Ourmiavirus;Plasmopara viticola lesion associated ourmia-like virus 77	No	RNA1136	China:Jilin	Ixodes persulcatus
Maanshan_Botou_tick_virus_1_TIGMIC_2	Botourmiaviridae	2583	QNS17454.1	QNS17454.1 RNA-dependent RNA polymerase, partial [Serbia narna-like virus 3]	56.5	807	5.84e-292	0.937282								Yes	Viruses;Lenarviricota;Amabiliviricetes;Wolframvirales;Narnaviridae;Serbia;Serbia narna-like virus 3		No	RNA940	China:Jilin	Ixodes persulcatus
Hulunbuir_Botou_tick_virus_5_TIGMIC_2	Botourmiaviridae	2530	QGY72580.1	QGY72580.1 RNA dependent RNA polymerase [Plasmopara viticola lesion associated ourmia-like virus 50]	39.7	645	5.2e-130	0.764822								Yes	Viruses;Lenarviricota;Miaviricetes;Ourlivirales;Botourmiaviridae;Ourmiavirus;Plasmopara viticola lesion associated ourmia-like virus 50		No	RNA1415	China:Jiangsu	Haemaphysalis longicornis
Chuzhou_Botou_tick_virus_1_TIGMIC_1	Botourmiaviridae	3645	QVU39994.1	QVU39994.1 RNA-dependent RNA polymerase [Magnaporthe oryzae botourmiavirus 5]	57.2	622	3.09e-222	0.511934	LC413501.1	LC413501.1 Pyricularia oryzae ourmia-like virus 1 PoOLV1 genomic RNA, complete sequence	73.375	954	3.46e-78	N/A	0.261728	Yes	Viruses;Lenarviricota;Miaviricetes;Ourlivirales;Botourmiaviridae;Magnaporthe;Magnaporthe oryzae botourmiavirus 5	Viruses;Lenarviricota;Miaviricetes;Ourlivirales;Botourmiaviridae;Penoulivirus;Pyricularia penoulivirus	No	RNA1415	China:Jiangsu	Haemaphysalis longicornis
Tianjin_Botou_tick_virus_2_TIGMIC_2	Botourmiaviridae	2387	QTH80197.1	QTH80197.1 MAG RNA-dependent RNA polymerase [Pestalotiopsis botourmiavirus 3]	56.8	616	8.33e-235	0.774194								Yes	Viruses;Lenarviricota;Miaviricetes;Ourlivirales;Botourmiaviridae;Pestalotiopsis;Pestalotiopsis botourmiavirus 3		No	RNA1415	China:Jiangsu	Haemaphysalis longicornis
Zhangzhou_Botou_tick_virus_4_TIGMIC_3	Botourmiaviridae	2479	AYP71797.1	AYP71797.1 RNA-dependent RNA polymerase [Penicillium citrinum ourmia-like virus 1]	76.1	683	0	0.826543	MG887747.1	MG887747.1 Penicillium citrinum ourmia-like virus 1 isolate MUT1071 RNA-dependent RNA polymerase gene, complete cds	77.436	1755	0	N/A	0.707947	Yes	Viruses;Lenarviricota;Miaviricetes;Ourlivirales;Botourmiaviridae;Magoulivirus;Penicillium magoulivirus	Viruses;Lenarviricota;Miaviricetes;Ourlivirales;Botourmiaviridae;Magoulivirus;Penicillium magoulivirus	No	RNA1416	China:Jiangsu	Haemaphysalis longicornis
Suizhou_Botou_tick_virus_1_TIGMIC_2	Botourmiaviridae	2534	QXN75331.1	QXN75331.1 MAG: RNA-dependent RNA polymerase [Grapevine-associated botourmia-like virus 2]	48.3	640	2.4e-187	0.757695								Yes	Viruses;Lenarviricota;Miaviricetes;Ourlivirales;Botourmiaviridae;Grapevine-associated;Grapevine-associated botourmia-like virus 2		No	RNA1417	China:Jiangsu	Haemaphysalis longicornis
Zhangzhou_Botou_tick_virus_2_TIGMIC_6	Botourmiaviridae	2401	QKI79918.1	QKI79918.1 RNA-dependent RNA polymerase [Erysiphe necator associated ourmia-like virus 88]	66.3	627	2.61e-302	0.783424								Yes	Viruses;Lenarviricota;Miaviricetes;Ourlivirales;Botourmiaviridae;Ourmiavirus;Erysiphe necator associated ourmia-like virus 88		No	RNA1417	China:Jiangsu	Haemaphysalis longicornis
Lianyungang_Botou_tick_virus_4_TIGMIC_1	Botourmiaviridae	2345	QGZ98426.1	QGZ98426.1 RNA dependent RNA polymerase [Erysiphe necator associated ourmia-like virus 6]	55.6	635	8.98e-235	0.812367								Yes	Viruses;Lenarviricota;Miaviricetes;Ourlivirales;Botourmiaviridae;Erysiphe;Erysiphe necator associated ourmia-like virus 6		No	RNA505	China:Jiangsu	Haemaphysalis longicornis
Lianyungang_Botou_tick_virus_5_TIGMIC_1	Botourmiaviridae	2171	QKI79858.1	QKI79858.1 RNA-dependent RNA polymerase [Erysiphe necator associated ourmia-like virus 28]	48.3	544	5.12e-167	0.751727								No	Viruses;Lenarviricota;Miaviricetes;Ourlivirales;Botourmiaviridae;Ourmiavirus;Erysiphe necator associated ourmia-like virus 28		No	RNA506	China:Jiangsu	Haemaphysalis longicornis
Shangqiu_Botou_tick_virus_1_TIGMIC_4	Botourmiaviridae	2006	QKI79861.1	QKI79861.1 RNA-dependent RNA polymerase [Erysiphe necator associated ourmia-like virus 31]	89.3	619	0	0.925723	MN565693.1	MN565693.1 Bremia lactucae associated ourmia-like virus 1 isolate PM-A_DN30261 RNA-dependent RNA polymerase gene, complete cds	85.875	1961	0	N/A	0.977567	No	Viruses;Lenarviricota;Miaviricetes;Ourlivirales;Botourmiaviridae;Ourmiavirus;Erysiphe necator associated ourmia-like virus 31	Viruses;Lenarviricota;Miaviricetes;Ourlivirales;Botourmiaviridae;Ourmiavirus;Bremia lactucae associated ourmia-like virus 1	No	RNA506	China:Jiangsu	Haemaphysalis longicornis
Lianyungang_Botou_tick_virus_1_TIGMIC_2	Botourmiaviridae	2555	QKI79885.1	QKI79885.1 RNA-dependent RNA polymerase [Erysiphe necator associated ourmia-like virus 55]	67	736	0	0.864188	MN532652.1	MN532652.1 Plasmopara viticola lesion associated ourmia-like virus 65 isolate DMG-A_38322 RNA dependent RNA polymerase gene, complete cds	71.362	1711	8.44e-98	N/A	0.669667	Yes	Viruses;Lenarviricota;Miaviricetes;Ourlivirales;Botourmiaviridae;Ourmiavirus;Erysiphe necator associated ourmia-like virus 55	Viruses;Lenarviricota;Miaviricetes;Ourlivirales;Botourmiaviridae;Ourmiavirus;Plasmopara viticola lesion associated ourmia-like virus 65	No	RNA506	China:Jiangsu	Haemaphysalis longicornis
Nanning_Botou_tick_virus_2_TIGMIC_12	Botourmiaviridae	2561	QKI79924.1	QKI79924.1 RNA-dependent RNA polymerase [Erysiphe necator associated ourmia-like virus 94]	77	625	0	0.732136	MN532654.1	MN532654.1 Plasmopara viticola lesion associated ourmia-like virus 67 isolate DMS4_34267 RNA dependent RNA polymerase gene, complete cds	76.281	1796	0	N/A	0.701289	Yes	Viruses;Lenarviricota;Miaviricetes;Ourlivirales;Botourmiaviridae;Ourmiavirus;Erysiphe necator associated ourmia-like virus 94	Viruses;Lenarviricota;Miaviricetes;Ourlivirales;Botourmiaviridae;Ourmiavirus;Plasmopara viticola lesion associated ourmia-like virus 67	No	RNA507	China:Jiangsu	Haemaphysalis longicornis
Lianyungang_Botou_tick_virus_2_TIGMIC_9	Botourmiaviridae	2349	QGY72567.1	QGY72567.1 RNA dependent RNA polymerase [Plasmopara viticola lesion associated ourmia-like virus 37]	74	624	0	0.796935	MN532624.1	MN532624.1 Plasmopara viticola lesion associated ourmia-like virus 37 isolate DMS9_20604 RNA dependent RNA polymerase gene, complete cds	74.883	1915	0	N/A	0.815241	Yes	Viruses;Lenarviricota;Miaviricetes;Ourlivirales;Botourmiaviridae;Ourmiavirus;Plasmopara viticola lesion associated ourmia-like virus 37	Viruses;Lenarviricota;Miaviricetes;Ourlivirales;Botourmiaviridae;Ourmiavirus;Plasmopara viticola lesion associated ourmia-like virus 37	No	RNA507	China:Jiangsu	Haemaphysalis longicornis
Nanning_Botou_tick_virus_2_TIGMIC_13	Botourmiaviridae	2298	QKI79889.1	QKI79889.1 RNA-dependent RNA polymerase [Erysiphe necator associated ourmia-like virus 59]	43.7	606	1.37e-138	0.791123								Yes	Viruses;Lenarviricota;Miaviricetes;Ourlivirales;Botourmiaviridae;Ourmiavirus;Erysiphe necator associated ourmia-like virus 59		No	RNA508	China:Jiangsu	Haemaphysalis longicornis
Kashgar_Botou_tick_virus_1_TIGMIC_3	Botourmiaviridae	2434	QGY72588.1	QGY72588.1 RNA dependent RNA polymerase [Plasmopara viticola lesion associated ourmia-like virus 58]	64.6	455	4.84e-200	0.560805								Yes	Viruses;Lenarviricota;Miaviricetes;Ourlivirales;Botourmiaviridae;Ourmiavirus;Plasmopara viticola lesion associated ourmia-like virus 58		No	RNA508	China:Jiangsu	Haemaphysalis longicornis
Lianyungang_Botou_tick_virus_2_TIGMIC_10	Botourmiaviridae	2250	QKI79891.1	QKI79891.1 RNA-dependent RNA polymerase [Erysiphe necator associated ourmia-like virus 61]	70.5	617	4.98e-315	0.822667								Yes	Viruses;Lenarviricota;Miaviricetes;Ourlivirales;Botourmiaviridae;Ourmiavirus;Erysiphe necator associated ourmia-like virus 61		No	RNA508	China:Jiangsu	Haemaphysalis longicornis
Lianyungang_Botou_tick_virus_2_TIGMIC_11	Botourmiaviridae	2335	QKI79933.1	QKI79933.1 RNA-dependent RNA polymerase [Erysiphe necator associated ourmia-like virus 103]	66.7	631	2.53e-297	0.810707	MN532624.1	MN532624.1 Plasmopara viticola lesion associated ourmia-like virus 37 isolate DMS9_20604 RNA dependent RNA polymerase gene, complete cds	76.415	212	8.63e-18	N/A	0.0907923	Yes	Viruses;Lenarviricota;Miaviricetes;Ourlivirales;Botourmiaviridae;Ourmiavirus;Erysiphe necator associated ourmia-like virus 103	Viruses;Lenarviricota;Miaviricetes;Ourlivirales;Botourmiaviridae;Ourmiavirus;Plasmopara viticola lesion associated ourmia-like virus 37	No	RNA508	China:Jiangsu	Haemaphysalis longicornis
Tonghua_Botou_tick_virus_3_TIGMIC_2	Botourmiaviridae	2194	QKI79870.1	QKI79870.1 RNA-dependent RNA polymerase [Erysiphe necator associated ourmia-like virus 40]	62.2	500	1.38e-217	0.683683								No	Viruses;Lenarviricota;Miaviricetes;Ourlivirales;Botourmiaviridae;Ourmiavirus;Erysiphe necator associated ourmia-like virus 40		No	RNA508	China:Jiangsu	Haemaphysalis longicornis
Hulunbuir_Botou_tick_virus_7_TIGMIC_5	Botourmiaviridae	2097	QQO81432.1	QQO81432.1 RNA-dependent RNA polymerase, partial [Soybean thrips ourmia-like virus 1]	82.7	625	0	0.894134	MW039365.1	MW039365.1 Soybean thrips ourmia-like virus 1 strain STN1STOV1B isolate JN15 RNA-dependent RNA polymerase gene, partial cds	78.747	1948	0	N/A	0.928946	No	Viruses;Lenarviricota;Miaviricetes;Ourlivirales;Botourmiaviridae;Soybean;Soybean thrips ourmia-like virus 1	Viruses;Lenarviricota;Miaviricetes;Ourlivirales;Botourmiaviridae;Soybean;Soybean thrips ourmia-like virus 1	No	RNA508	China:Jiangsu	Haemaphysalis longicornis
Plasmopara_viticola_lesion_associated_ourmia-like_virus_59_TIGMIC_1	Botourmiaviridae	2233	QGY72589.1	QGY72589.1 RNA dependent RNA polymerase [Plasmopara viticola lesion associated ourmia-like virus 59]	96.6	537	0	0.721451	MN532646.1	MN532646.1 Plasmopara viticola lesion associated ourmia-like virus 59 isolate DMG-C_25545 RNA dependent RNA polymerase gene, complete cds	92.416	1846	0	N/A	0.826691	No	Viruses;Lenarviricota;Miaviricetes;Ourlivirales;Botourmiaviridae;Ourmiavirus;Plasmopara viticola lesion associated ourmia-like virus 59	Viruses;Lenarviricota;Miaviricetes;Ourlivirales;Botourmiaviridae;Ourmiavirus;Plasmopara viticola lesion associated ourmia-like virus 59	No	RNA508	China:Jiangsu	Haemaphysalis longicornis
Shangqiu_Botou_tick_virus_1_TIGMIC_5	Botourmiaviridae	2108	QGZ98430.1	QGZ98430.1 RNA dependent RNA polymerase [Erysiphe necator associated ourmia-like virus 10]	67.9	592	1.18e-279	0.842505	MN565693.1	MN565693.1 Bremia lactucae associated ourmia-like virus 1 isolate PM-A_DN30261 RNA-dependent RNA polymerase gene, complete cds	73.42	1377	8.67e-122	N/A	0.653226	No	Viruses;Lenarviricota;Miaviricetes;Ourlivirales;Botourmiaviridae;Erysiphe;Erysiphe necator associated ourmia-like virus 10	Viruses;Lenarviricota;Miaviricetes;Ourlivirales;Botourmiaviridae;Ourmiavirus;Bremia lactucae associated ourmia-like virus 1	No	RNA509	China:Jiangsu	Haemaphysalis longicornis
Lianyungang_Botou_tick_virus_5_TIGMIC_2	Botourmiaviridae	2238	QKI79858.1	QKI79858.1 RNA-dependent RNA polymerase [Erysiphe necator associated ourmia-like virus 28]	52.8	568	5.1e-190	0.761394								No	Viruses;Lenarviricota;Miaviricetes;Ourlivirales;Botourmiaviridae;Ourmiavirus;Erysiphe necator associated ourmia-like virus 28		No	RNA509	China:Jiangsu	Haemaphysalis longicornis
Tonghua_Botou_tick_virus_3_TIGMIC_3	Botourmiaviridae	2032	QGY72547.1	QGY72547.1 RNA dependent RNA polymerase [Plasmopara viticola lesion associated ourmia-like virus 17]	45.5	506	1.46e-126	0.747047								No	Viruses;Lenarviricota;Miaviricetes;Ourlivirales;Botourmiaviridae;Ourmiavirus;Plasmopara viticola lesion associated ourmia-like virus 17		No	RNA509	China:Jiangsu	Haemaphysalis longicornis
Nanning_Botou_tick_virus_1_TIGMIC_2	Botourmiaviridae	2744	UAW09570.1	UAW09570.1 MAG: RNA-dependent RNA polymerase [Aspergillus flavus scleroulivirus 1]	61.3	710	3.81e-307	0.776239								Yes	Viruses;Lenarviricota;Miaviricetes;Ourlivirales;Botourmiaviridae;Scleroulivirus;Aspergillus flavus scleroulivirus 1		No	RNA597	China:Jiangxi	Rhipicephalus sanguineus
Erysiphe_necator_associated_ourmia-like_virus_62_TIGMIC_1	Botourmiaviridae	2621	QKI79892.1	QKI79892.1 RNA-dependent RNA polymerase [Erysiphe necator associated ourmia-like virus 62]	99	679	0	0.777184	MN532639.1	MN532639.1 Plasmopara viticola lesion associated ourmia-like virus 52 isolate DMG-E_27866 RNA dependent RNA polymerase gene, complete cds	88.041	2149	0	N/A	0.819916	Yes	Viruses;Lenarviricota;Miaviricetes;Ourlivirales;Botourmiaviridae;Ourmiavirus;Erysiphe necator associated ourmia-like virus 62	Viruses;Lenarviricota;Miaviricetes;Ourlivirales;Botourmiaviridae;Ourmiavirus;Plasmopara viticola lesion associated ourmia-like virus 52	No	RNA597	China:Jiangxi	Rhipicephalus sanguineus
Tonghua_Botou_tick_virus_3_TIGMIC_4	Botourmiaviridae	1956	QGY72536.1	QGY72536.1 RNA dependent RNA polymerase [Plasmopara viticola lesion associated ourmia-like virus 6]	78.6	523	9.21e-299	0.802147	MN532593.1	MN532593.1 Plasmopara viticola lesion associated ourmia-like virus 6 isolate DMG-B_8483 RNA dependent RNA polymerase gene, complete cds	76.831	1666	0	N/A	0.851738	No	Viruses;Lenarviricota;Miaviricetes;Ourlivirales;Botourmiaviridae;Ourmiavirus;Plasmopara viticola lesion associated ourmia-like virus 6	Viruses;Lenarviricota;Miaviricetes;Ourlivirales;Botourmiaviridae;Ourmiavirus;Plasmopara viticola lesion associated ourmia-like virus 6	No	RNA417	China:Liaoning	Haemaphysalis longicornis
Zhangzhou_Botou_tick_virus_2_TIGMIC_7	Botourmiaviridae	2448	UAW09569.1	UAW09569.1 MAG: RNA-dependent RNA polymerase [Aspergillus flavus magoulivirus 1]	78.5	664	0	0.813725								Yes	Viruses;Lenarviricota;Miaviricetes;Ourlivirales;Botourmiaviridae;Magoulivirus;Aspergillus flavus magoulivirus 1		No	RNA429	China:Liaoning	Haemaphysalis longicornis
Hulunbuir_Botou_tick_virus_3_TIGMIC_2	Botourmiaviridae	3088	QGY72592.1	QGY72592.1 RNA dependent RNA polymerase [Plasmopara viticola lesion associated ourmia-like virus 62]	54.8	668	2.33e-231	0.648964	MK584841.1	MK584841.1 Cladosporium uredinicola ourmiavirus 2 isolate CREA-VE-14AS3, complete sequence	98.276	58	1.48e-16	N/A	0.0187824	Yes	Viruses;Lenarviricota;Miaviricetes;Ourlivirales;Botourmiaviridae;Ourmiavirus;Plasmopara viticola lesion associated ourmia-like virus 62	Viruses;Lenarviricota;Miaviricetes;Ourlivirales;Botourmiaviridae;Ourmiavirus;Cladosporium uredinicola ourmiavirus 2	No	RNA911	China:Inner_Mongolia	Dermacentor silvarum
Jinan_Botou_tick_virus_1_TIGMIC_1	Botourmiaviridae	1689	QGY72583.1	QGY72583.1 RNA dependent RNA polymerase [Plasmopara viticola lesion associated ourmia-like virus 53]	60.3	552	2.44e-234	0.980462								No	Viruses;Lenarviricota;Miaviricetes;Ourlivirales;Botourmiaviridae;Ourmiavirus;Plasmopara viticola lesion associated ourmia-like virus 53		No	RNA366	China:Shandong	Haemaphysalis longicornis
Hulunbuir_Botou_tick_virus_7_TIGMIC_6	Botourmiaviridae	2398	QGY72602.1	QGY72602.1 RNA dependent RNA polymerase [Plasmopara viticola lesion associated ourmia-like virus 72]	57.7	631	4.96e-230	0.789408	MN552394.1	MN552394.1 Erysiphe necator associated ourmia-like virus 5 isolate PMS-18_DN52405 RNA dependent RNA polymerase gene, complete cds	89.222	167	8.5e-48	N/A	0.0696414	Yes	Viruses;Lenarviricota;Miaviricetes;Ourlivirales;Botourmiaviridae;Ourmiavirus;Plasmopara viticola lesion associated ourmia-like virus 72	Viruses;Lenarviricota;Miaviricetes;Ourlivirales;Botourmiaviridae;Erysiphe;Erysiphe necator associated ourmia-like virus 5	No	RNA409	China:Shandong	Haemaphysalis longicornis
Zhangzhou_Botou_tick_virus_7_TIGMIC_4	Botourmiaviridae	2764	QCP68847.1	QCP68847.1 RNA-depedent RNA polymerase, partial [Coroa do aviao dicistrovirus]	66.6	703	0	0.763025	MN532647.1	MN532647.1 Plasmopara viticola lesion associated ourmia-like virus 60 isolate DMS6_38778 RNA dependent RNA polymerase gene, complete cds	75.815	736	1.99e-89	N/A	0.266281	Yes	Viruses;Pisuviricota;Pisoniviricetes;Picornavirales;Dicistroviridae;Coroa;Coroa do aviao dicistrovirus	Viruses;Lenarviricota;Miaviricetes;Ourlivirales;Botourmiaviridae;Ourmiavirus;Plasmopara viticola lesion associated ourmia-like virus 60	No	RNA409	China:Shandong	Haemaphysalis longicornis
Lianyungang_Botou_tick_virus_2_TIGMIC_12	Botourmiaviridae	2359	QKI79945.1	QKI79945.1 RNA-dependent RNA polymerase [Erysiphe necator associated ourmia-like virus 116]	76.5	620	0	0.78847	MN532624.1	MN532624.1 Plasmopara viticola lesion associated ourmia-like virus 37 isolate DMS9_20604 RNA dependent RNA polymerase gene, complete cds	77.012	1901	0	N/A	0.80585	Yes	Viruses;Lenarviricota;Miaviricetes;Ourlivirales;Botourmiaviridae;Ourmiavirus;Erysiphe necator associated ourmia-like virus 116	Viruses;Lenarviricota;Miaviricetes;Ourlivirales;Botourmiaviridae;Ourmiavirus;Plasmopara viticola lesion associated ourmia-like virus 37	No	RNA409	China:Shandong	Haemaphysalis longicornis
Zhangzhou_Botou_tick_virus_2_TIGMIC_8	Botourmiaviridae	2777	QKI79896.1	QKI79896.1 RNA-dependent RNA polymerase [Erysiphe necator associated ourmia-like virus 66]	72.5	632	0	0.682751	MN532595.1	MN532595.1 Plasmopara viticola lesion associated ourmia-like virus 8 isolate DMG-B_54149 RNA dependent RNA polymerase gene, complete cds	74.445	1847	0	N/A	0.665106	Yes	Viruses;Lenarviricota;Miaviricetes;Ourlivirales;Botourmiaviridae;Ourmiavirus;Erysiphe necator associated ourmia-like virus 66	Viruses;Lenarviricota;Miaviricetes;Ourlivirales;Botourmiaviridae;Ourmiavirus;Plasmopara viticola lesion associated ourmia-like virus 8	No	RNA409	China:Shandong	Haemaphysalis longicornis
Nanning_Botou_tick_virus_2_TIGMIC_14	Botourmiaviridae	2888	QKI79854.1	QKI79854.1 RNA-dependent RNA polymerase [Erysiphe necator associated ourmia-like virus 24]	39.8	598	9.45e-111	0.621191								Yes	Viruses;Lenarviricota;Miaviricetes;Ourlivirales;Botourmiaviridae;Ourmiavirus;Erysiphe necator associated ourmia-like virus 24		No	RNA409	China:Shandong	Haemaphysalis longicornis
Tianjin_Botou_tick_virus_1_TIGMIC_9	Botourmiaviridae	2375	QKI79903.1	QKI79903.1 RNA-dependent RNA polymerase [Erysiphe necator associated ourmia-like virus 73]	53.4	635	4.74e-227	0.802105								Yes	Viruses;Lenarviricota;Miaviricetes;Ourlivirales;Botourmiaviridae;Ourmiavirus;Erysiphe necator associated ourmia-like virus 73		No	RNA409	China:Shandong	Haemaphysalis longicornis
Tianjin_Botou_tick_virus_1_TIGMIC_10	Botourmiaviridae	2020	QKI79865.1	QKI79865.1 RNA-dependent RNA polymerase [Erysiphe necator associated ourmia-like virus 35]	70	433	2.27e-218	0.643069								No	Viruses;Lenarviricota;Miaviricetes;Ourlivirales;Botourmiaviridae;Ourmiavirus;Erysiphe necator associated ourmia-like virus 35		No	RNA409	China:Shandong	Haemaphysalis longicornis
Erysiphe_necator_associated_narnavirus_51_TIGMIC_1	Botourmiaviridae	2604	QJT93783.1	QJT93783.1 RNA-dependent RNA polymerase [Erysiphe necator associated narnavirus 51]	97.4	774	0	0.891705	KX883613.1	KX883613.1 Wenzhou narna-like virus 6 strain WZFSL27295 RNA-dependent RNA polymerase gene, partial cds	81.105	1937	0	N/A	0.743856	Yes	Viruses;Lenarviricota;Amabiliviricetes;Wolframvirales;Narnaviridae;Narnavirus;Erysiphe necator associated narnavirus 51	Viruses;Unclassified;Unclassified;Unclassified;Unclassified;Wenzhou;Wenzhou narna-like virus 6	No	RNA41	China:Shandong	Haemaphysalis longicornis
Erysiphe_necator_associated_ourmia-like_virus_94_TIGMIC_1	Botourmiaviridae	2606	QKI79924.1	QKI79924.1 RNA-dependent RNA polymerase [Erysiphe necator associated ourmia-like virus 94]	91.7	648	0	0.745971	MN532654.1	MN532654.1 Plasmopara viticola lesion associated ourmia-like virus 67 isolate DMS4_34267 RNA dependent RNA polymerase gene, complete cds	88.741	2025	0	N/A	0.777053	Yes	Viruses;Lenarviricota;Miaviricetes;Ourlivirales;Botourmiaviridae;Ourmiavirus;Erysiphe necator associated ourmia-like virus 94	Viruses;Lenarviricota;Miaviricetes;Ourlivirales;Botourmiaviridae;Ourmiavirus;Plasmopara viticola lesion associated ourmia-like virus 67	No	RNA41	China:Shandong	Haemaphysalis longicornis
Jinan_Botou_tick_virus_1_TIGMIC_2	Botourmiaviridae	2471	QGY72532.1	QGY72532.1 RNA dependent RNA polymerase [Plasmopara viticola lesion associated ourmia-like virus 2]	59.9	656	4.72e-263	0.796439								Yes	Viruses;Lenarviricota;Miaviricetes;Ourlivirales;Botourmiaviridae;Ourmiavirus;Plasmopara viticola lesion associated ourmia-like virus 2		No	RNA43	China:Shandong	Haemaphysalis longicornis
Lianyungang_Botou_tick_virus_2_TIGMIC_13	Botourmiaviridae	2441	QKI79891.1	QKI79891.1 RNA-dependent RNA polymerase [Erysiphe necator associated ourmia-like virus 61]	86.3	606	0	0.744777	MN532624.1	MN532624.1 Plasmopara viticola lesion associated ourmia-like virus 37 isolate DMS9_20604 RNA dependent RNA polymerase gene, complete cds	71.54	1662	6.19e-104	N/A	0.680868	Yes	Viruses;Lenarviricota;Miaviricetes;Ourlivirales;Botourmiaviridae;Ourmiavirus;Erysiphe necator associated ourmia-like virus 61	Viruses;Lenarviricota;Miaviricetes;Ourlivirales;Botourmiaviridae;Ourmiavirus;Plasmopara viticola lesion associated ourmia-like virus 37	No	RNA43	China:Shandong	Haemaphysalis longicornis
Chuzhou_Botou_tick_virus_1_TIGMIC_2	Botourmiaviridae	2702	BBF90576.1	BBF90576.1 RNA-dependent RNA polymerase [Pyricularia oryzae ourmia-like virus 1]	48.4	669	1.67e-186	0.742783	MN473199.1	MN473199.1 Phoma matteucciicola ourmia-like virus 1 isolate LG915-1, complete genome	82.353	136	5.98e-20	N/A	0.0503331	Yes	Viruses;Lenarviricota;Miaviricetes;Ourlivirales;Botourmiaviridae;Penoulivirus;Pyricularia penoulivirus	Viruses;Lenarviricota;Miaviricetes;Ourlivirales;Botourmiaviridae;Penoulivirus;Phoma penoulivirus	No	RNA43	China:Shandong	Haemaphysalis longicornis
Taian_Botou_tick_virus_1_TIGMIC_4	Botourmiaviridae	1686	QIP68359.1	QIP68359.1 putative RNA-dependent RNA polymerase [Phoma matteucciicola ourmia-like virus 1]	73.4	552	4.84e-296	0.982206	MN473199.1	MN473199.1 Phoma matteucciicola ourmia-like virus 1 isolate LG915-1, complete genome	83.628	226	4.59e-49	N/A	0.134045	No	Viruses;Lenarviricota;Miaviricetes;Ourlivirales;Botourmiaviridae;Penoulivirus;Phoma penoulivirus	Viruses;Lenarviricota;Miaviricetes;Ourlivirales;Botourmiaviridae;Penoulivirus;Phoma penoulivirus	No	RNA43	China:Shandong	Haemaphysalis longicornis
Zhangzhou_Botou_tick_virus_1_TIGMIC_5	Botourmiaviridae	2668	QKI79957.1	QKI79957.1 RNA-dependent RNA polymerase [Erysiphe necator associated ourmia-like virus 128]	53	579	4.61e-201	0.651049								Yes	Viruses;Lenarviricota;Miaviricetes;Ourlivirales;Botourmiaviridae;Ourmiavirus;Erysiphe necator associated ourmia-like virus 128		No	RNA1404	China:Shaanxi	Haemaphysalis longicornis
Luoyang_Botou_tick_virus_1_TIGMIC_2	Botourmiaviridae	2882	QVU39975.1	QVU39975.1 RNA-dependent RNA polymerase [Magnaporthe oryzae ourmia-like virus 5]	70.1	639	3.69e-314	0.665163								Yes	Viruses;Lenarviricota;Miaviricetes;Ourlivirales;Botourmiaviridae;Magnaporthe;Magnaporthe oryzae ourmia-like virus 5		No	RNA1210	China:Tianjin	Haemaphysalis longicornis
Hulunbuir_Botou_tick_virus_7_TIGMIC_7	Botourmiaviridae	2358	QKI79843.1	QKI79843.1 RNA-dependent RNA polymerase [Erysiphe necator associated ourmia-like virus 13]	54.6	625	7.42e-210	0.795165	MN552394.1	MN552394.1 Erysiphe necator associated ourmia-like virus 5 isolate PMS-18_DN52405 RNA dependent RNA polymerase gene, complete cds	87.342	79	8.78e-13	N/A	0.033503	Yes	Viruses;Lenarviricota;Miaviricetes;Ourlivirales;Botourmiaviridae;Ourmiavirus;Erysiphe necator associated ourmia-like virus 13	Viruses;Lenarviricota;Miaviricetes;Ourlivirales;Botourmiaviridae;Erysiphe;Erysiphe necator associated ourmia-like virus 5	No	RNA449	China:Tianjin	Haemaphysalis longicornis
Tianjin_Botou_tick_virus_4_TIGMIC_1	Botourmiaviridae	2803	QDB74999.1	QDB74999.1 RNA-dependent RNA polymerase [Cladosporium cladosporioides ourmia-like virus 1]	44.6	556	9.38e-134	0.595077								Yes	Viruses;Lenarviricota;Miaviricetes;Ourlivirales;Botourmiaviridae;Magoulivirus;Cladosporium magoulivirus 1		No	RNA450	China:Tianjin	Haemaphysalis longicornis
Tianjin_Botou_tick_virus_2_TIGMIC_3	Botourmiaviridae	2273	QGY72611.1	QGY72611.1 RNA dependent RNA polymerase [Plasmopara viticola lesion associated ourmia-like virus 81]	65.5	626	2.22e-289	0.826221	MN532668.1	MN532668.1 Plasmopara viticola lesion associated ourmia-like virus 81 isolate DMG-B_54471 RNA dependent RNA polymerase gene, complete cds	73.66	1306	4.36e-120	N/A	0.574571	Yes	Viruses;Lenarviricota;Miaviricetes;Ourlivirales;Botourmiaviridae;Ourmiavirus;Plasmopara viticola lesion associated ourmia-like virus 81	Viruses;Lenarviricota;Miaviricetes;Ourlivirales;Botourmiaviridae;Ourmiavirus;Plasmopara viticola lesion associated ourmia-like virus 81	No	RNA452	China:Tianjin	Haemaphysalis longicornis
Zhangzhou_Botou_tick_virus_2_TIGMIC_9	Botourmiaviridae	2413	QDB75009.1	QDB75009.1 RNA-dependent RNA polymerase [Phaeoacremonium minimum ourmia-like virus 3]	64.2	665	3.2e-287	0.826772	MK584848.1	MK584848.1 Phaeoacremonium minimum ourmia-like virus 3 isolate CREA-VE-28SY2, complete sequence	84.713	157	8.73e-33	N/A	0.0650642	Yes	Viruses;Lenarviricota;Miaviricetes;Ourlivirales;Botourmiaviridae;Botoulivirus;Phaeoacremonium botoulivirus	Viruses;Lenarviricota;Miaviricetes;Ourlivirales;Botourmiaviridae;Botoulivirus;Phaeoacremonium botoulivirus	No	RNA453	China:Tianjin	Haemaphysalis longicornis
Kashgar_Botou_tick_virus_1_TIGMIC_4	Botourmiaviridae	2592	QGY72587.1	QGY72587.1 RNA dependent RNA polymerase [Plasmopara viticola lesion associated ourmia-like virus 57]	45.2	622	1.25e-165	0.719907								Yes	Viruses;Lenarviricota;Miaviricetes;Ourlivirales;Botourmiaviridae;Ourmiavirus;Plasmopara viticola lesion associated ourmia-like virus 57		No	RNA1088	China:Xinjiang	Rhipicephalus turanicus
Lianyungang_Botou_tick_virus_2_TIGMIC_14	Botourmiaviridae	2299	QKI79891.1	QKI79891.1 RNA-dependent RNA polymerase [Erysiphe necator associated ourmia-like virus 61]	78.6	621	0	0.810352	MN532624.1	MN532624.1 Plasmopara viticola lesion associated ourmia-like virus 37 isolate DMS9_20604 RNA dependent RNA polymerase gene, complete cds	72.308	1495	1.61e-109	N/A	0.650283	Yes	Viruses;Lenarviricota;Miaviricetes;Ourlivirales;Botourmiaviridae;Ourmiavirus;Erysiphe necator associated ourmia-like virus 61	Viruses;Lenarviricota;Miaviricetes;Ourlivirales;Botourmiaviridae;Ourmiavirus;Plasmopara viticola lesion associated ourmia-like virus 37	No	RNA1454	China:Tibet	Hyalomma isaaci
Changdu_Botou_tick_virus_1_TIGMIC_1	Botourmiaviridae	2710	QDB74999.1	QDB74999.1 RNA-dependent RNA polymerase [Cladosporium cladosporioides ourmia-like virus 1]	58.4	735	9.82e-305	0.813653								Yes	Viruses;Lenarviricota;Miaviricetes;Ourlivirales;Botourmiaviridae;Magoulivirus;Cladosporium magoulivirus 1		No	RNA1454	China:Tibet	Hyalomma isaaci
Zhangzhou_Botou_tick_virus_2_TIGMIC_10	Botourmiaviridae	2643	QKI79896.1	QKI79896.1 RNA-dependent RNA polymerase [Erysiphe necator associated ourmia-like virus 66]	83	640	0	0.726447	MN532595.1	MN532595.1 Plasmopara viticola lesion associated ourmia-like virus 8 isolate DMG-B_54149 RNA dependent RNA polymerase gene, complete cds	78.07	2207	0	N/A	0.835036	Yes	Viruses;Lenarviricota;Miaviricetes;Ourlivirales;Botourmiaviridae;Ourmiavirus;Erysiphe necator associated ourmia-like virus 66	Viruses;Lenarviricota;Miaviricetes;Ourlivirales;Botourmiaviridae;Ourmiavirus;Plasmopara viticola lesion associated ourmia-like virus 8	No	RNA1423	China:Yunnan	Haemaphysalis montgomeryi
Hulunbuir_Botou_tick_virus_6_TIGMIC_2	Botourmiaviridae	2925	QDB75004.1	QDB75004.1 RNA-dependent RNA polymerase [Phaeoacremonium minimum ourmia-like virus 1]	83.3	600	0	0.615385	MN532673.1	MN532673.1 Plasmopara viticola lesion associated ourmia-like virus 86 isolate DMS5_38116 RNA dependent RNA polymerase gene, complete cds	86.2	2942	0	N/A	1.00581	Yes	Viruses;Lenarviricota;Miaviricetes;Ourlivirales;Botourmiaviridae;Penoulivirus;Phaeoacremonium penoulivirus	Viruses;Lenarviricota;Miaviricetes;Ourlivirales;Botourmiaviridae;Ourmiavirus;Plasmopara viticola lesion associated ourmia-like virus 86	No	RNA1423	China:Yunnan	Haemaphysalis montgomeryi
Phaeoacremonium_minimum_ourmia-like_virus_3_TIGMIC_1	Botourmiaviridae	2867	QDB75009.1	QDB75009.1 RNA-dependent RNA polymerase [Phaeoacremonium minimum ourmia-like virus 3]	96.4	694	0	0.726195	MN532588.1	MN532588.1 Plasmopara viticola lesion associated ourmia-like virus 1 isolate DMG-A_31944 RNA dependent RNA polymerase gene, complete cds	95.29	2866	0	N/A	0.999651	Yes	Viruses;Lenarviricota;Miaviricetes;Ourlivirales;Botourmiaviridae;Botoulivirus;Phaeoacremonium botoulivirus	Viruses;Lenarviricota;Miaviricetes;Ourlivirales;Botourmiaviridae;Ourmiavirus;Plasmopara viticola lesion associated ourmia-like virus 1	No	RNA1434	China:Yunnan	Haemaphysalis montgomeryi
Tianjin_Botou_tick_virus_1_TIGMIC_11	Botourmiaviridae	2261	QKI79936.1	QKI79936.1 RNA-dependent RNA polymerase [Erysiphe necator associated ourmia-like virus 107]	59	624	1.32e-253	0.827952	MN532602.1	MN532602.1 Plasmopara viticola lesion associated ourmia-like virus 15 isolate DMS4_34466 RNA dependent RNA polymerase gene, complete cds	75.747	569	4.68e-65	N/A	0.251659	Yes	Viruses;Lenarviricota;Miaviricetes;Ourlivirales;Botourmiaviridae;Ourmiavirus;Erysiphe necator associated ourmia-like virus 107	Viruses;Lenarviricota;Miaviricetes;Ourlivirales;Botourmiaviridae;Ourmiavirus;Plasmopara viticola lesion associated ourmia-like virus 15	No	RNA292	China:Yunnan	Haemaphysalis montgomeryi
Tonghua_Botou_tick_virus_3_TIGMIC_5	Botourmiaviridae	2254	QGY72555.1	QGY72555.1 RNA dependent RNA polymerase [Plasmopara viticola lesion associated ourmia-like virus 25]	42.9	546	3.04e-124	0.726708								Yes	Viruses;Lenarviricota;Miaviricetes;Ourlivirales;Botourmiaviridae;Ourmiavirus;Plasmopara viticola lesion associated ourmia-like virus 25		No	RNA292	China:Yunnan	Haemaphysalis montgomeryi
Jinan_Botou_tick_virus_1_TIGMIC_3	Botourmiaviridae	2287	QDB75009.1	QDB75009.1 RNA-dependent RNA polymerase [Phaeoacremonium minimum ourmia-like virus 3]	57.5	676	3.54e-268	0.886751								Yes	Viruses;Lenarviricota;Miaviricetes;Ourlivirales;Botourmiaviridae;Botoulivirus;Phaeoacremonium botoulivirus		No	RNA292	China:Yunnan	Haemaphysalis montgomeryi
Zhangzhou_Botou_tick_virus_3_TIGMIC_2	Botourmiaviridae	2046	QGZ98422.1	QGZ98422.1 RNA dependent RNA polymerase [Erysiphe necator associated ourmia-like virus 2]	75.7	666	0	0.97654	MN552391.1	MN552391.1 Erysiphe necator associated ourmia-like virus 2 isolate PMS-18_DN57813 RNA dependent RNA polymerase gene, complete cds	75.063	1973	0	N/A	0.964321	No	Viruses;Lenarviricota;Miaviricetes;Ourlivirales;Botourmiaviridae;Erysiphe;Erysiphe necator associated ourmia-like virus 2	Viruses;Lenarviricota;Miaviricetes;Ourlivirales;Botourmiaviridae;Erysiphe;Erysiphe necator associated ourmia-like virus 2	No	RNA292	China:Yunnan	Haemaphysalis montgomeryi
Lianyungang_Botou_tick_virus_2_TIGMIC_15	Botourmiaviridae	2395	QKI79945.1	QKI79945.1 RNA-dependent RNA polymerase [Erysiphe necator associated ourmia-like virus 116]	54.9	628	4.55e-217	0.786639								Yes	Viruses;Lenarviricota;Miaviricetes;Ourlivirales;Botourmiaviridae;Ourmiavirus;Erysiphe necator associated ourmia-like virus 116		No	RNA456	China:Yunnan	Rhipicephalus microplus
Zhangzhou_Botou_tick_virus_3_TIGMIC_3	Botourmiaviridae	2840	QDB75006.1	QDB75006.1 RNA-dependent RNA polymerase [Acremonium sclerotigenum ourmia-like virus 1]	60	733	0	0.774296	MK584845.1	MK584845.1 Acremonium sclerotigenum ourmia-like virus 1 isolate CREA-VE-3SY2, complete sequence	77.059	340	1.32e-36	N/A	0.119718	Yes	Viruses;Lenarviricota;Miaviricetes;Ourlivirales;Botourmiaviridae;Magoulivirus;Acremonium magoulivirus	Viruses;Lenarviricota;Miaviricetes;Ourlivirales;Botourmiaviridae;Magoulivirus;Acremonium magoulivirus	No	RNA457	China:Yunnan	Rhipicephalus microplus
Zhangzhou_Botou_tick_virus_3_TIGMIC_4	Botourmiaviridae	2778	QDB75006.1	QDB75006.1 RNA-dependent RNA polymerase [Acremonium sclerotigenum ourmia-like virus 1]	56.8	702	2.5e-273	0.758099	MK584845.1	MK584845.1 Acremonium sclerotigenum ourmia-like virus 1 isolate CREA-VE-3SY2, complete sequence	91.935	62	3.73e-12	N/A	0.0223182	Yes	Viruses;Lenarviricota;Miaviricetes;Ourlivirales;Botourmiaviridae;Magoulivirus;Acremonium magoulivirus	Viruses;Lenarviricota;Miaviricetes;Ourlivirales;Botourmiaviridae;Magoulivirus;Acremonium magoulivirus	No	RNA457	China:Yunnan	Rhipicephalus microplus
Taian_Botou_tick_virus_2_TIGMIC_3	Botourmiaviridae	2508	QGY72571.1	QGY72571.1 RNA dependent RNA polymerase [Plasmopara viticola lesion associated ourmia-like virus 41]	81.3	626	0	0.748804	MN532628.1	MN532628.1 Plasmopara viticola lesion associated ourmia-like virus 41 isolate DMS9_29231 RNA dependent RNA polymerase gene, complete cds	81.466	2223	0	N/A	0.886364	Yes	Viruses;Lenarviricota;Miaviricetes;Ourlivirales;Botourmiaviridae;Ourmiavirus;Plasmopara viticola lesion associated ourmia-like virus 41	Viruses;Lenarviricota;Miaviricetes;Ourlivirales;Botourmiaviridae;Ourmiavirus;Plasmopara viticola lesion associated ourmia-like virus 41	No	RNA457	China:Yunnan	Rhipicephalus microplus
Nanning_Botou_tick_virus_2_TIGMIC_15	Botourmiaviridae	1952	QGY72564.1	QGY72564.1 RNA dependent RNA polymerase [Plasmopara viticola lesion associated ourmia-like virus 34]	49.9	535	1.03e-150	0.822234								No	Viruses;Lenarviricota;Miaviricetes;Ourlivirales;Botourmiaviridae;Ourmiavirus;Plasmopara viticola lesion associated ourmia-like virus 34		No	RNA457	China:Yunnan	Rhipicephalus microplus
Cladosporium_cladosporioides_ourmia-like_virus_2_TIGMIC_1	Botourmiaviridae	1561	QDB75008.1	QDB75008.1 RNA-dependent RNA polymerase [Cladosporium cladosporioides ourmia-like virus 2]	95.8	519	0	0.997438	MN532615.1	MN532615.1 Plasmopara viticola lesion associated ourmia-like virus 28 isolate DMG-B_56496 RNA dependent RNA polymerase gene, complete cds	94.202	1535	0	N/A	0.983344	No	Viruses;Lenarviricota;Miaviricetes;Ourlivirales;Botourmiaviridae;Magoulivirus;Cladosporium magoulivirus 2	Viruses;Lenarviricota;Miaviricetes;Ourlivirales;Botourmiaviridae;Ourmiavirus;Plasmopara viticola lesion associated ourmia-like virus 28	No	RNA457	China:Yunnan	Rhipicephalus microplus
Dali_Botou_tick_virus_1_TIGMIC_1	Botourmiaviridae	2300	QUE49116.1	QUE49116.1 MAG: RNA-dependent RNA polymerase, partial [Sclerotinia sclerotiorum ourmia-like virus 9]	45.5	651	9.15e-171	0.84913								Yes	Viruses;Lenarviricota;Miaviricetes;Ourlivirales;Botourmiaviridae;Ourmiavirus;Sclerotinia sclerotiorum ourmia-like virus 9		No	RNA530	China:Yunnan	Rhipicephalus microplus
Zhangzhou_Botou_tick_virus_4_TIGMIC_4	Botourmiaviridae	2042	AYP71797.1	AYP71797.1 RNA-dependent RNA polymerase [Penicillium citrinum ourmia-like virus 1]	56.1	551	3.24e-197	0.8095								No	Viruses;Lenarviricota;Miaviricetes;Ourlivirales;Botourmiaviridae;Magoulivirus;Penicillium magoulivirus		No	RNA116	China:Zhejiang	Rhipicephalus microplus
Aspergillus_flavus_scleroulivirus_1_TIGMIC_1	Botourmiaviridae	2460	UAW09570.1	UAW09570.1 MAG: RNA-dependent RNA polymerase [Aspergillus flavus scleroulivirus 1]	95.5	572	0	0.697561								Yes	Viruses;Lenarviricota;Miaviricetes;Ourlivirales;Botourmiaviridae;Scleroulivirus;Aspergillus flavus scleroulivirus 1		No	RNA116	China:Zhejiang	Rhipicephalus microplus
Zhangzhou_Botou_tick_virus_4_TIGMIC_5	Botourmiaviridae	2860	AYP71797.1	AYP71797.1 RNA-dependent RNA polymerase [Penicillium citrinum ourmia-like virus 1]	45.3	569	1.74e-144	0.596853								Yes	Viruses;Lenarviricota;Miaviricetes;Ourlivirales;Botourmiaviridae;Magoulivirus;Penicillium magoulivirus		No	RNA67	China:Zhejiang	Rhipicephalus microplus
Chuzhou_Botou_tick_virus_1_TIGMIC_3	Botourmiaviridae	2065	BBF90576.1	BBF90576.1 RNA-dependent RNA polymerase [Pyricularia oryzae ourmia-like virus 1]	49	520	4.14e-150	0.755448	MK584839.1	MK584839.1 Penicillium sumatrense ourmia-like virus 1 isolate CREA-VE-10AS2, complete sequence	90.566	53	2.78e-07	N/A	0.0256659	No	Viruses;Lenarviricota;Miaviricetes;Ourlivirales;Botourmiaviridae;Penoulivirus;Pyricularia penoulivirus	Viruses;Lenarviricota;Miaviricetes;Ourlivirales;Botourmiaviridae;Penoulivirus;Penicillium penoulivirus	No	RNA66	China:Zhejiang	Rhipicephalus sanguineus
Luoyang_Botou_tick_virus_1_TIGMIC_3	Botourmiaviridae	2622	QDB75001.1	QDB75001.1 RNA-dependent RNA polymerase [Cladosporium uredinicola ourmiavirus 1]	60.6	624	1.68e-245	0.713959								Yes	Viruses;Lenarviricota;Miaviricetes;Ourlivirales;Botourmiaviridae;Ourmiavirus;Cladosporium uredinicola ourmiavirus 1		No	RNA1273	China:Hunan	Haemaphysalis longicornis
Erysiphe_necator_associated_ourmia-like_virus_62_TIGMIC_2	Botourmiaviridae	1035	QKI79892.1	QKI79892.1 RNA-dependent RNA polymerase [Erysiphe necator associated ourmia-like virus 62]	97.9	329	7.05e-234	0.953623	MN532639.1	MN532639.1 Plasmopara viticola lesion associated ourmia-like virus 52 isolate DMG-E_27866 RNA dependent RNA polymerase gene, complete cds	89.595	1038	0	N/A	1.0029	No	Viruses;Lenarviricota;Miaviricetes;Ourlivirales;Botourmiaviridae;Ourmiavirus;Erysiphe necator associated ourmia-like virus 62	Viruses;Lenarviricota;Miaviricetes;Ourlivirales;Botourmiaviridae;Ourmiavirus;Plasmopara viticola lesion associated ourmia-like virus 52	No	RNA1260	China:Anhui	Haemaphysalis longicornis
Plasmopara_viticola_lesion_associated_ourmia-like_virus_32_TIGMIC_2	Botourmiaviridae	2719	QGY72562.1	QGY72562.1 RNA dependent RNA polymerase [Plasmopara viticola lesion associated ourmia-like virus 32]	98.6	727	0	0.802133	MN532619.1	MN532619.1 Plasmopara viticola lesion associated ourmia-like virus 32 isolate DMG-F_40507 RNA dependent RNA polymerase gene, complete cds	96.911	2719	0	N/A	1	Yes	Viruses;Lenarviricota;Miaviricetes;Ourlivirales;Botourmiaviridae;Ourmiavirus;Plasmopara viticola lesion associated ourmia-like virus 32	Viruses;Lenarviricota;Miaviricetes;Ourlivirales;Botourmiaviridae;Ourmiavirus;Plasmopara viticola lesion associated ourmia-like virus 32	No	RNA1261	China:Anhui	Haemaphysalis longicornis
Nanning_Botou_tick_virus_2_TIGMIC_16	Botourmiaviridae	1147	QKI79910.1	QKI79910.1 RNA-dependent RNA polymerase [Erysiphe necator associated ourmia-like virus 80]	70.5	363	3.06e-182	0.949433	MN532654.1	MN532654.1 Plasmopara viticola lesion associated ourmia-like virus 67 isolate DMS4_34267 RNA dependent RNA polymerase gene, complete cds	86.029	272	1.8e-71	N/A	0.23714	No	Viruses;Lenarviricota;Miaviricetes;Ourlivirales;Botourmiaviridae;Ourmiavirus;Erysiphe necator associated ourmia-like virus 80	Viruses;Lenarviricota;Miaviricetes;Ourlivirales;Botourmiaviridae;Ourmiavirus;Plasmopara viticola lesion associated ourmia-like virus 67	No	RNA1261	China:Anhui	Haemaphysalis longicornis
Huaian_Botou_tick_virus_1_TIGMIC_1	Botourmiaviridae	1253	YP_010084710.1	YP_010084710.1 RNA-dependent RNA polymerase, partial [Rhizoctonia solani ourmia-like virus 1]	50.8	413	7.48e-116	0.988827								No	Viruses;Lenarviricota;Miaviricetes;Ourlivirales;Botourmiaviridae;Magoulivirus;Rhizoctonia magoulivirus 1		No	RNA1306	China:Anhui	Haemaphysalis sp.
Kashgar_Botou_tick_virus_1_TIGMIC_5	Botourmiaviridae	2110	QGY72587.1	QGY72587.1 RNA dependent RNA polymerase [Plasmopara viticola lesion associated ourmia-like virus 57]	46.6	579	2.13e-159	0.823223								No	Viruses;Lenarviricota;Miaviricetes;Ourlivirales;Botourmiaviridae;Ourmiavirus;Plasmopara viticola lesion associated ourmia-like virus 57		No	RNA1313	China:Anhui	Haemaphysalis longicornis
Nanning_Botou_tick_virus_2_TIGMIC_17	Botourmiaviridae	469	QKI79889.1	QKI79889.1 RNA-dependent RNA polymerase [Erysiphe necator associated ourmia-like virus 59]	50	156	1.2e-34	0.997868								No	Viruses;Lenarviricota;Miaviricetes;Ourlivirales;Botourmiaviridae;Ourmiavirus;Erysiphe necator associated ourmia-like virus 59		No	RNA1313	China:Anhui	Haemaphysalis longicornis
Erysiphe_necator_associated_ourmia-like_virus_42_TIGMIC_2	Botourmiaviridae	1259	QKI79872.1	QKI79872.1 RNA-dependent RNA polymerase [Erysiphe necator associated ourmia-like virus 42]	94.3	419	5.48e-294	0.998411								No	Viruses;Lenarviricota;Miaviricetes;Ourlivirales;Botourmiaviridae;Ourmiavirus;Erysiphe necator associated ourmia-like virus 42		No	RNA525	China:Anhui	Rhipicephalus microplus
Penicillium_sumatrense_ourmia-like_virus_1_TIGMIC_1	Botourmiaviridae	952	QDB75000.1	QDB75000.1 RNA-dependent RNA polymerase [Penicillium sumatrense ourmia-like virus 1]	90.9	317	9.02e-202	0.99895	MK584839.1	MK584839.1 Penicillium sumatrense ourmia-like virus 1 isolate CREA-VE-10AS2, complete sequence	88.235	952	0	N/A	1	No	Viruses;Lenarviricota;Miaviricetes;Ourlivirales;Botourmiaviridae;Penoulivirus;Penicillium penoulivirus	Viruses;Lenarviricota;Miaviricetes;Ourlivirales;Botourmiaviridae;Penoulivirus;Penicillium penoulivirus	No	RNA525	China:Anhui	Rhipicephalus microplus
Erysiphe_necator_associated_ourmia-like_virus_42_TIGMIC_3	Botourmiaviridae	457	QKI79872.1	QKI79872.1 RNA-dependent RNA polymerase [Erysiphe necator associated ourmia-like virus 42]	90.6	149	3.05e-85	0.978118	MN532590.1	MN532590.1 Plasmopara viticola lesion associated ourmia-like virus 3 isolate DMG-D_30438 RNA dependent RNA polymerase gene, complete cds	80.828	459	5.13e-93	N/A	1.00438	No	Viruses;Lenarviricota;Miaviricetes;Ourlivirales;Botourmiaviridae;Ourmiavirus;Erysiphe necator associated ourmia-like virus 42	Viruses;Lenarviricota;Miaviricetes;Ourlivirales;Botourmiaviridae;Ourmiavirus;Plasmopara viticola lesion associated ourmia-like virus 3	No	RNA525	China:Anhui	Rhipicephalus microplus
Tianjin_Botou_tick_virus_1_TIGMIC_12	Botourmiaviridae	1007	QGY72545.1	QGY72545.1 RNA dependent RNA polymerase [Plasmopara viticola lesion associated ourmia-like virus 15]	87.6	323	4.16e-203	0.962264	MN532602.1	MN532602.1 Plasmopara viticola lesion associated ourmia-like virus 15 isolate DMS4_34466 RNA dependent RNA polymerase gene, complete cds	85.331	968	0	N/A	0.961271	No	Viruses;Lenarviricota;Miaviricetes;Ourlivirales;Botourmiaviridae;Ourmiavirus;Plasmopara viticola lesion associated ourmia-like virus 15	Viruses;Lenarviricota;Miaviricetes;Ourlivirales;Botourmiaviridae;Ourmiavirus;Plasmopara viticola lesion associated ourmia-like virus 15	No	RNA1245	China:Beijing	Haemaphysalis longicornis
Plasmopara_viticola_lesion_associated_ourmia-like_virus_90_TIGMIC_1	Botourmiaviridae	808	QGY72620.1	QGY72620.1 RNA dependent RNA polymerase, partial [Plasmopara viticola lesion associated ourmia-like virus 90]	95.9	269	2.17e-179	0.998762	MN532677.1	MN532677.1 Plasmopara viticola lesion associated ourmia-like virus 90 isolate DMG-E_28272 RNA dependent RNA polymerase gene, partial cds	93.424	806	0	N/A	0.997525	No	Viruses;Lenarviricota;Miaviricetes;Ourlivirales;Botourmiaviridae;Ourmiavirus;Plasmopara viticola lesion associated ourmia-like virus 90	Viruses;Lenarviricota;Miaviricetes;Ourlivirales;Botourmiaviridae;Ourmiavirus;Plasmopara viticola lesion associated ourmia-like virus 90	No	RNA1245	China:Beijing	Haemaphysalis longicornis
Erysiphe_necator_associated_ourmia-like_virus_42_TIGMIC_4	Botourmiaviridae	505	QKI79872.1	QKI79872.1 RNA-dependent RNA polymerase [Erysiphe necator associated ourmia-like virus 42]	99.4	167	1.27e-118	0.992079								No	Viruses;Lenarviricota;Miaviricetes;Ourlivirales;Botourmiaviridae;Ourmiavirus;Erysiphe necator associated ourmia-like virus 42		No	RNA1245	China:Beijing	Haemaphysalis longicornis
Tianjin_Botou_tick_virus_1_TIGMIC_13	Botourmiaviridae	918	QGY72545.1	QGY72545.1 RNA dependent RNA polymerase [Plasmopara viticola lesion associated ourmia-like virus 15]	82	306	1.38e-173	1	MN532602.1	MN532602.1 Plasmopara viticola lesion associated ourmia-like virus 15 isolate DMS4_34466 RNA dependent RNA polymerase gene, complete cds	80.795	880	0	N/A	0.958606	No	Viruses;Lenarviricota;Miaviricetes;Ourlivirales;Botourmiaviridae;Ourmiavirus;Plasmopara viticola lesion associated ourmia-like virus 15	Viruses;Lenarviricota;Miaviricetes;Ourlivirales;Botourmiaviridae;Ourmiavirus;Plasmopara viticola lesion associated ourmia-like virus 15	No	RNA1246	China:Beijing	Haemaphysalis longicornis
Shangqiu_Botou_tick_virus_1_TIGMIC_6	Botourmiaviridae	678	QGZ98430.1	QGZ98430.1 RNA dependent RNA polymerase [Erysiphe necator associated ourmia-like virus 10]	76.3	224	3.78e-114	0.99115								No	Viruses;Lenarviricota;Miaviricetes;Ourlivirales;Botourmiaviridae;Erysiphe;Erysiphe necator associated ourmia-like virus 10		No	RNA1246	China:Beijing	Haemaphysalis longicornis
Tianjin_Botou_tick_virus_1_TIGMIC_14	Botourmiaviridae	517	BCH36653.1	BCH36653.1 RNA-dependent RNA polymerase [Aspergillus pseudoviridinutans botourmiavirus 1]	59.3	172	3.37e-55	0.998066	LC553708.1	LC553708.1 Aspergillus pseudoviridinutans botourmiavirus 1 J-YC-2 genomic RNA, complete genome	80.658	243	1.05e-40	N/A	0.470019	No	Viruses;Lenarviricota;Miaviricetes;Ourlivirales;Botourmiaviridae;Aspergillus;Aspergillus pseudoviridinutans botourmiavirus 1	Viruses;Lenarviricota;Miaviricetes;Ourlivirales;Botourmiaviridae;Aspergillus;Aspergillus pseudoviridinutans botourmiavirus 1	No	RNA1246	China:Beijing	Haemaphysalis longicornis
Tianjin_Botou_tick_virus_1_TIGMIC_15	Botourmiaviridae	1420	QKI79936.1	QKI79936.1 RNA-dependent RNA polymerase [Erysiphe necator associated ourmia-like virus 107]	46.9	322	2.46e-81	0.680282								No	Viruses;Lenarviricota;Miaviricetes;Ourlivirales;Botourmiaviridae;Ourmiavirus;Erysiphe necator associated ourmia-like virus 107		No	RNA1249	China:Beijing	Haemaphysalis longicornis
Tianjin_Botou_tick_virus_1_TIGMIC_16	Botourmiaviridae	782	QGY72545.1	QGY72545.1 RNA dependent RNA polymerase [Plasmopara viticola lesion associated ourmia-like virus 15]	88.5	261	8.64e-159	1.00128	MN532602.1	MN532602.1 Plasmopara viticola lesion associated ourmia-like virus 15 isolate DMS4_34466 RNA dependent RNA polymerase gene, complete cds	83.206	786	0	N/A	1.00512	No	Viruses;Lenarviricota;Miaviricetes;Ourlivirales;Botourmiaviridae;Ourmiavirus;Plasmopara viticola lesion associated ourmia-like virus 15	Viruses;Lenarviricota;Miaviricetes;Ourlivirales;Botourmiaviridae;Ourmiavirus;Plasmopara viticola lesion associated ourmia-like virus 15	No	RNA1249	China:Beijing	Haemaphysalis longicornis
Tianjin_Botou_tick_virus_1_TIGMIC_17	Botourmiaviridae	884	BCH36652.1	BCH36652.1 RNA-dependent RNA polymerase [Aspergillus pseudoviridinutans botourmiavirus 1]	56.4	266	5.26e-88	0.902715	LC553708.1	LC553708.1 Aspergillus pseudoviridinutans botourmiavirus 1 J-YC-2 genomic RNA, complete genome	80.247	243	8.61e-39	N/A	0.274887	No	Viruses;Lenarviricota;Miaviricetes;Ourlivirales;Botourmiaviridae;Aspergillus;Aspergillus pseudoviridinutans botourmiavirus 1	Viruses;Lenarviricota;Miaviricetes;Ourlivirales;Botourmiaviridae;Aspergillus;Aspergillus pseudoviridinutans botourmiavirus 1	No	RNA1249	China:Beijing	Haemaphysalis longicornis
Taian_Botou_tick_virus_2_TIGMIC_4	Botourmiaviridae	682	QGY72573.1	QGY72573.1 RNA dependent RNA polymerase [Plasmopara viticola lesion associated ourmia-like virus 43]	60.4	227	2.95e-81	0.998534								No	Viruses;Lenarviricota;Miaviricetes;Ourlivirales;Botourmiaviridae;Ourmiavirus;Plasmopara viticola lesion associated ourmia-like virus 43		No	RNA1249	China:Beijing	Haemaphysalis longicornis
Erysiphe_necator_associated_ourmia-like_virus_41_TIGMIC_3	Botourmiaviridae	545	QKI79871.1	QKI79871.1 RNA-dependent RNA polymerase [Erysiphe necator associated ourmia-like virus 41]	90.7	182	2.55e-110	1.00183	MN532663.1	MN532663.1 Plasmopara viticola lesion associated ourmia-like virus 76 isolate DMS2_8134 RNA dependent RNA polymerase gene, complete cds	84.173	556	1.24e-144	N/A	1.02018	No	Viruses;Lenarviricota;Miaviricetes;Ourlivirales;Botourmiaviridae;Ourmiavirus;Erysiphe necator associated ourmia-like virus 41	Viruses;Lenarviricota;Miaviricetes;Ourlivirales;Botourmiaviridae;Ourmiavirus;Plasmopara viticola lesion associated ourmia-like virus 76	No	RNA1249	China:Beijing	Haemaphysalis longicornis
Shangqiu_Botou_tick_virus_1_TIGMIC_7	Botourmiaviridae	506	QGZ98430.1	QGZ98430.1 RNA dependent RNA polymerase [Erysiphe necator associated ourmia-like virus 10]	88.7	168	2.19e-93	0.996047	MN552399.1	MN552399.1 Erysiphe necator associated ourmia-like virus 10 isolate PMS-18_DN57060 RNA dependent RNA polymerase gene, complete cds	85.602	507	4.12e-144	N/A	1.00198	No	Viruses;Lenarviricota;Miaviricetes;Ourlivirales;Botourmiaviridae;Erysiphe;Erysiphe necator associated ourmia-like virus 10	Viruses;Lenarviricota;Miaviricetes;Ourlivirales;Botourmiaviridae;Erysiphe;Erysiphe necator associated ourmia-like virus 10	No	RNA1249	China:Beijing	Haemaphysalis longicornis
Tianjin_Botou_tick_virus_1_TIGMIC_18	Botourmiaviridae	481	QKI79903.1	QKI79903.1 RNA-dependent RNA polymerase [Erysiphe necator associated ourmia-like virus 73]	86.3	160	1.7e-93	0.997921								No	Viruses;Lenarviricota;Miaviricetes;Ourlivirales;Botourmiaviridae;Ourmiavirus;Erysiphe necator associated ourmia-like virus 73		No	RNA1249	China:Beijing	Haemaphysalis longicornis
Tianjin_Botou_tick_virus_1_TIGMIC_19	Botourmiaviridae	1593	QGY72545.1	QGY72545.1 RNA dependent RNA polymerase [Plasmopara viticola lesion associated ourmia-like virus 15]	85.6	514	0	0.967985	MN532602.1	MN532602.1 Plasmopara viticola lesion associated ourmia-like virus 15 isolate DMS4_34466 RNA dependent RNA polymerase gene, complete cds	83.203	1530	0	N/A	0.960452	No	Viruses;Lenarviricota;Miaviricetes;Ourlivirales;Botourmiaviridae;Ourmiavirus;Plasmopara viticola lesion associated ourmia-like virus 15	Viruses;Lenarviricota;Miaviricetes;Ourlivirales;Botourmiaviridae;Ourmiavirus;Plasmopara viticola lesion associated ourmia-like virus 15	No	RNA1250	China:Beijing	Haemaphysalis longicornis
Erysiphe_necator_associated_ourmia-like_virus_41_TIGMIC_4	Botourmiaviridae	511	QKI79871.1	QKI79871.1 RNA-dependent RNA polymerase [Erysiphe necator associated ourmia-like virus 41]	97.4	153	1.84e-103	0.898239	MN532663.1	MN532663.1 Plasmopara viticola lesion associated ourmia-like virus 76 isolate DMS2_8134 RNA dependent RNA polymerase gene, complete cds	89.084	513	5.16e-173	N/A	1.00391	No	Viruses;Lenarviricota;Miaviricetes;Ourlivirales;Botourmiaviridae;Ourmiavirus;Erysiphe necator associated ourmia-like virus 41	Viruses;Lenarviricota;Miaviricetes;Ourlivirales;Botourmiaviridae;Ourmiavirus;Plasmopara viticola lesion associated ourmia-like virus 76	No	RNA1250	China:Beijing	Haemaphysalis longicornis
Hulunbuir_Botou_tick_virus_7_TIGMIC_8	Botourmiaviridae	591	QGY72604.1	QGY72604.1 RNA dependent RNA polymerase [Plasmopara viticola lesion associated ourmia-like virus 74]	75.5	196	3.48e-92	0.994924								No	Viruses;Lenarviricota;Miaviricetes;Ourlivirales;Botourmiaviridae;Ourmiavirus;Plasmopara viticola lesion associated ourmia-like virus 74		No	RNA1250	China:Beijing	Haemaphysalis longicornis
Plasmopara_viticola_lesion_associated_ourmia-like_virus_35_TIGMIC_2	Botourmiaviridae	810	QGY72565.1	QGY72565.1 RNA dependent RNA polymerase [Plasmopara viticola lesion associated ourmia-like virus 35]	97	270	6.05e-195	1	MN532622.1	MN532622.1 Plasmopara viticola lesion associated ourmia-like virus 35 isolate DMG-D_Contig5 RNA dependent RNA polymerase gene, complete cds	93.457	810	0	N/A	1	No	Viruses;Lenarviricota;Miaviricetes;Ourlivirales;Botourmiaviridae;Ourmiavirus;Plasmopara viticola lesion associated ourmia-like virus 35	Viruses;Lenarviricota;Miaviricetes;Ourlivirales;Botourmiaviridae;Ourmiavirus;Plasmopara viticola lesion associated ourmia-like virus 35	No	RNA238	China:Beijing	Haemaphysalis longicornis
Taian_Botou_tick_virus_1_TIGMIC_5	Botourmiaviridae	1257	QGY72621.1	QGY72621.1 RNA dependent RNA polymerase [Plasmopara viticola lesion associated ourmia-like virus 91]	64.7	371	3.92e-158	0.885442	MN532678.1	MN532678.1 Plasmopara viticola lesion associated ourmia-like virus 91 isolate DMS2_12910 RNA dependent RNA polymerase gene, complete cds	74.182	550	7.35e-46	N/A	0.43755	No	Viruses;Lenarviricota;Miaviricetes;Ourlivirales;Botourmiaviridae;Ourmiavirus;Plasmopara viticola lesion associated ourmia-like virus 91	Viruses;Lenarviricota;Miaviricetes;Ourlivirales;Botourmiaviridae;Ourmiavirus;Plasmopara viticola lesion associated ourmia-like virus 91	No	RNA1378	China:Chongqing	Haemaphysalis longicornis
Cladosporium_uredinicola_ourmiavirus_2_TIGMIC_1	Botourmiaviridae	717	QDB75002.1	QDB75002.1 RNA-dependent RNA polymerase [Cladosporium uredinicola ourmiavirus 2]	97.9	239	3.46e-165	1	MK584841.1	MK584841.1 Cladosporium uredinicola ourmiavirus 2 isolate CREA-VE-14AS3, complete sequence	95.258	717	0	N/A	1	No	Viruses;Lenarviricota;Miaviricetes;Ourlivirales;Botourmiaviridae;Ourmiavirus;Cladosporium uredinicola ourmiavirus 2	Viruses;Lenarviricota;Miaviricetes;Ourlivirales;Botourmiaviridae;Ourmiavirus;Cladosporium uredinicola ourmiavirus 2	No	RNA516	China:Chongqing	Rhipicephalus microplus
Erysiphe_necator_associated_ourmia-like_virus_81_TIGMIC_1	Botourmiaviridae	668	QKI79911.1	QKI79911.1 RNA-dependent RNA polymerase [Erysiphe necator associated ourmia-like virus 81]	92.3	222	3.56e-143	0.997006	MN532661.1	MN532661.1 Plasmopara viticola lesion associated ourmia-like virus 74 isolate DMG-C_28482 RNA dependent RNA polymerase gene, complete cds	84.555	641	1.48e-174	N/A	0.959581	No	Viruses;Lenarviricota;Miaviricetes;Ourlivirales;Botourmiaviridae;Ourmiavirus;Erysiphe necator associated ourmia-like virus 81	Viruses;Lenarviricota;Miaviricetes;Ourlivirales;Botourmiaviridae;Ourmiavirus;Plasmopara viticola lesion associated ourmia-like virus 74	No	RNA516	China:Chongqing	Rhipicephalus microplus
Plasmopara_viticola_lesion_associated_ourmia-like_virus_41_TIGMIC_1	Botourmiaviridae	491	QGY72571.1	QGY72571.1 RNA dependent RNA polymerase [Plasmopara viticola lesion associated ourmia-like virus 41]	91.4	163	5.48e-104	0.995927	MN532628.1	MN532628.1 Plasmopara viticola lesion associated ourmia-like virus 41 isolate DMS9_29231 RNA dependent RNA polymerase gene, complete cds	87.526	489	3.04e-155	N/A	0.995927	No	Viruses;Lenarviricota;Miaviricetes;Ourlivirales;Botourmiaviridae;Ourmiavirus;Plasmopara viticola lesion associated ourmia-like virus 41	Viruses;Lenarviricota;Miaviricetes;Ourlivirales;Botourmiaviridae;Ourmiavirus;Plasmopara viticola lesion associated ourmia-like virus 41	No	RNA516	China:Chongqing	Rhipicephalus microplus
Lianyungang_Botou_tick_virus_3_TIGMIC_2	Botourmiaviridae	695	QKI79886.1	QKI79886.1 RNA-dependent RNA polymerase [Erysiphe necator associated ourmia-like virus 56]	67.8	230	5.96e-105	0.992806								No	Viruses;Lenarviricota;Miaviricetes;Ourlivirales;Botourmiaviridae;Ourmiavirus;Erysiphe necator associated ourmia-like virus 56		No	RNA517	China:Chongqing	Rhipicephalus microplus
Zhangzhou_Botou_tick_virus_7_TIGMIC_5	Botourmiaviridae	721	QGY72590.1	QGY72590.1 RNA dependent RNA polymerase [Plasmopara viticola lesion associated ourmia-like virus 60]	79.7	241	1.57e-135	1.00277	MN532647.1	MN532647.1 Plasmopara viticola lesion associated ourmia-like virus 60 isolate DMS6_38778 RNA dependent RNA polymerase gene, complete cds	76.113	674	3.01e-87	N/A	0.934813	No	Viruses;Lenarviricota;Miaviricetes;Ourlivirales;Botourmiaviridae;Ourmiavirus;Plasmopara viticola lesion associated ourmia-like virus 60	Viruses;Lenarviricota;Miaviricetes;Ourlivirales;Botourmiaviridae;Ourmiavirus;Plasmopara viticola lesion associated ourmia-like virus 60	No	RNA1473	China:Fujiang	Rhipicephalus sanguineus
Zhangzhou_Botou_tick_virus_2_TIGMIC_11	Botourmiaviridae	2872	QKI79896.1	QKI79896.1 RNA-dependent RNA polymerase [Erysiphe necator associated ourmia-like virus 66]	74	635	0	0.663301	MK249741.1	MK249741.1 Ourmia-like virus sp. RNA-dependent RNA polymerase gene, complete cds	71.254	574	4.88e-26	N/A	0.199861	Yes	Viruses;Lenarviricota;Miaviricetes;Ourlivirales;Botourmiaviridae;Ourmiavirus;Erysiphe necator associated ourmia-like virus 66	Viruses;Lenarviricota;Miaviricetes;Ourlivirales;Botourmiaviridae;Ourmiavirus;Ourmia-like virus sp.	No	RNA1474	China:Fujiang	Rhipicephalus sanguineus
Zhangzhou_Botou_tick_virus_7_TIGMIC_6	Botourmiaviridae	485	QCP68847.1	QCP68847.1 RNA-depedent RNA polymerase, partial [Coroa do aviao dicistrovirus]	85.7	161	2.16e-87	0.995876	MN532642.1	MN532642.1 Plasmopara viticola lesion associated ourmia-like virus 55 isolate DMG-A_37194 RNA dependent RNA polymerase gene, complete cds	79.429	350	1.23e-59	N/A	0.721649	No	Viruses;Pisuviricota;Pisoniviricetes;Picornavirales;Dicistroviridae;Coroa;Coroa do aviao dicistrovirus	Viruses;Lenarviricota;Miaviricetes;Ourlivirales;Botourmiaviridae;Ourmiavirus;Plasmopara viticola lesion associated ourmia-like virus 55	No	RNA1474	China:Fujiang	Rhipicephalus sanguineus
Zhangzhou_Botou_tick_virus_2_TIGMIC_12	Botourmiaviridae	2834	QKI79896.1	QKI79896.1 RNA-dependent RNA polymerase [Erysiphe necator associated ourmia-like virus 66]	73.5	634	0	0.671136								Yes	Viruses;Lenarviricota;Miaviricetes;Ourlivirales;Botourmiaviridae;Ourmiavirus;Erysiphe necator associated ourmia-like virus 66		No	RNA1478	China:Fujiang	Rhipicephalus sanguineus
Zhangzhou_Botou_tick_virus_7_TIGMIC_7	Botourmiaviridae	4339	QDB75000.1	QDB75000.1 RNA-dependent RNA polymerase [Penicillium sumatrense ourmia-like virus 1]	73.2	716	0	0.495045	MN532670.1	MN532670.1 Plasmopara viticola lesion associated ourmia-like virus 83 isolate DMS6_43509 RNA dependent RNA polymerase gene, complete cds	78.823	1733	0	N/A	0.399401	Yes	Viruses;Lenarviricota;Miaviricetes;Ourlivirales;Botourmiaviridae;Penoulivirus;Penicillium penoulivirus	Viruses;Lenarviricota;Miaviricetes;Ourlivirales;Botourmiaviridae;Ourmiavirus;Plasmopara viticola lesion associated ourmia-like virus 83	No	RNA1478	China:Fujiang	Rhipicephalus sanguineus
Lianyungang_Botou_tick_virus_2_TIGMIC_16	Botourmiaviridae	2304	QGY72567.1	QGY72567.1 RNA dependent RNA polymerase [Plasmopara viticola lesion associated ourmia-like virus 37]	73.8	625	0	0.813802	MN532624.1	MN532624.1 Plasmopara viticola lesion associated ourmia-like virus 37 isolate DMS9_20604 RNA dependent RNA polymerase gene, complete cds	74.691	2264	0	N/A	0.982639	Yes	Viruses;Lenarviricota;Miaviricetes;Ourlivirales;Botourmiaviridae;Ourmiavirus;Plasmopara viticola lesion associated ourmia-like virus 37	Viruses;Lenarviricota;Miaviricetes;Ourlivirales;Botourmiaviridae;Ourmiavirus;Plasmopara viticola lesion associated ourmia-like virus 37	No	RNA1478	China:Fujiang	Rhipicephalus sanguineus
Lianyungang_Botou_tick_virus_2_TIGMIC_17	Botourmiaviridae	2304	QGY72567.1	QGY72567.1 RNA dependent RNA polymerase [Plasmopara viticola lesion associated ourmia-like virus 37]	75	625	0	0.813802	MN532624.1	MN532624.1 Plasmopara viticola lesion associated ourmia-like virus 37 isolate DMS9_20604 RNA dependent RNA polymerase gene, complete cds	75.544	2253	0	N/A	0.977865	Yes	Viruses;Lenarviricota;Miaviricetes;Ourlivirales;Botourmiaviridae;Ourmiavirus;Plasmopara viticola lesion associated ourmia-like virus 37	Viruses;Lenarviricota;Miaviricetes;Ourlivirales;Botourmiaviridae;Ourmiavirus;Plasmopara viticola lesion associated ourmia-like virus 37	No	RNA1478	China:Fujiang	Rhipicephalus sanguineus
Kashgar_Botou_tick_virus_1_TIGMIC_6	Botourmiaviridae	1241	QKI79894.1	QKI79894.1 RNA-dependent RNA polymerase [Erysiphe necator associated ourmia-like virus 64]	88.3	300	5.64e-202	0.725222								No	Viruses;Lenarviricota;Miaviricetes;Ourlivirales;Botourmiaviridae;Ourmiavirus;Erysiphe necator associated ourmia-like virus 64		No	RNA1478	China:Fujiang	Rhipicephalus sanguineus
Tonghua_Botou_tick_virus_3_TIGMIC_6	Botourmiaviridae	1193	BCH36626.1	BCH36626.1 RNA-dependent RNA polymerase [Aspergillus fumigatus botourmiavirus 1]	67.8	394	5.07e-177	0.99078	LC553691.1	LC553691.1 Aspergillus fumigatus botourmiavirus 1 J-YC-2 genomic RNA, complete genome	77.632	456	1.47e-62	N/A	0.38223	No	Viruses;Lenarviricota;Miaviricetes;Ourlivirales;Botourmiaviridae;Aspergillus;Aspergillus fumigatus botourmiavirus 1	Viruses;Lenarviricota;Miaviricetes;Ourlivirales;Botourmiaviridae;Aspergillus;Aspergillus fumigatus botourmiavirus 1	No	RNA1478	China:Fujiang	Rhipicephalus sanguineus
Zhangzhou_Botou_tick_virus_1_TIGMIC_6	Botourmiaviridae	865	QKI79957.1	QKI79957.1 RNA-dependent RNA polymerase [Erysiphe necator associated ourmia-like virus 128]	57.3	288	9.82e-91	0.998844								No	Viruses;Lenarviricota;Miaviricetes;Ourlivirales;Botourmiaviridae;Ourmiavirus;Erysiphe necator associated ourmia-like virus 128		No	RNA1478	China:Fujiang	Rhipicephalus sanguineus
Erysiphe_necator_associated_ourmia-like_virus_41_TIGMIC_5	Botourmiaviridae	655	QKI79871.1	QKI79871.1 RNA-dependent RNA polymerase [Erysiphe necator associated ourmia-like virus 41]	91.7	218	2.04e-135	0.998473	MN552400.1	MN552400.1 Erysiphe necator associated ourmia-like virus 11 isolate PMS-18_DN57142 RNA dependent RNA polymerase gene, complete cds	82.817	646	1.48e-159	N/A	0.98626	No	Viruses;Lenarviricota;Miaviricetes;Ourlivirales;Botourmiaviridae;Ourmiavirus;Erysiphe necator associated ourmia-like virus 41	Viruses;Lenarviricota;Miaviricetes;Ourlivirales;Botourmiaviridae;Erysiphe;Erysiphe necator associated ourmia-like virus 11	No	RNA1478	China:Fujiang	Rhipicephalus sanguineus
Zhangzhou_Botou_tick_virus_1_TIGMIC_7	Botourmiaviridae	487	QKI79957.1	QKI79957.1 RNA-dependent RNA polymerase [Erysiphe necator associated ourmia-like virus 128]	53	134	1.05e-36	0.825462								No	Viruses;Lenarviricota;Miaviricetes;Ourlivirales;Botourmiaviridae;Ourmiavirus;Erysiphe necator associated ourmia-like virus 128		No	RNA1478	China:Fujiang	Rhipicephalus sanguineus
Tonghua_Botou_tick_virus_2_TIGMIC_4	Botourmiaviridae	547	QGY72608.1	QGY72608.1 RNA dependent RNA polymerase [Plasmopara viticola lesion associated ourmia-like virus 78]	86.3	182	2.45e-102	0.998172	MN532662.1	MN532662.1 Plasmopara viticola lesion associated ourmia-like virus 75 isolate DMS5_37170 RNA dependent RNA polymerase gene, complete cds	73.297	543	6.68e-43	N/A	0.992687	No	Viruses;Lenarviricota;Miaviricetes;Ourlivirales;Botourmiaviridae;Ourmiavirus;Plasmopara viticola lesion associated ourmia-like virus 78	Viruses;Lenarviricota;Miaviricetes;Ourlivirales;Botourmiaviridae;Ourmiavirus;Plasmopara viticola lesion associated ourmia-like virus 75	No	RNA1478	China:Fujiang	Rhipicephalus sanguineus
Lianyungang_Botou_tick_virus_5_TIGMIC_3	Botourmiaviridae	718	QKI79946.1	QKI79946.1 RNA-dependent RNA polymerase [Erysiphe necator associated ourmia-like virus 117]	44.9	216	3.01e-47	0.902507								No	Viruses;Lenarviricota;Miaviricetes;Ourlivirales;Botourmiaviridae;Ourmiavirus;Erysiphe necator associated ourmia-like virus 117		No	RNA1478	China:Fujiang	Rhipicephalus sanguineus
Tianjin_Botou_tick_virus_3_TIGMIC_3	Botourmiaviridae	2274	QKI79871.1	QKI79871.1 RNA-dependent RNA polymerase [Erysiphe necator associated ourmia-like virus 41]	88	632	0	0.833773	MN532663.1	MN532663.1 Plasmopara viticola lesion associated ourmia-like virus 76 isolate DMS2_8134 RNA dependent RNA polymerase gene, complete cds	79.624	2233	0	N/A	0.98197	Yes	Viruses;Lenarviricota;Miaviricetes;Ourlivirales;Botourmiaviridae;Ourmiavirus;Erysiphe necator associated ourmia-like virus 41	Viruses;Lenarviricota;Miaviricetes;Ourlivirales;Botourmiaviridae;Ourmiavirus;Plasmopara viticola lesion associated ourmia-like virus 76	No	RNA1479	China:Fujiang	Rhipicephalus sanguineus
Zhangzhou_Botou_tick_virus_2_TIGMIC_13	Botourmiaviridae	2634	QGY72542.1	QGY72542.1 RNA dependent RNA polymerase [Plasmopara viticola lesion associated ourmia-like virus 12]	60.7	611	4.07e-268	0.6959	MN532599.1	MN532599.1 Plasmopara viticola lesion associated ourmia-like virus 12 isolate DMG-D_33124 RNA dependent RNA polymerase gene, complete cds	77.955	313	4.38e-41	N/A	0.118831	Yes	Viruses;Lenarviricota;Miaviricetes;Ourlivirales;Botourmiaviridae;Ourmiavirus;Plasmopara viticola lesion associated ourmia-like virus 12	Viruses;Lenarviricota;Miaviricetes;Ourlivirales;Botourmiaviridae;Ourmiavirus;Plasmopara viticola lesion associated ourmia-like virus 12	No	RNA1479	China:Fujiang	Rhipicephalus sanguineus
Hulunbuir_Botou_tick_virus_2_TIGMIC_12	Botourmiaviridae	2987	QGY72620.1	QGY72620.1 RNA dependent RNA polymerase, partial [Plasmopara viticola lesion associated ourmia-like virus 90]	87.9	828	0	0.831604	MN532677.1	MN532677.1 Plasmopara viticola lesion associated ourmia-like virus 90 isolate DMG-E_28272 RNA dependent RNA polymerase gene, partial cds	88.91	2615	0	N/A	0.87546	Yes	Viruses;Lenarviricota;Miaviricetes;Ourlivirales;Botourmiaviridae;Ourmiavirus;Plasmopara viticola lesion associated ourmia-like virus 90	Viruses;Lenarviricota;Miaviricetes;Ourlivirales;Botourmiaviridae;Ourmiavirus;Plasmopara viticola lesion associated ourmia-like virus 90	No	RNA1479	China:Fujiang	Rhipicephalus sanguineus
Nanning_Botou_tick_virus_2_TIGMIC_18	Botourmiaviridae	2852	QGY72572.1	QGY72572.1 RNA dependent RNA polymerase [Plasmopara viticola lesion associated ourmia-like virus 42]	37.7	623	1.93e-104	0.65533								Yes	Viruses;Lenarviricota;Miaviricetes;Ourlivirales;Botourmiaviridae;Ourmiavirus;Plasmopara viticola lesion associated ourmia-like virus 42		No	RNA1479	China:Fujiang	Rhipicephalus sanguineus
Zhangzhou_Botou_tick_virus_2_TIGMIC_14	Botourmiaviridae	2712	QGY72538.1	QGY72538.1 RNA dependent RNA polymerase [Plasmopara viticola lesion associated ourmia-like virus 8]	73	633	0	0.700221								Yes	Viruses;Lenarviricota;Miaviricetes;Ourlivirales;Botourmiaviridae;Ourmiavirus;Plasmopara viticola lesion associated ourmia-like virus 8		No	RNA1479	China:Fujiang	Rhipicephalus sanguineus
Lianyungang_Botou_tick_virus_2_TIGMIC_18	Botourmiaviridae	2380	QGY72567.1	QGY72567.1 RNA dependent RNA polymerase [Plasmopara viticola lesion associated ourmia-like virus 37]	75.5	624	0	0.786555	MN532624.1	MN532624.1 Plasmopara viticola lesion associated ourmia-like virus 37 isolate DMS9_20604 RNA dependent RNA polymerase gene, complete cds	77.407	1890	0	N/A	0.794118	Yes	Viruses;Lenarviricota;Miaviricetes;Ourlivirales;Botourmiaviridae;Ourmiavirus;Plasmopara viticola lesion associated ourmia-like virus 37	Viruses;Lenarviricota;Miaviricetes;Ourlivirales;Botourmiaviridae;Ourmiavirus;Plasmopara viticola lesion associated ourmia-like virus 37	No	RNA1479	China:Fujiang	Rhipicephalus sanguineus
Lianyungang_Botou_tick_virus_2_TIGMIC_19	Botourmiaviridae	2272	QKI79945.1	QKI79945.1 RNA-dependent RNA polymerase [Erysiphe necator associated ourmia-like virus 116]	76.7	619	0	0.817342	MN532624.1	MN532624.1 Plasmopara viticola lesion associated ourmia-like virus 37 isolate DMS9_20604 RNA dependent RNA polymerase gene, complete cds	77.452	2253	0	N/A	0.991637	Yes	Viruses;Lenarviricota;Miaviricetes;Ourlivirales;Botourmiaviridae;Ourmiavirus;Erysiphe necator associated ourmia-like virus 116	Viruses;Lenarviricota;Miaviricetes;Ourlivirales;Botourmiaviridae;Ourmiavirus;Plasmopara viticola lesion associated ourmia-like virus 37	No	RNA1479	China:Fujiang	Rhipicephalus sanguineus
Lianyungang_Botou_tick_virus_2_TIGMIC_20	Botourmiaviridae	2376	QGY72567.1	QGY72567.1 RNA dependent RNA polymerase [Plasmopara viticola lesion associated ourmia-like virus 37]	74.9	625	0	0.789141	MN532622.1	MN532622.1 Plasmopara viticola lesion associated ourmia-like virus 35 isolate DMG-D_Contig5 RNA dependent RNA polymerase gene, complete cds	75.927	1969	0	N/A	0.828704	Yes	Viruses;Lenarviricota;Miaviricetes;Ourlivirales;Botourmiaviridae;Ourmiavirus;Plasmopara viticola lesion associated ourmia-like virus 37	Viruses;Lenarviricota;Miaviricetes;Ourlivirales;Botourmiaviridae;Ourmiavirus;Plasmopara viticola lesion associated ourmia-like virus 35	No	RNA1479	China:Fujiang	Rhipicephalus sanguineus
Zhangzhou_Botou_tick_virus_2_TIGMIC_15	Botourmiaviridae	2735	QKI79896.1	QKI79896.1 RNA-dependent RNA polymerase [Erysiphe necator associated ourmia-like virus 66]	73.3	634	0	0.69543								Yes	Viruses;Lenarviricota;Miaviricetes;Ourlivirales;Botourmiaviridae;Ourmiavirus;Erysiphe necator associated ourmia-like virus 66		No	RNA1479	China:Fujiang	Rhipicephalus sanguineus
Zhangzhou_Botou_tick_virus_2_TIGMIC_16	Botourmiaviridae	1460	QKI79896.1	QKI79896.1 RNA-dependent RNA polymerase [Erysiphe necator associated ourmia-like virus 66]	76.7	387	3.5e-207	0.795205								No	Viruses;Lenarviricota;Miaviricetes;Ourlivirales;Botourmiaviridae;Ourmiavirus;Erysiphe necator associated ourmia-like virus 66		No	RNA1479	China:Fujiang	Rhipicephalus sanguineus
Zhangzhou_Botou_tick_virus_2_TIGMIC_17	Botourmiaviridae	911	QGY72538.1	QGY72538.1 RNA dependent RNA polymerase [Plasmopara viticola lesion associated ourmia-like virus 8]	71.4	304	4.22e-152	1.0011								No	Viruses;Lenarviricota;Miaviricetes;Ourlivirales;Botourmiaviridae;Ourmiavirus;Plasmopara viticola lesion associated ourmia-like virus 8		No	RNA1479	China:Fujiang	Rhipicephalus sanguineus
Zhangzhou_Botou_tick_virus_7_TIGMIC_8	Botourmiaviridae	2461	QKI79951.1	QKI79951.1 RNA-dependent RNA polymerase [Erysiphe necator associated ourmia-like virus 122]	71.5	571	9.99e-292	0.696059								Yes	Viruses;Lenarviricota;Miaviricetes;Ourlivirales;Botourmiaviridae;Ourmiavirus;Erysiphe necator associated ourmia-like virus 122		No	RNA1479	China:Fujiang	Rhipicephalus sanguineus
Zhangzhou_Botou_tick_virus_1_TIGMIC_8	Botourmiaviridae	1397	QKI79957.1	QKI79957.1 RNA-dependent RNA polymerase [Erysiphe necator associated ourmia-like virus 128]	57.7	395	1.34e-156	0.848246								No	Viruses;Lenarviricota;Miaviricetes;Ourlivirales;Botourmiaviridae;Ourmiavirus;Erysiphe necator associated ourmia-like virus 128		No	RNA1479	China:Fujiang	Rhipicephalus sanguineus
Lianyungang_Botou_tick_virus_2_TIGMIC_21	Botourmiaviridae	1267	QGY72567.1	QGY72567.1 RNA dependent RNA polymerase [Plasmopara viticola lesion associated ourmia-like virus 37]	77.5	409	2.41e-233	0.968429	MN532624.1	MN532624.1 Plasmopara viticola lesion associated ourmia-like virus 37 isolate DMS9_20604 RNA dependent RNA polymerase gene, complete cds	75.504	1241	2.93e-159	N/A	0.979479	No	Viruses;Lenarviricota;Miaviricetes;Ourlivirales;Botourmiaviridae;Ourmiavirus;Plasmopara viticola lesion associated ourmia-like virus 37	Viruses;Lenarviricota;Miaviricetes;Ourlivirales;Botourmiaviridae;Ourmiavirus;Plasmopara viticola lesion associated ourmia-like virus 37	No	RNA1479	China:Fujiang	Rhipicephalus sanguineus
Zhangzhou_Botou_tick_virus_3_TIGMIC_5	Botourmiaviridae	1243	QGY72566.1	QGY72566.1 RNA dependent RNA polymerase [Plasmopara viticola lesion associated ourmia-like virus 36]	65.7	397	2.89e-178	0.958166	MN532623.1	MN532623.1 Plasmopara viticola lesion associated ourmia-like virus 36 isolate DMG-B_Contig4 RNA dependent RNA polymerase gene, complete cds	71.792	1021	1.54e-57	N/A	0.8214	No	Viruses;Lenarviricota;Miaviricetes;Ourlivirales;Botourmiaviridae;Ourmiavirus;Plasmopara viticola lesion associated ourmia-like virus 36	Viruses;Lenarviricota;Miaviricetes;Ourlivirales;Botourmiaviridae;Ourmiavirus;Plasmopara viticola lesion associated ourmia-like virus 36	No	RNA1479	China:Fujiang	Rhipicephalus sanguineus
Nanning_Botou_tick_virus_2_TIGMIC_19	Botourmiaviridae	1934	QKI79866.1	QKI79866.1 RNA-dependent RNA polymerase [Erysiphe necator associated ourmia-like virus 36]	58.5	528	8.31e-209	0.819028	MN532647.1	MN532647.1 Plasmopara viticola lesion associated ourmia-like virus 60 isolate DMS6_38778 RNA dependent RNA polymerase gene, complete cds	88.732	71	9.28e-12	N/A	0.0367115	No	Viruses;Lenarviricota;Miaviricetes;Ourlivirales;Botourmiaviridae;Ourmiavirus;Erysiphe necator associated ourmia-like virus 36	Viruses;Lenarviricota;Miaviricetes;Ourlivirales;Botourmiaviridae;Ourmiavirus;Plasmopara viticola lesion associated ourmia-like virus 60	No	RNA1479	China:Fujiang	Rhipicephalus sanguineus
Zhangzhou_Botou_tick_virus_6_TIGMIC_3	Botourmiaviridae	984	QGY72596.1	QGY72596.1 RNA dependent RNA polymerase [Plasmopara viticola lesion associated ourmia-like virus 66]	68.3	293	1.06e-127	0.893293								No	Viruses;Lenarviricota;Miaviricetes;Ourlivirales;Botourmiaviridae;Ourmiavirus;Plasmopara viticola lesion associated ourmia-like virus 66		No	RNA1479	China:Fujiang	Rhipicephalus sanguineus
Hulunbuir_Botou_tick_virus_3_TIGMIC_3	Botourmiaviridae	1111	QGY72592.1	QGY72592.1 RNA dependent RNA polymerase [Plasmopara viticola lesion associated ourmia-like virus 62]	60	260	3.48e-89	0.70207								No	Viruses;Lenarviricota;Miaviricetes;Ourlivirales;Botourmiaviridae;Ourmiavirus;Plasmopara viticola lesion associated ourmia-like virus 62		No	RNA1479	China:Fujiang	Rhipicephalus sanguineus
Nanning_Botou_tick_virus_2_TIGMIC_20	Botourmiaviridae	592	QKI79933.1	QKI79933.1 RNA-dependent RNA polymerase [Erysiphe necator associated ourmia-like virus 103]	56.1	139	4.07e-41	0.704392								No	Viruses;Lenarviricota;Miaviricetes;Ourlivirales;Botourmiaviridae;Ourmiavirus;Erysiphe necator associated ourmia-like virus 103		No	RNA1479	China:Fujiang	Rhipicephalus sanguineus
Zhangzhou_Botou_tick_virus_4_TIGMIC_6	Botourmiaviridae	830	AYP71797.1	AYP71797.1 RNA-dependent RNA polymerase [Penicillium citrinum ourmia-like virus 1]	59.3	275	3.1e-109	0.993976								No	Viruses;Lenarviricota;Miaviricetes;Ourlivirales;Botourmiaviridae;Magoulivirus;Penicillium magoulivirus		No	RNA1479	China:Fujiang	Rhipicephalus sanguineus
Lianyungang_Botou_tick_virus_2_TIGMIC_22	Botourmiaviridae	812	QJT73676.1	QJT73676.1 RNA-dependent RNA polymerase [Botrytis cinerea ourmia-like virus 10]	69.7	267	3.85e-126	0.986453	MN532624.1	MN532624.1 Plasmopara viticola lesion associated ourmia-like virus 37 isolate DMS9_20604 RNA dependent RNA polymerase gene, complete cds	73.264	576	4.71e-41	N/A	0.70936	No	Viruses;Lenarviricota;Miaviricetes;Ourlivirales;Botourmiaviridae;Botrytis;Botrytis cinerea ourmia-like virus 10	Viruses;Lenarviricota;Miaviricetes;Ourlivirales;Botourmiaviridae;Ourmiavirus;Plasmopara viticola lesion associated ourmia-like virus 37	No	RNA1479	China:Fujiang	Rhipicephalus sanguineus
Hulunbuir_Botou_tick_virus_3_TIGMIC_4	Botourmiaviridae	475	QGY72592.1	QGY72592.1 RNA dependent RNA polymerase [Plasmopara viticola lesion associated ourmia-like virus 62]	61	159	1.99e-55	1.00421								No	Viruses;Lenarviricota;Miaviricetes;Ourlivirales;Botourmiaviridae;Ourmiavirus;Plasmopara viticola lesion associated ourmia-like virus 62		No	RNA1479	China:Fujiang	Rhipicephalus sanguineus
Hulunbuir_Botou_tick_virus_8_TIGMIC_3	Botourmiaviridae	575	QDB75008.1	QDB75008.1 RNA-dependent RNA polymerase [Cladosporium cladosporioides ourmia-like virus 2]	61.2	188	5.94e-75	0.98087								No	Viruses;Lenarviricota;Miaviricetes;Ourlivirales;Botourmiaviridae;Magoulivirus;Cladosporium magoulivirus 2		No	RNA1479	China:Fujiang	Rhipicephalus sanguineus
Zhangzhou_Botou_tick_virus_6_TIGMIC_4	Botourmiaviridae	520	QKI79958.1	QKI79958.1 RNA-dependent RNA polymerase [Erysiphe necator associated ourmia-like virus 129]	83.8	173	6.15e-92	0.998077	MN532656.1	MN532656.1 Plasmopara viticola lesion associated ourmia-like virus 69 isolate DMS3_30497 RNA dependent RNA polymerase gene, complete cds	78.512	484	1.67e-78	N/A	0.930769	No	Viruses;Lenarviricota;Miaviricetes;Ourlivirales;Botourmiaviridae;Ourmiavirus;Erysiphe necator associated ourmia-like virus 129	Viruses;Lenarviricota;Miaviricetes;Ourlivirales;Botourmiaviridae;Ourmiavirus;Plasmopara viticola lesion associated ourmia-like virus 69	No	RNA1479	China:Fujiang	Rhipicephalus sanguineus
Erysiphe_necator_associated_ourmia-like_virus_2_TIGMIC_2	Botourmiaviridae	2753	QGZ98422.1	QGZ98422.1 RNA dependent RNA polymerase [Erysiphe necator associated ourmia-like virus 2]	95	685	0	0.746458	MN552391.1	MN552391.1 Erysiphe necator associated ourmia-like virus 2 isolate PMS-18_DN57813 RNA dependent RNA polymerase gene, complete cds	88.654	2274	0	N/A	0.826008	Yes	Viruses;Lenarviricota;Miaviricetes;Ourlivirales;Botourmiaviridae;Erysiphe;Erysiphe necator associated ourmia-like virus 2	Viruses;Lenarviricota;Miaviricetes;Ourlivirales;Botourmiaviridae;Erysiphe;Erysiphe necator associated ourmia-like virus 2	No	RNA1480	China:Fujiang	Rhipicephalus sanguineus
Huanggang_Botou_tick_virus_1_TIGMIC_2	Botourmiaviridae	2691	QGY72594.1	QGY72594.1 RNA dependent RNA polymerase [Plasmopara viticola lesion associated ourmia-like virus 64]	86.7	723	0	0.80602	MN532651.1	MN532651.1 Plasmopara viticola lesion associated ourmia-like virus 64 isolate DMG-A_13793 RNA dependent RNA polymerase gene, complete cds	82.719	2361	0	N/A	0.877369	Yes	Viruses;Lenarviricota;Miaviricetes;Ourlivirales;Botourmiaviridae;Ourmiavirus;Plasmopara viticola lesion associated ourmia-like virus 64	Viruses;Lenarviricota;Miaviricetes;Ourlivirales;Botourmiaviridae;Ourmiavirus;Plasmopara viticola lesion associated ourmia-like virus 64	No	RNA1480	China:Fujiang	Rhipicephalus sanguineus
Hulunbuir_Botou_tick_virus_2_TIGMIC_13	Botourmiaviridae	1383	QKI79944.1	QKI79944.1 RNA-dependent RNA polymerase [Erysiphe necator associated ourmia-like virus 115]	60.8	452	1.51e-177	0.980477	MK279481.1	MK279481.1 Aspergillus neoniger ourmia-like virus 1 strain AnOlv1CBS 115656, complete genome	75.663	415	6.32e-42	N/A	0.300072	No	Viruses;Lenarviricota;Miaviricetes;Ourlivirales;Botourmiaviridae;Ourmiavirus;Erysiphe necator associated ourmia-like virus 115	Viruses;Lenarviricota;Miaviricetes;Ourlivirales;Botourmiaviridae;Ourmiavirus;Aspergillus neoniger ourmia-like virus 1	No	RNA1480	China:Fujiang	Rhipicephalus sanguineus
Aspergillus_flavus_magoulivirus_1_TIGMIC_1	Botourmiaviridae	514	UAW09569.1	UAW09569.1 MAG: RNA-dependent RNA polymerase [Aspergillus flavus magoulivirus 1]	98.2	171	4.25e-113	0.998054	MT150168.1	MT150168.1 Spodoptera exempta virus TenAfr-2017 RNA-dependent RNA polymerase gene, partial cds	78.926	484	4.56e-84	N/A	0.941634	No	Viruses;Lenarviricota;Miaviricetes;Ourlivirales;Botourmiaviridae;Magoulivirus;Aspergillus flavus magoulivirus 1	Viruses;Lenarviricota;Miaviricetes;Ourlivirales;Botourmiaviridae;Spodoptera;Spodoptera exempta virus TenAfr-2017	No	RNA1480	China:Fujiang	Rhipicephalus sanguineus
Tianjin_Botou_tick_virus_1_TIGMIC_20	Botourmiaviridae	856	QKI79936.1	QKI79936.1 RNA-dependent RNA polymerase [Erysiphe necator associated ourmia-like virus 107]	71.4	280	6.16e-129	0.981308	LC553709.1	LC553709.1 Aspergillus pseudoviridinutans botourmiavirus 1 J-YC-3 genomic RNA, complete genome	80.797	276	1.36e-51	N/A	0.32243	No	Viruses;Lenarviricota;Miaviricetes;Ourlivirales;Botourmiaviridae;Ourmiavirus;Erysiphe necator associated ourmia-like virus 107	Viruses;Lenarviricota;Miaviricetes;Ourlivirales;Botourmiaviridae;Aspergillus;Aspergillus pseudoviridinutans botourmiavirus 1	No	RNA1481	China:Fujiang	Rhipicephalus sanguineus
Nanning_Botou_tick_virus_2_TIGMIC_21	Botourmiaviridae	606	QKI79873.1	QKI79873.1 RNA-dependent RNA polymerase [Erysiphe necator associated ourmia-like virus 43]	52.3	193	1.17e-48	0.955446								No	Viruses;Lenarviricota;Miaviricetes;Ourlivirales;Botourmiaviridae;Ourmiavirus;Erysiphe necator associated ourmia-like virus 43		No	RNA1483	China:Fujiang	Rhipicephalus sanguineus
Tianjin_Botou_tick_virus_2_TIGMIC_4	Botourmiaviridae	512	QTH80197.1	QTH80197.1 MAG RNA-dependent RNA polymerase [Pestalotiopsis botourmiavirus 3]	64.7	170	2.21e-70	0.996094								No	Viruses;Lenarviricota;Miaviricetes;Ourlivirales;Botourmiaviridae;Pestalotiopsis;Pestalotiopsis botourmiavirus 3		No	RNA1483	China:Fujiang	Rhipicephalus sanguineus
Zhangzhou_Botou_tick_virus_3_TIGMIC_6	Botourmiaviridae	613	QJT73672.1	QJT73672.1 RNA-dependent RNA polymerase [Botrytis cinerea ourmia-like virus 6]	54.8	188	2.7e-54	0.920065								No	Viruses;Lenarviricota;Miaviricetes;Ourlivirales;Botourmiaviridae;Botrytis;Botrytis cinerea ourmia-like virus 6		No	RNA1505	China:Guangdong	Rhipicephalus microplus
Plasmopara_viticola_lesion_associated_ourmia-like_virus_90_TIGMIC_2	Botourmiaviridae	1734	QGY72620.1	QGY72620.1 RNA dependent RNA polymerase, partial [Plasmopara viticola lesion associated ourmia-like virus 90]	92.8	567	0	0.980969	MN532677.1	MN532677.1 Plasmopara viticola lesion associated ourmia-like virus 90 isolate DMG-E_28272 RNA dependent RNA polymerase gene, partial cds	90.065	1701	0	N/A	0.980969	No	Viruses;Lenarviricota;Miaviricetes;Ourlivirales;Botourmiaviridae;Ourmiavirus;Plasmopara viticola lesion associated ourmia-like virus 90	Viruses;Lenarviricota;Miaviricetes;Ourlivirales;Botourmiaviridae;Ourmiavirus;Plasmopara viticola lesion associated ourmia-like virus 90	No	RNA1508	China:Guangdong	Rhipicephalus microplus
Shaoguan_Botou_tick_virus_1_TIGMIC_2	Botourmiaviridae	1450	QKI79863.1	QKI79863.1 RNA-dependent RNA polymerase [Erysiphe necator associated ourmia-like virus 33]	86.5	460	5.89e-299	0.951724								No	Viruses;Lenarviricota;Miaviricetes;Ourlivirales;Botourmiaviridae;Ourmiavirus;Erysiphe necator associated ourmia-like virus 33		No	RNA1508	China:Guangdong	Rhipicephalus microplus
Lianyungang_Botou_tick_virus_2_TIGMIC_23	Botourmiaviridae	2380	QGY72567.1	QGY72567.1 RNA dependent RNA polymerase [Plasmopara viticola lesion associated ourmia-like virus 37]	75.8	621	0	0.782773	MN532624.1	MN532624.1 Plasmopara viticola lesion associated ourmia-like virus 37 isolate DMS9_20604 RNA dependent RNA polymerase gene, complete cds	77.62	1899	0	N/A	0.797899	Yes	Viruses;Lenarviricota;Miaviricetes;Ourlivirales;Botourmiaviridae;Ourmiavirus;Plasmopara viticola lesion associated ourmia-like virus 37	Viruses;Lenarviricota;Miaviricetes;Ourlivirales;Botourmiaviridae;Ourmiavirus;Plasmopara viticola lesion associated ourmia-like virus 37	No	RNA1511	China:Guangdong	Rhipicephalus microplus
Zhangzhou_Botou_tick_virus_7_TIGMIC_9	Botourmiaviridae	2552	QKI79949.1	QKI79949.1 RNA-dependent RNA polymerase [Erysiphe necator associated ourmia-like virus 120]	71	566	7.09e-285	0.665361								Yes	Viruses;Lenarviricota;Miaviricetes;Ourlivirales;Botourmiaviridae;Ourmiavirus;Erysiphe necator associated ourmia-like virus 120		No	RNA1511	China:Guangdong	Rhipicephalus microplus
Zhangzhou_Botou_tick_virus_2_TIGMIC_18	Botourmiaviridae	2882	QKI79896.1	QKI79896.1 RNA-dependent RNA polymerase [Erysiphe necator associated ourmia-like virus 66]	74.3	635	0	0.660999	MK249741.1	MK249741.1 Ourmia-like virus sp. RNA-dependent RNA polymerase gene, complete cds	72.3	574	4.83e-36	N/A	0.199167	Yes	Viruses;Lenarviricota;Miaviricetes;Ourlivirales;Botourmiaviridae;Ourmiavirus;Erysiphe necator associated ourmia-like virus 66	Viruses;Lenarviricota;Miaviricetes;Ourlivirales;Botourmiaviridae;Ourmiavirus;Ourmia-like virus sp.	No	RNA1511	China:Guangdong	Rhipicephalus microplus
Hulunbuir_Botou_tick_virus_2_TIGMIC_14	Botourmiaviridae	2976	QGY72620.1	QGY72620.1 RNA dependent RNA polymerase, partial [Plasmopara viticola lesion associated ourmia-like virus 90]	87.7	828	0	0.834677	MN532677.1	MN532677.1 Plasmopara viticola lesion associated ourmia-like virus 90 isolate DMG-E_28272 RNA dependent RNA polymerase gene, partial cds	88.609	2616	0	N/A	0.879032	Yes	Viruses;Lenarviricota;Miaviricetes;Ourlivirales;Botourmiaviridae;Ourmiavirus;Plasmopara viticola lesion associated ourmia-like virus 90	Viruses;Lenarviricota;Miaviricetes;Ourlivirales;Botourmiaviridae;Ourmiavirus;Plasmopara viticola lesion associated ourmia-like virus 90	No	RNA1511	China:Guangdong	Rhipicephalus microplus
Taian_Botou_tick_virus_1_TIGMIC_6	Botourmiaviridae	1419	QGY72619.1	QGY72619.1 RNA dependent RNA polymerase [Plasmopara viticola lesion associated ourmia-like virus 89]	62.7	461	4.08e-187	0.97463	MN532676.1	MN532676.1 Plasmopara viticola lesion associated ourmia-like virus 89 isolate DMG-B_53516 RNA dependent RNA polymerase gene, complete cds	78.981	471	1.03e-79	N/A	0.331924	No	Viruses;Lenarviricota;Miaviricetes;Ourlivirales;Botourmiaviridae;Ourmiavirus;Plasmopara viticola lesion associated ourmia-like virus 89	Viruses;Lenarviricota;Miaviricetes;Ourlivirales;Botourmiaviridae;Ourmiavirus;Plasmopara viticola lesion associated ourmia-like virus 89	No	RNA1511	China:Guangdong	Rhipicephalus microplus
Hulunbuir_Botou_tick_virus_1_TIGMIC_4	Botourmiaviridae	1162	QDB75005.1	QDB75005.1 RNA-dependent RNA polymerase [Epicoccum nigrum ourmia-like virus 2]	66.6	380	7.24e-174	0.981067	MN532670.1	MN532670.1 Plasmopara viticola lesion associated ourmia-like virus 83 isolate DMS6_43509 RNA dependent RNA polymerase gene, complete cds	79	700	7.83e-125	N/A	0.60241	No	Viruses;Lenarviricota;Miaviricetes;Ourlivirales;Botourmiaviridae;Penoulivirus;Epicoccum penoulivirus	Viruses;Lenarviricota;Miaviricetes;Ourlivirales;Botourmiaviridae;Ourmiavirus;Plasmopara viticola lesion associated ourmia-like virus 83	No	RNA1511	China:Guangdong	Rhipicephalus microplus
Lianyungang_Botou_tick_virus_3_TIGMIC_3	Botourmiaviridae	1706	QKI79886.1	QKI79886.1 RNA-dependent RNA polymerase [Erysiphe necator associated ourmia-like virus 56]	52.6	437	6.61e-143	0.768464								No	Viruses;Lenarviricota;Miaviricetes;Ourlivirales;Botourmiaviridae;Ourmiavirus;Erysiphe necator associated ourmia-like virus 56		No	RNA1511	China:Guangdong	Rhipicephalus microplus
Nanning_Botou_tick_virus_2_TIGMIC_22	Botourmiaviridae	1376	QKI79924.1	QKI79924.1 RNA-dependent RNA polymerase [Erysiphe necator associated ourmia-like virus 94]	73.7	438	6.5e-239	0.954942								No	Viruses;Lenarviricota;Miaviricetes;Ourlivirales;Botourmiaviridae;Ourmiavirus;Erysiphe necator associated ourmia-like virus 94		No	RNA1511	China:Guangdong	Rhipicephalus microplus
Shaoguan_Botou_tick_virus_1_TIGMIC_3	Botourmiaviridae	1617	QKI79863.1	QKI79863.1 RNA-dependent RNA polymerase [Erysiphe necator associated ourmia-like virus 33]	86.1	525	0	0.974026								No	Viruses;Lenarviricota;Miaviricetes;Ourlivirales;Botourmiaviridae;Ourmiavirus;Erysiphe necator associated ourmia-like virus 33		No	RNA1511	China:Guangdong	Rhipicephalus microplus
Shaoguan_Botou_tick_virus_1_TIGMIC_4	Botourmiaviridae	1245	QKI79863.1	QKI79863.1 RNA-dependent RNA polymerase [Erysiphe necator associated ourmia-like virus 33]	82.5	401	9.06e-245	0.966265								No	Viruses;Lenarviricota;Miaviricetes;Ourlivirales;Botourmiaviridae;Ourmiavirus;Erysiphe necator associated ourmia-like virus 33		No	RNA1511	China:Guangdong	Rhipicephalus microplus
Shaoguan_Botou_tick_virus_1_TIGMIC_5	Botourmiaviridae	537	QKI79863.1	QKI79863.1 RNA-dependent RNA polymerase [Erysiphe necator associated ourmia-like virus 33]	77.9	163	1.37e-82	0.910615								No	Viruses;Lenarviricota;Miaviricetes;Ourlivirales;Botourmiaviridae;Ourmiavirus;Erysiphe necator associated ourmia-like virus 33		No	RNA1511	China:Guangdong	Rhipicephalus microplus
Tonghua_Botou_tick_virus_3_TIGMIC_7	Botourmiaviridae	897	QGY72551.1	QGY72551.1 RNA dependent RNA polymerase [Plasmopara viticola lesion associated ourmia-like virus 21]	59.9	297	2.8e-106	0.993311								No	Viruses;Lenarviricota;Miaviricetes;Ourlivirales;Botourmiaviridae;Ourmiavirus;Plasmopara viticola lesion associated ourmia-like virus 21		No	RNA1511	China:Guangdong	Rhipicephalus microplus
Hulunbuir_Botou_tick_virus_7_TIGMIC_9	Botourmiaviridae	543	QGY72604.1	QGY72604.1 RNA dependent RNA polymerase [Plasmopara viticola lesion associated ourmia-like virus 74]	83.1	172	3.82e-95	0.950276	MN532661.1	MN532661.1 Plasmopara viticola lesion associated ourmia-like virus 74 isolate DMG-C_28482 RNA dependent RNA polymerase gene, complete cds	84.35	492	2.11e-127	N/A	0.906077	No	Viruses;Lenarviricota;Miaviricetes;Ourlivirales;Botourmiaviridae;Ourmiavirus;Plasmopara viticola lesion associated ourmia-like virus 74	Viruses;Lenarviricota;Miaviricetes;Ourlivirales;Botourmiaviridae;Ourmiavirus;Plasmopara viticola lesion associated ourmia-like virus 74	No	RNA1511	China:Guangdong	Rhipicephalus microplus
Tianjin_Botou_tick_virus_3_TIGMIC_4	Botourmiaviridae	513	QKI79871.1	QKI79871.1 RNA-dependent RNA polymerase [Erysiphe necator associated ourmia-like virus 41]	87.2	172	2.27e-98	1.00585	MN532663.1	MN532663.1 Plasmopara viticola lesion associated ourmia-like virus 76 isolate DMS2_8134 RNA dependent RNA polymerase gene, complete cds	87.664	381	5.61e-118	N/A	0.74269	No	Viruses;Lenarviricota;Miaviricetes;Ourlivirales;Botourmiaviridae;Ourmiavirus;Erysiphe necator associated ourmia-like virus 41	Viruses;Lenarviricota;Miaviricetes;Ourlivirales;Botourmiaviridae;Ourmiavirus;Plasmopara viticola lesion associated ourmia-like virus 76	No	RNA1511	China:Guangdong	Rhipicephalus microplus
Erysiphe_necator_associated_ourmia-like_virus_81_TIGMIC_2	Botourmiaviridae	472	QKI79911.1	QKI79911.1 RNA-dependent RNA polymerase [Erysiphe necator associated ourmia-like virus 81]	95.5	157	6.84e-98	0.997881	MN532661.1	MN532661.1 Plasmopara viticola lesion associated ourmia-like virus 74 isolate DMG-C_28482 RNA dependent RNA polymerase gene, complete cds	88.699	469	4.84e-158	N/A	0.993644	No	Viruses;Lenarviricota;Miaviricetes;Ourlivirales;Botourmiaviridae;Ourmiavirus;Erysiphe necator associated ourmia-like virus 81	Viruses;Lenarviricota;Miaviricetes;Ourlivirales;Botourmiaviridae;Ourmiavirus;Plasmopara viticola lesion associated ourmia-like virus 74	No	RNA1511	China:Guangdong	Rhipicephalus microplus
Hulunbuir_Botou_tick_virus_2_TIGMIC_15	Botourmiaviridae	604	QKI79944.1	QKI79944.1 RNA-dependent RNA polymerase [Erysiphe necator associated ourmia-like virus 115]	70.9	199	9.57e-91	0.988411								No	Viruses;Lenarviricota;Miaviricetes;Ourlivirales;Botourmiaviridae;Ourmiavirus;Erysiphe necator associated ourmia-like virus 115		No	RNA1511	China:Guangdong	Rhipicephalus microplus
Nanning_Botou_tick_virus_2_TIGMIC_23	Botourmiaviridae	501	QGY72564.1	QGY72564.1 RNA dependent RNA polymerase [Plasmopara viticola lesion associated ourmia-like virus 34]	55.1	156	2.94e-44	0.934132								No	Viruses;Lenarviricota;Miaviricetes;Ourlivirales;Botourmiaviridae;Ourmiavirus;Plasmopara viticola lesion associated ourmia-like virus 34		No	RNA1511	China:Guangdong	Rhipicephalus microplus
Nanning_Botou_tick_virus_2_TIGMIC_24	Botourmiaviridae	1421	QKI79889.1	QKI79889.1 RNA-dependent RNA polymerase [Erysiphe necator associated ourmia-like virus 59]	51.5	437	6.58e-127	0.92259								No	Viruses;Lenarviricota;Miaviricetes;Ourlivirales;Botourmiaviridae;Ourmiavirus;Erysiphe necator associated ourmia-like virus 59		No	RNA437	China:Guangxi	Amblyomma varanense
Tianjin_Botou_tick_virus_1_TIGMIC_21	Botourmiaviridae	600	QKI79930.1	QKI79930.1 RNA-dependent RNA polymerase [Erysiphe necator associated ourmia-like virus 100]	75	200	7.57e-93	1	MN532602.1	MN532602.1 Plasmopara viticola lesion associated ourmia-like virus 15 isolate DMS4_34466 RNA dependent RNA polymerase gene, complete cds	80.451	266	1.22e-45	N/A	0.443333	No	Viruses;Lenarviricota;Miaviricetes;Ourlivirales;Botourmiaviridae;Ourmiavirus;Erysiphe necator associated ourmia-like virus 100	Viruses;Lenarviricota;Miaviricetes;Ourlivirales;Botourmiaviridae;Ourmiavirus;Plasmopara viticola lesion associated ourmia-like virus 15	No	RNA437	China:Guangxi	Amblyomma varanense
Hulunbuir_Botou_tick_virus_2_TIGMIC_16	Botourmiaviridae	624	QKI79912.1	QKI79912.1 RNA-dependent RNA polymerase, partial [Erysiphe necator associated ourmia-like virus 82]	54.5	211	4.58e-70	1.01442								No	Viruses;Lenarviricota;Miaviricetes;Ourlivirales;Botourmiaviridae;Ourmiavirus;Erysiphe necator associated ourmia-like virus 82		No	RNA437	China:Guangxi	Amblyomma varanense
Shangqiu_Botou_tick_virus_1_TIGMIC_8	Botourmiaviridae	522	QGY72568.1	QGY72568.1 RNA dependent RNA polymerase [Plasmopara viticola lesion associated ourmia-like virus 38]	62.2	172	6.7e-60	0.988506	MN565693.1	MN565693.1 Bremia lactucae associated ourmia-like virus 1 isolate PM-A_DN30261 RNA-dependent RNA polymerase gene, complete cds	78.512	121	3.99e-10	N/A	0.231801	No	Viruses;Lenarviricota;Miaviricetes;Ourlivirales;Botourmiaviridae;Ourmiavirus;Plasmopara viticola lesion associated ourmia-like virus 38	Viruses;Lenarviricota;Miaviricetes;Ourlivirales;Botourmiaviridae;Ourmiavirus;Bremia lactucae associated ourmia-like virus 1	No	RNA438	China:Guangxi	Amblyomma varanense
Zhangzhou_Botou_tick_virus_4_TIGMIC_7	Botourmiaviridae	503	AYP71797.1	AYP71797.1 RNA-dependent RNA polymerase [Penicillium citrinum ourmia-like virus 1]	78	168	2.53e-85	1.00199								No	Viruses;Lenarviricota;Miaviricetes;Ourlivirales;Botourmiaviridae;Magoulivirus;Penicillium magoulivirus		No	RNA439	China:Guangxi	Amblyomma varanense
Luoyang_Botou_tick_virus_1_TIGMIC_4	Botourmiaviridae	780	QGY72574.1	QGY72574.1 RNA dependent RNA polymerase [Plasmopara viticola lesion associated ourmia-like virus 44]	76.7	262	1.58e-133	1.00769	MN532633.1	MN532633.1 Plasmopara viticola lesion associated ourmia-like virus 46 isolate DMG-B_37170 RNA dependent RNA polymerase gene, complete cds	77.143	140	6.09e-10	N/A	0.179487	No	Viruses;Lenarviricota;Miaviricetes;Ourlivirales;Botourmiaviridae;Ourmiavirus;Plasmopara viticola lesion associated ourmia-like virus 44	Viruses;Lenarviricota;Miaviricetes;Ourlivirales;Botourmiaviridae;Ourmiavirus;Plasmopara viticola lesion associated ourmia-like virus 46	No	RNA1138	China:Gansu	Haemaphysalis longicornis
Erysiphe_necator_associated_ourmia-like_virus_42_TIGMIC_5	Botourmiaviridae	568	QKI79872.1	QKI79872.1 RNA-dependent RNA polymerase [Erysiphe necator associated ourmia-like virus 42]	94.2	189	5.54e-119	0.998239								No	Viruses;Lenarviricota;Miaviricetes;Ourlivirales;Botourmiaviridae;Ourmiavirus;Erysiphe necator associated ourmia-like virus 42		No	RNA1149	China:Gansu	Haemaphysalis longicornis
Plasmopara_viticola_lesion_associated_ourmia-like_virus_52_TIGMIC_1	Botourmiaviridae	707	QGY72582.1	QGY72582.1 RNA dependent RNA polymerase [Plasmopara viticola lesion associated ourmia-like virus 52]	95.9	219	2.76e-146	0.929279	MN532639.1	MN532639.1 Plasmopara viticola lesion associated ourmia-like virus 52 isolate DMG-E_27866 RNA dependent RNA polymerase gene, complete cds	94.201	707	0	N/A	1	No	Viruses;Lenarviricota;Miaviricetes;Ourlivirales;Botourmiaviridae;Ourmiavirus;Plasmopara viticola lesion associated ourmia-like virus 52	Viruses;Lenarviricota;Miaviricetes;Ourlivirales;Botourmiaviridae;Ourmiavirus;Plasmopara viticola lesion associated ourmia-like virus 52	No	RNA1150	China:Gansu	Haemaphysalis longicornis
Nanning_Botou_tick_virus_2_TIGMIC_25	Botourmiaviridae	2267	QKI79889.1	QKI79889.1 RNA-dependent RNA polymerase [Erysiphe necator associated ourmia-like virus 59]	43.8	612	1.61e-140	0.809881								Yes	Viruses;Lenarviricota;Miaviricetes;Ourlivirales;Botourmiaviridae;Ourmiavirus;Erysiphe necator associated ourmia-like virus 59		No	RNA443	China:Guangxi	Rhipicephalus sanguineus
Nanning_Botou_tick_virus_2_TIGMIC_26	Botourmiaviridae	2267	QKI79889.1	QKI79889.1 RNA-dependent RNA polymerase [Erysiphe necator associated ourmia-like virus 59]	44	612	2.88e-141	0.809881								Yes	Viruses;Lenarviricota;Miaviricetes;Ourlivirales;Botourmiaviridae;Ourmiavirus;Erysiphe necator associated ourmia-like virus 59		No	RNA443	China:Guangxi	Rhipicephalus sanguineus
Nanning_Botou_tick_virus_2_TIGMIC_27	Botourmiaviridae	2267	QKI79889.1	QKI79889.1 RNA-dependent RNA polymerase [Erysiphe necator associated ourmia-like virus 59]	44.5	605	2.04e-141	0.800618								Yes	Viruses;Lenarviricota;Miaviricetes;Ourlivirales;Botourmiaviridae;Ourmiavirus;Erysiphe necator associated ourmia-like virus 59		No	RNA443	China:Guangxi	Rhipicephalus sanguineus
Kashgar_Botou_tick_virus_1_TIGMIC_7	Botourmiaviridae	2489	QGY72587.1	QGY72587.1 RNA dependent RNA polymerase [Plasmopara viticola lesion associated ourmia-like virus 57]	47.4	623	3.55e-177	0.750904								Yes	Viruses;Lenarviricota;Miaviricetes;Ourlivirales;Botourmiaviridae;Ourmiavirus;Plasmopara viticola lesion associated ourmia-like virus 57		No	RNA443	China:Guangxi	Rhipicephalus sanguineus
Nanning_Botou_tick_virus_2_TIGMIC_28	Botourmiaviridae	1698	QGY72568.1	QGY72568.1 RNA dependent RNA polymerase [Plasmopara viticola lesion associated ourmia-like virus 38]	43.6	548	1.49e-133	0.968198								No	Viruses;Lenarviricota;Miaviricetes;Ourlivirales;Botourmiaviridae;Ourmiavirus;Plasmopara viticola lesion associated ourmia-like virus 38		No	RNA443	China:Guangxi	Rhipicephalus sanguineus
Nanning_Botou_tick_virus_2_TIGMIC_29	Botourmiaviridae	1403	QKI79889.1	QKI79889.1 RNA-dependent RNA polymerase [Erysiphe necator associated ourmia-like virus 59]	52.5	436	9.51e-128	0.932288								No	Viruses;Lenarviricota;Miaviricetes;Ourlivirales;Botourmiaviridae;Ourmiavirus;Erysiphe necator associated ourmia-like virus 59		No	RNA443	China:Guangxi	Rhipicephalus sanguineus
Kashgar_Botou_tick_virus_1_TIGMIC_8	Botourmiaviridae	1869	QGY72587.1	QGY72587.1 RNA dependent RNA polymerase [Plasmopara viticola lesion associated ourmia-like virus 57]	48.3	600	1.28e-178	0.963082								No	Viruses;Lenarviricota;Miaviricetes;Ourlivirales;Botourmiaviridae;Ourmiavirus;Plasmopara viticola lesion associated ourmia-like virus 57		No	RNA443	China:Guangxi	Rhipicephalus sanguineus
Luoyang_Botou_tick_virus_1_TIGMIC_5	Botourmiaviridae	533	QDB75001.1	QDB75001.1 RNA-dependent RNA polymerase [Cladosporium uredinicola ourmiavirus 1]	68.9	177	1.35e-77	0.996248								No	Viruses;Lenarviricota;Miaviricetes;Ourlivirales;Botourmiaviridae;Ourmiavirus;Cladosporium uredinicola ourmiavirus 1		No	RNA443	China:Guangxi	Rhipicephalus sanguineus
Nanning_Botou_tick_virus_2_TIGMIC_30	Botourmiaviridae	2275	QKI79889.1	QKI79889.1 RNA-dependent RNA polymerase [Erysiphe necator associated ourmia-like virus 59]	43.3	612	8.51e-138	0.807033								Yes	Viruses;Lenarviricota;Miaviricetes;Ourlivirales;Botourmiaviridae;Ourmiavirus;Erysiphe necator associated ourmia-like virus 59		No	RNA444	China:Guangxi	Rhipicephalus sanguineus
Luoyang_Botou_tick_virus_1_TIGMIC_6	Botourmiaviridae	2111	QDB75001.1	QDB75001.1 RNA-dependent RNA polymerase [Cladosporium uredinicola ourmiavirus 1]	64.4	540	8.89e-243	0.767409								No	Viruses;Lenarviricota;Miaviricetes;Ourlivirales;Botourmiaviridae;Ourmiavirus;Cladosporium uredinicola ourmiavirus 1		No	RNA444	China:Guangxi	Rhipicephalus sanguineus
Nanning_Botou_tick_virus_2_TIGMIC_31	Botourmiaviridae	1666	QKI79889.1	QKI79889.1 RNA-dependent RNA polymerase [Erysiphe necator associated ourmia-like virus 59]	50	490	4.63e-139	0.882353								No	Viruses;Lenarviricota;Miaviricetes;Ourlivirales;Botourmiaviridae;Ourmiavirus;Erysiphe necator associated ourmia-like virus 59		No	RNA444	China:Guangxi	Rhipicephalus sanguineus
Kashgar_Botou_tick_virus_1_TIGMIC_9	Botourmiaviridae	2461	QGY72587.1	QGY72587.1 RNA dependent RNA polymerase [Plasmopara viticola lesion associated ourmia-like virus 57]	53.1	480	1.64e-163	0.585128								Yes	Viruses;Lenarviricota;Miaviricetes;Ourlivirales;Botourmiaviridae;Ourmiavirus;Plasmopara viticola lesion associated ourmia-like virus 57		No	RNA444	China:Guangxi	Rhipicephalus sanguineus
Kashgar_Botou_tick_virus_1_TIGMIC_10	Botourmiaviridae	2350	QGY72587.1	QGY72587.1 RNA dependent RNA polymerase [Plasmopara viticola lesion associated ourmia-like virus 57]	52.8	466	7.29e-158	0.594894								Yes	Viruses;Lenarviricota;Miaviricetes;Ourlivirales;Botourmiaviridae;Ourmiavirus;Plasmopara viticola lesion associated ourmia-like virus 57		No	RNA444	China:Guangxi	Rhipicephalus sanguineus
Nanning_Botou_tick_virus_2_TIGMIC_32	Botourmiaviridae	1478	QGY72568.1	QGY72568.1 RNA dependent RNA polymerase [Plasmopara viticola lesion associated ourmia-like virus 38]	46.4	485	1.98e-130	0.984438								No	Viruses;Lenarviricota;Miaviricetes;Ourlivirales;Botourmiaviridae;Ourmiavirus;Plasmopara viticola lesion associated ourmia-like virus 38		No	RNA444	China:Guangxi	Rhipicephalus sanguineus
Tonghua_Botou_tick_virus_3_TIGMIC_8	Botourmiaviridae	1240	BCH36626.1	BCH36626.1 RNA-dependent RNA polymerase [Aspergillus fumigatus botourmiavirus 1]	64	397	4.85e-158	0.960484								No	Viruses;Lenarviricota;Miaviricetes;Ourlivirales;Botourmiaviridae;Aspergillus;Aspergillus fumigatus botourmiavirus 1		No	RNA444	China:Guangxi	Rhipicephalus sanguineus
Kashgar_Botou_tick_virus_1_TIGMIC_11	Botourmiaviridae	1623	QGY72587.1	QGY72587.1 RNA dependent RNA polymerase [Plasmopara viticola lesion associated ourmia-like virus 57]	52.9	490	2.71e-169	0.90573								No	Viruses;Lenarviricota;Miaviricetes;Ourlivirales;Botourmiaviridae;Ourmiavirus;Plasmopara viticola lesion associated ourmia-like virus 57		No	RNA444	China:Guangxi	Rhipicephalus sanguineus
Nanning_Botou_tick_virus_2_TIGMIC_33	Botourmiaviridae	647	QKI79873.1	QKI79873.1 RNA-dependent RNA polymerase [Erysiphe necator associated ourmia-like virus 43]	54.1	207	4.27e-56	0.959815								No	Viruses;Lenarviricota;Miaviricetes;Ourlivirales;Botourmiaviridae;Ourmiavirus;Erysiphe necator associated ourmia-like virus 43		No	RNA444	China:Guangxi	Rhipicephalus sanguineus
Kashgar_Botou_tick_virus_1_TIGMIC_12	Botourmiaviridae	767	QGY72587.1	QGY72587.1 RNA dependent RNA polymerase [Plasmopara viticola lesion associated ourmia-like virus 57]	52.6	230	2.86e-70	0.899609								No	Viruses;Lenarviricota;Miaviricetes;Ourlivirales;Botourmiaviridae;Ourmiavirus;Plasmopara viticola lesion associated ourmia-like virus 57		No	RNA444	China:Guangxi	Rhipicephalus sanguineus
Tonghua_Botou_tick_virus_3_TIGMIC_9	Botourmiaviridae	1136	BCH36640.1	BCH36640.1 RNA-dependent RNA polymerase [Aspergillus fumigatus botourmiavirus 1]	55.7	246	2.76e-73	0.649648								No	Viruses;Lenarviricota;Miaviricetes;Ourlivirales;Botourmiaviridae;Aspergillus;Aspergillus fumigatus botourmiavirus 1		No	RNA444	China:Guangxi	Rhipicephalus sanguineus
Hulunbuir_Botou_tick_virus_2_TIGMIC_17	Botourmiaviridae	1170	QKI79944.1	QKI79944.1 RNA-dependent RNA polymerase [Erysiphe necator associated ourmia-like virus 115]	67.3	355	3.7e-163	0.910256	MK279481.1	MK279481.1 Aspergillus neoniger ourmia-like virus 1 strain AnOlv1CBS 115656, complete genome	74.016	508	1.48e-42	N/A	0.434188	No	Viruses;Lenarviricota;Miaviricetes;Ourlivirales;Botourmiaviridae;Ourmiavirus;Erysiphe necator associated ourmia-like virus 115	Viruses;Lenarviricota;Miaviricetes;Ourlivirales;Botourmiaviridae;Ourmiavirus;Aspergillus neoniger ourmia-like virus 1	No	RNA1387	China:Guizhou	Haemaphysalis hystricis
Hulunbuir_Botou_tick_virus_2_TIGMIC_18	Botourmiaviridae	2047	QKI79944.1	QKI79944.1 RNA-dependent RNA polymerase [Erysiphe necator associated ourmia-like virus 115]	61.8	668	1.91e-279	0.978994	MK279481.1	MK279481.1 Aspergillus neoniger ourmia-like virus 1 strain AnOlv1CBS 115656, complete genome	73.97	607	1.2e-50	N/A	0.296532	No	Viruses;Lenarviricota;Miaviricetes;Ourlivirales;Botourmiaviridae;Ourmiavirus;Erysiphe necator associated ourmia-like virus 115	Viruses;Lenarviricota;Miaviricetes;Ourlivirales;Botourmiaviridae;Ourmiavirus;Aspergillus neoniger ourmia-like virus 1	No	RNA1388	China:Guizhou	Haemaphysalis hystricis
Tongren_Botou_tick_virus_2_TIGMIC_1	Botourmiaviridae	1357	QIP68026.1	QIP68026.1 RNA-dependent RNA polymerase [Bremia lactucae associated ourmia-like virus 2]	43.2	336	1.37e-63	0.742815								No	Viruses;Lenarviricota;Miaviricetes;Ourlivirales;Botourmiaviridae;Ourmiavirus;Bremia lactucae associated ourmia-like virus 2		No	RNA1388	China:Guizhou	Haemaphysalis hystricis
Tongren_Botou_tick_virus_2_TIGMIC_2	Botourmiaviridae	703	QIP68026.1	QIP68026.1 RNA-dependent RNA polymerase [Bremia lactucae associated ourmia-like virus 2]	51.1	235	2.11e-73	1.00284								No	Viruses;Lenarviricota;Miaviricetes;Ourlivirales;Botourmiaviridae;Ourmiavirus;Bremia lactucae associated ourmia-like virus 2		No	RNA1388	China:Guizhou	Haemaphysalis hystricis
Hulunbuir_Botou_tick_virus_2_TIGMIC_19	Botourmiaviridae	1957	QKI79944.1	QKI79944.1 RNA-dependent RNA polymerase [Erysiphe necator associated ourmia-like virus 115]	62.6	625	1.52e-268	0.958099	MK279481.1	MK279481.1 Aspergillus neoniger ourmia-like virus 1 strain AnOlv1CBS 115656, complete genome	73.429	700	1.47e-54	N/A	0.35769	No	Viruses;Lenarviricota;Miaviricetes;Ourlivirales;Botourmiaviridae;Ourmiavirus;Erysiphe necator associated ourmia-like virus 115	Viruses;Lenarviricota;Miaviricetes;Ourlivirales;Botourmiaviridae;Ourmiavirus;Aspergillus neoniger ourmia-like virus 1	No	RNA1390	China:Guizhou	Haemaphysalis hystricis
Tongren_Botou_tick_virus_2_TIGMIC_3	Botourmiaviridae	588	QIP68026.1	QIP68026.1 RNA-dependent RNA polymerase [Bremia lactucae associated ourmia-like virus 2]	58.8	194	2.95e-67	0.989796								No	Viruses;Lenarviricota;Miaviricetes;Ourlivirales;Botourmiaviridae;Ourmiavirus;Bremia lactucae associated ourmia-like virus 2		No	RNA1391	China:Guizhou	Haemaphysalis hystricis
Hulunbuir_Botou_tick_virus_2_TIGMIC_20	Botourmiaviridae	1990	QKI79944.1	QKI79944.1 RNA-dependent RNA polymerase [Erysiphe necator associated ourmia-like virus 115]	61.9	656	2.43e-275	0.988945	MK279481.1	MK279481.1 Aspergillus neoniger ourmia-like virus 1 strain AnOlv1CBS 115656, complete genome	73.181	701	3.25e-51	N/A	0.352261	No	Viruses;Lenarviricota;Miaviricetes;Ourlivirales;Botourmiaviridae;Ourmiavirus;Erysiphe necator associated ourmia-like virus 115	Viruses;Lenarviricota;Miaviricetes;Ourlivirales;Botourmiaviridae;Ourmiavirus;Aspergillus neoniger ourmia-like virus 1	No	RNA1392	China:Guizhou	Haemaphysalis hystricis
Tonghua_Botou_tick_virus_2_TIGMIC_5	Botourmiaviridae	515	QGY72608.1	QGY72608.1 RNA dependent RNA polymerase [Plasmopara viticola lesion associated ourmia-like virus 78]	83	171	9.34e-93	0.996117	MN532662.1	MN532662.1 Plasmopara viticola lesion associated ourmia-like virus 75 isolate DMS5_37170 RNA dependent RNA polymerase gene, complete cds	76.888	437	6.13e-58	N/A	0.848544	No	Viruses;Lenarviricota;Miaviricetes;Ourlivirales;Botourmiaviridae;Ourmiavirus;Plasmopara viticola lesion associated ourmia-like virus 78	Viruses;Lenarviricota;Miaviricetes;Ourlivirales;Botourmiaviridae;Ourmiavirus;Plasmopara viticola lesion associated ourmia-like virus 75	No	RNA1456	China:Guizhou	Haemaphysalis hystricis
Tianjin_Botou_tick_virus_4_TIGMIC_2	Botourmiaviridae	765	QGY72537.1	QGY72537.1 RNA dependent RNA polymerase [Plasmopara viticola lesion associated ourmia-like virus 7]	55.1	254	9.99e-78	0.996078	MN532593.1	MN532593.1 Plasmopara viticola lesion associated ourmia-like virus 6 isolate DMG-B_8483 RNA dependent RNA polymerase gene, complete cds	97.778	45	5.97e-10	N/A	0.0588235	No	Viruses;Lenarviricota;Miaviricetes;Ourlivirales;Botourmiaviridae;Ourmiavirus;Plasmopara viticola lesion associated ourmia-like virus 7	Viruses;Lenarviricota;Miaviricetes;Ourlivirales;Botourmiaviridae;Ourmiavirus;Plasmopara viticola lesion associated ourmia-like virus 6	No	RNA467	China:Hebei	Haemaphysalis longicornis
Tonghua_Botou_tick_virus_3_TIGMIC_10	Botourmiaviridae	975	QGY72536.1	QGY72536.1 RNA dependent RNA polymerase [Plasmopara viticola lesion associated ourmia-like virus 6]	50.5	297	3.16e-78	0.913846								No	Viruses;Lenarviricota;Miaviricetes;Ourlivirales;Botourmiaviridae;Ourmiavirus;Plasmopara viticola lesion associated ourmia-like virus 6		No	RNA467	China:Hebei	Haemaphysalis longicornis
Baoding_Botou_tick_virus_1_TIGMIC_1	Botourmiaviridae	707	QGY72600.1	QGY72600.1 RNA dependent RNA polymerase [Plasmopara viticola lesion associated ourmia-like virus 70]	61.9	236	1.51e-88	1.00141								No	Viruses;Lenarviricota;Miaviricetes;Ourlivirales;Botourmiaviridae;Ourmiavirus;Plasmopara viticola lesion associated ourmia-like virus 70		No	RNA467	China:Hebei	Haemaphysalis longicornis
Tianjin_Botou_tick_virus_4_TIGMIC_3	Botourmiaviridae	983	QGY72543.1	QGY72543.1 RNA dependent RNA polymerase [Plasmopara viticola lesion associated ourmia-like virus 13]	44.8	319	6.84e-73	0.97355								No	Viruses;Lenarviricota;Miaviricetes;Ourlivirales;Botourmiaviridae;Ourmiavirus;Plasmopara viticola lesion associated ourmia-like virus 13		No	RNA467	China:Hebei	Haemaphysalis longicornis
Lianyungang_Botou_tick_virus_4_TIGMIC_2	Botourmiaviridae	1255	QGZ98426.1	QGZ98426.1 RNA dependent RNA polymerase [Erysiphe necator associated ourmia-like virus 6]	64.2	397	5.25e-173	0.949004								No	Viruses;Lenarviricota;Miaviricetes;Ourlivirales;Botourmiaviridae;Erysiphe;Erysiphe necator associated ourmia-like virus 6		No	RNA467	China:Hebei	Haemaphysalis longicornis
Lianyungang_Botou_tick_virus_4_TIGMIC_3	Botourmiaviridae	1252	QGZ98426.1	QGZ98426.1 RNA dependent RNA polymerase [Erysiphe necator associated ourmia-like virus 6]	65.3	386	1.26e-173	0.92492								No	Viruses;Lenarviricota;Miaviricetes;Ourlivirales;Botourmiaviridae;Erysiphe;Erysiphe necator associated ourmia-like virus 6		No	RNA467	China:Hebei	Haemaphysalis longicornis
Lianyungang_Botou_tick_virus_4_TIGMIC_4	Botourmiaviridae	1255	QGZ98426.1	QGZ98426.1 RNA dependent RNA polymerase [Erysiphe necator associated ourmia-like virus 6]	64.5	414	5.37e-178	0.989641								No	Viruses;Lenarviricota;Miaviricetes;Ourlivirales;Botourmiaviridae;Erysiphe;Erysiphe necator associated ourmia-like virus 6		No	RNA467	China:Hebei	Haemaphysalis longicornis
Tianjin_Botou_tick_virus_4_TIGMIC_4	Botourmiaviridae	983	QGY72543.1	QGY72543.1 RNA dependent RNA polymerase [Plasmopara viticola lesion associated ourmia-like virus 13]	45.1	319	6.04e-75	0.97355								No	Viruses;Lenarviricota;Miaviricetes;Ourlivirales;Botourmiaviridae;Ourmiavirus;Plasmopara viticola lesion associated ourmia-like virus 13		No	RNA467	China:Hebei	Haemaphysalis longicornis
Tianjin_Botou_tick_virus_1_TIGMIC_22	Botourmiaviridae	835	QGY72555.1	QGY72555.1 RNA dependent RNA polymerase [Plasmopara viticola lesion associated ourmia-like virus 25]	59.2	277	1.77e-99	0.99521								No	Viruses;Lenarviricota;Miaviricetes;Ourlivirales;Botourmiaviridae;Ourmiavirus;Plasmopara viticola lesion associated ourmia-like virus 25		No	RNA467	China:Hebei	Haemaphysalis longicornis
Tianjin_Botou_tick_virus_1_TIGMIC_23	Botourmiaviridae	896	QKI79916.1	QKI79916.1 RNA-dependent RNA polymerase [Erysiphe necator associated ourmia-like virus 86]	60.1	273	1.21e-114	0.914062								No	Viruses;Lenarviricota;Miaviricetes;Ourlivirales;Botourmiaviridae;Ourmiavirus;Erysiphe necator associated ourmia-like virus 86		No	RNA467	China:Hebei	Haemaphysalis longicornis
Lianyungang_Botou_tick_virus_4_TIGMIC_5	Botourmiaviridae	626	QGZ98426.1	QGZ98426.1 RNA dependent RNA polymerase [Erysiphe necator associated ourmia-like virus 6]	58.8	187	2.73e-68	0.896166								No	Viruses;Lenarviricota;Miaviricetes;Ourlivirales;Botourmiaviridae;Erysiphe;Erysiphe necator associated ourmia-like virus 6		No	RNA467	China:Hebei	Haemaphysalis longicornis
Baoding_Botou_tick_virus_1_TIGMIC_2	Botourmiaviridae	496	QGY72601.1	QGY72601.1 RNA dependent RNA polymerase [Plasmopara viticola lesion associated ourmia-like virus 71]	52.1	165	4.04e-51	0.997984								No	Viruses;Lenarviricota;Miaviricetes;Ourlivirales;Botourmiaviridae;Ourmiavirus;Plasmopara viticola lesion associated ourmia-like virus 71		No	RNA467	China:Hebei	Haemaphysalis longicornis
Lianyungang_Botou_tick_virus_2_TIGMIC_24	Botourmiaviridae	1021	QGZ00442.1	QGZ00442.1 RNA-dependent RNA polymerase, partial [Ourmia-like virus sp.]	61.9	339	1.13e-140	0.996082								No	Viruses;Lenarviricota;Miaviricetes;Ourlivirales;Botourmiaviridae;Ourmiavirus;Ourmia-like virus sp.		No	RNA467	China:Hebei	Haemaphysalis longicornis
Nanning_Botou_tick_virus_2_TIGMIC_34	Botourmiaviridae	473	QUE49127.1	QUE49127.1 MAG: RNA-dependent RNA polymerase, partial [Sclerotinia sclerotiorum ourmia-like virus 16]	48.1	135	1.16e-28	0.856237								No	Viruses;Lenarviricota;Miaviricetes;Ourlivirales;Botourmiaviridae;Ourmiavirus;Sclerotinia sclerotiorum ourmia-like virus 16		No	RNA467	China:Hebei	Haemaphysalis longicornis
Tianjin_Botou_tick_virus_1_TIGMIC_24	Botourmiaviridae	786	QGY72555.1	QGY72555.1 RNA dependent RNA polymerase [Plasmopara viticola lesion associated ourmia-like virus 25]	61.3	261	4.39e-101	0.996183								No	Viruses;Lenarviricota;Miaviricetes;Ourlivirales;Botourmiaviridae;Ourmiavirus;Plasmopara viticola lesion associated ourmia-like virus 25		No	RNA467	China:Hebei	Haemaphysalis longicornis
Lianyungang_Botou_tick_virus_4_TIGMIC_6	Botourmiaviridae	623	QGZ98426.1	QGZ98426.1 RNA dependent RNA polymerase [Erysiphe necator associated ourmia-like virus 6]	60.8	176	6.8e-69	0.847512								No	Viruses;Lenarviricota;Miaviricetes;Ourlivirales;Botourmiaviridae;Erysiphe;Erysiphe necator associated ourmia-like virus 6		No	RNA467	China:Hebei	Haemaphysalis longicornis
Zhangzhou_Botou_tick_virus_3_TIGMIC_7	Botourmiaviridae	524	QGY72535.1	QGY72535.1 RNA dependent RNA polymerase [Plasmopara viticola lesion associated ourmia-like virus 5]	89	173	8.22e-103	0.990458	MN552391.1	MN552391.1 Erysiphe necator associated ourmia-like virus 2 isolate PMS-18_DN57813 RNA dependent RNA polymerase gene, complete cds	83.661	508	9.39e-131	N/A	0.969466	No	Viruses;Lenarviricota;Miaviricetes;Ourlivirales;Botourmiaviridae;Ourmiavirus;Plasmopara viticola lesion associated ourmia-like virus 5	Viruses;Lenarviricota;Miaviricetes;Ourlivirales;Botourmiaviridae;Erysiphe;Erysiphe necator associated ourmia-like virus 2	No	RNA467	China:Hebei	Haemaphysalis longicornis
Lianyungang_Botou_tick_virus_4_TIGMIC_7	Botourmiaviridae	626	QGZ98426.1	QGZ98426.1 RNA dependent RNA polymerase [Erysiphe necator associated ourmia-like virus 6]	59.8	204	3.82e-73	0.977636								No	Viruses;Lenarviricota;Miaviricetes;Ourlivirales;Botourmiaviridae;Erysiphe;Erysiphe necator associated ourmia-like virus 6		No	RNA467	China:Hebei	Haemaphysalis longicornis
Zhangzhou_Botou_tick_virus_2_TIGMIC_19	Botourmiaviridae	2795	QGY72542.1	QGY72542.1 RNA dependent RNA polymerase [Plasmopara viticola lesion associated ourmia-like virus 12]	60.4	611	1.89e-259	0.655814	MN532599.1	MN532599.1 Plasmopara viticola lesion associated ourmia-like virus 12 isolate DMG-D_33124 RNA dependent RNA polymerase gene, complete cds	79.032	310	1.28e-46	N/A	0.110912	Yes	Viruses;Lenarviricota;Miaviricetes;Ourlivirales;Botourmiaviridae;Ourmiavirus;Plasmopara viticola lesion associated ourmia-like virus 12	Viruses;Lenarviricota;Miaviricetes;Ourlivirales;Botourmiaviridae;Ourmiavirus;Plasmopara viticola lesion associated ourmia-like virus 12	No	RNA469	China:Hebei	Haemaphysalis longicornis
Lianyungang_Botou_tick_virus_2_TIGMIC_25	Botourmiaviridae	1118	QKI79945.1	QKI79945.1 RNA-dependent RNA polymerase [Erysiphe necator associated ourmia-like virus 116]	77.6	361	3.05e-201	0.968694	MN532624.1	MN532624.1 Plasmopara viticola lesion associated ourmia-like virus 37 isolate DMS9_20604 RNA dependent RNA polymerase gene, complete cds	76.818	1100	1.54e-161	N/A	0.9839	No	Viruses;Lenarviricota;Miaviricetes;Ourlivirales;Botourmiaviridae;Ourmiavirus;Erysiphe necator associated ourmia-like virus 116	Viruses;Lenarviricota;Miaviricetes;Ourlivirales;Botourmiaviridae;Ourmiavirus;Plasmopara viticola lesion associated ourmia-like virus 37	No	RNA469	China:Hebei	Haemaphysalis longicornis
Zhangzhou_Botou_tick_virus_6_TIGMIC_5	Botourmiaviridae	2474	QGY72599.1	QGY72599.1 RNA dependent RNA polymerase [Plasmopara viticola lesion associated ourmia-like virus 69]	76.4	657	0	0.796686	MN532656.1	MN532656.1 Plasmopara viticola lesion associated ourmia-like virus 69 isolate DMS3_30497 RNA dependent RNA polymerase gene, complete cds	74.949	1964	0	N/A	0.793856	Yes	Viruses;Lenarviricota;Miaviricetes;Ourlivirales;Botourmiaviridae;Ourmiavirus;Plasmopara viticola lesion associated ourmia-like virus 69	Viruses;Lenarviricota;Miaviricetes;Ourlivirales;Botourmiaviridae;Ourmiavirus;Plasmopara viticola lesion associated ourmia-like virus 69	No	RNA469	China:Hebei	Haemaphysalis longicornis
Zhangzhou_Botou_tick_virus_2_TIGMIC_20	Botourmiaviridae	2796	QGY72542.1	QGY72542.1 RNA dependent RNA polymerase [Plasmopara viticola lesion associated ourmia-like virus 12]	60.1	611	2.16e-258	0.655579	MN532599.1	MN532599.1 Plasmopara viticola lesion associated ourmia-like virus 12 isolate DMG-D_33124 RNA dependent RNA polymerase gene, complete cds	77.316	313	7.79e-39	N/A	0.111946	Yes	Viruses;Lenarviricota;Miaviricetes;Ourlivirales;Botourmiaviridae;Ourmiavirus;Plasmopara viticola lesion associated ourmia-like virus 12	Viruses;Lenarviricota;Miaviricetes;Ourlivirales;Botourmiaviridae;Ourmiavirus;Plasmopara viticola lesion associated ourmia-like virus 12	No	RNA469	China:Hebei	Haemaphysalis longicornis
Lianyungang_Botou_tick_virus_2_TIGMIC_26	Botourmiaviridae	1551	QGY72565.1	QGY72565.1 RNA dependent RNA polymerase [Plasmopara viticola lesion associated ourmia-like virus 35]	74.4	402	9.1e-218	0.777563	MN532624.1	MN532624.1 Plasmopara viticola lesion associated ourmia-like virus 37 isolate DMS9_20604 RNA dependent RNA polymerase gene, complete cds	74.211	1520	3.61e-159	N/A	0.980013	No	Viruses;Lenarviricota;Miaviricetes;Ourlivirales;Botourmiaviridae;Ourmiavirus;Plasmopara viticola lesion associated ourmia-like virus 35	Viruses;Lenarviricota;Miaviricetes;Ourlivirales;Botourmiaviridae;Ourmiavirus;Plasmopara viticola lesion associated ourmia-like virus 37	No	RNA469	China:Hebei	Haemaphysalis longicornis
Lianyungang_Botou_tick_virus_2_TIGMIC_27	Botourmiaviridae	1267	QGY72567.1	QGY72567.1 RNA dependent RNA polymerase [Plasmopara viticola lesion associated ourmia-like virus 37]	77.3	410	7.58e-235	0.970797	MN532622.1	MN532622.1 Plasmopara viticola lesion associated ourmia-like virus 35 isolate DMG-D_Contig5 RNA dependent RNA polymerase gene, complete cds	75.426	1233	2.27e-160	N/A	0.973165	No	Viruses;Lenarviricota;Miaviricetes;Ourlivirales;Botourmiaviridae;Ourmiavirus;Plasmopara viticola lesion associated ourmia-like virus 37	Viruses;Lenarviricota;Miaviricetes;Ourlivirales;Botourmiaviridae;Ourmiavirus;Plasmopara viticola lesion associated ourmia-like virus 35	No	RNA469	China:Hebei	Haemaphysalis longicornis
Lianyungang_Botou_tick_virus_2_TIGMIC_28	Botourmiaviridae	1551	QGY72565.1	QGY72565.1 RNA dependent RNA polymerase [Plasmopara viticola lesion associated ourmia-like virus 35]	74.6	402	6.42e-218	0.777563	MN532624.1	MN532624.1 Plasmopara viticola lesion associated ourmia-like virus 37 isolate DMS9_20604 RNA dependent RNA polymerase gene, complete cds	74.458	1523	3.58e-164	N/A	0.981947	No	Viruses;Lenarviricota;Miaviricetes;Ourlivirales;Botourmiaviridae;Ourmiavirus;Plasmopara viticola lesion associated ourmia-like virus 35	Viruses;Lenarviricota;Miaviricetes;Ourlivirales;Botourmiaviridae;Ourmiavirus;Plasmopara viticola lesion associated ourmia-like virus 37	No	RNA469	China:Hebei	Haemaphysalis longicornis
Tianjin_Botou_tick_virus_1_TIGMIC_25	Botourmiaviridae	1114	QXN75330.1	QXN75330.1 MAG: RNA-dependent RNA polymerase [Grapevine-associated botourmia-like virus 1]	57	351	1e-135	0.945242								No	Viruses;Lenarviricota;Miaviricetes;Ourlivirales;Botourmiaviridae;Grapevine-associated;Grapevine-associated botourmia-like virus 1		No	RNA469	China:Hebei	Haemaphysalis longicornis
Lianyungang_Botou_tick_virus_4_TIGMIC_8	Botourmiaviridae	1039	QGZ98426.1	QGZ98426.1 RNA dependent RNA polymerase [Erysiphe necator associated ourmia-like virus 6]	62.4	348	5.04e-150	1.00481								No	Viruses;Lenarviricota;Miaviricetes;Ourlivirales;Botourmiaviridae;Erysiphe;Erysiphe necator associated ourmia-like virus 6		No	RNA469	China:Hebei	Haemaphysalis longicornis
Lianyungang_Botou_tick_virus_4_TIGMIC_9	Botourmiaviridae	752	QGZ98426.1	QGZ98426.1 RNA dependent RNA polymerase [Erysiphe necator associated ourmia-like virus 6]	64.5	251	7.55e-111	1.00133								No	Viruses;Lenarviricota;Miaviricetes;Ourlivirales;Botourmiaviridae;Erysiphe;Erysiphe necator associated ourmia-like virus 6		No	RNA469	China:Hebei	Haemaphysalis longicornis
Zhangzhou_Botou_tick_virus_6_TIGMIC_6	Botourmiaviridae	1350	QGY72599.1	QGY72599.1 RNA dependent RNA polymerase [Plasmopara viticola lesion associated ourmia-like virus 69]	75.1	441	3.79e-235	0.98	MN532653.1	MN532653.1 Plasmopara viticola lesion associated ourmia-like virus 66 isolate DMG-D_29889 RNA dependent RNA polymerase gene, complete cds	71.02	980	1.32e-43	N/A	0.725926	No	Viruses;Lenarviricota;Miaviricetes;Ourlivirales;Botourmiaviridae;Ourmiavirus;Plasmopara viticola lesion associated ourmia-like virus 69	Viruses;Lenarviricota;Miaviricetes;Ourlivirales;Botourmiaviridae;Ourmiavirus;Plasmopara viticola lesion associated ourmia-like virus 66	No	RNA469	China:Hebei	Haemaphysalis longicornis
Baoding_Botou_tick_virus_1_TIGMIC_3	Botourmiaviridae	844	QGY72600.1	QGY72600.1 RNA dependent RNA polymerase [Plasmopara viticola lesion associated ourmia-like virus 70]	58.7	283	2.58e-103	1.00592								No	Viruses;Lenarviricota;Miaviricetes;Ourlivirales;Botourmiaviridae;Ourmiavirus;Plasmopara viticola lesion associated ourmia-like virus 70		No	RNA469	China:Hebei	Haemaphysalis longicornis
Lianyungang_Botou_tick_virus_4_TIGMIC_10	Botourmiaviridae	507	QGZ98426.1	QGZ98426.1 RNA dependent RNA polymerase [Erysiphe necator associated ourmia-like virus 6]	73.8	168	3.24e-77	0.994083								No	Viruses;Lenarviricota;Miaviricetes;Ourlivirales;Botourmiaviridae;Erysiphe;Erysiphe necator associated ourmia-like virus 6		No	RNA469	China:Hebei	Haemaphysalis longicornis
Tianjin_Botou_tick_virus_1_TIGMIC_26	Botourmiaviridae	462	QKI79903.1	QKI79903.1 RNA-dependent RNA polymerase [Erysiphe necator associated ourmia-like virus 73]	67.1	152	4.43e-61	0.987013								No	Viruses;Lenarviricota;Miaviricetes;Ourlivirales;Botourmiaviridae;Ourmiavirus;Erysiphe necator associated ourmia-like virus 73		No	RNA469	China:Hebei	Haemaphysalis longicornis
Zhangzhou_Botou_tick_virus_2_TIGMIC_21	Botourmiaviridae	797	QGY72538.1	QGY72538.1 RNA dependent RNA polymerase [Plasmopara viticola lesion associated ourmia-like virus 8]	81.5	265	3.78e-152	0.997491								No	Viruses;Lenarviricota;Miaviricetes;Ourlivirales;Botourmiaviridae;Ourmiavirus;Plasmopara viticola lesion associated ourmia-like virus 8		No	RNA469	China:Hebei	Haemaphysalis longicornis
Tianjin_Botou_tick_virus_1_TIGMIC_27	Botourmiaviridae	664	QGY72545.1	QGY72545.1 RNA dependent RNA polymerase [Plasmopara viticola lesion associated ourmia-like virus 15]	89.1	220	5.99e-134	0.993976	MN532602.1	MN532602.1 Plasmopara viticola lesion associated ourmia-like virus 15 isolate DMS4_34466 RNA dependent RNA polymerase gene, complete cds	86.039	659	0	N/A	0.99247	No	Viruses;Lenarviricota;Miaviricetes;Ourlivirales;Botourmiaviridae;Ourmiavirus;Plasmopara viticola lesion associated ourmia-like virus 15	Viruses;Lenarviricota;Miaviricetes;Ourlivirales;Botourmiaviridae;Ourmiavirus;Plasmopara viticola lesion associated ourmia-like virus 15	No	RNA469	China:Hebei	Haemaphysalis longicornis
Zhangzhou_Botou_tick_virus_1_TIGMIC_9	Botourmiaviridae	701	QLJ94431.1	QLJ94431.1 RNA-dependent RNA polymerase [Magnaporthe oryzae botourmiavirus 7]	45.2	219	2.79e-47	0.937233								No	Viruses;Lenarviricota;Miaviricetes;Ourlivirales;Botourmiaviridae;Magnaporthe;Magnaporthe oryzae botourmiavirus 7		No	RNA469	China:Hebei	Haemaphysalis longicornis
Changdu_Botou_tick_virus_1_TIGMIC_2	Botourmiaviridae	505	QGY72562.1	QGY72562.1 RNA dependent RNA polymerase [Plasmopara viticola lesion associated ourmia-like virus 32]	64.9	168	7.83e-69	0.99802								No	Viruses;Lenarviricota;Miaviricetes;Ourlivirales;Botourmiaviridae;Ourmiavirus;Plasmopara viticola lesion associated ourmia-like virus 32		No	RNA469	China:Hebei	Haemaphysalis longicornis
Plasmopara_viticola_lesion_associated_ourmia-like_virus_41_TIGMIC_2	Botourmiaviridae	503	QGY72571.1	QGY72571.1 RNA dependent RNA polymerase [Plasmopara viticola lesion associated ourmia-like virus 41]	94.6	167	1.82e-103	0.996024	MN532628.1	MN532628.1 Plasmopara viticola lesion associated ourmia-like virus 41 isolate DMS9_29231 RNA dependent RNA polymerase gene, complete cds	91.65	503	0	N/A	1	No	Viruses;Lenarviricota;Miaviricetes;Ourlivirales;Botourmiaviridae;Ourmiavirus;Plasmopara viticola lesion associated ourmia-like virus 41	Viruses;Lenarviricota;Miaviricetes;Ourlivirales;Botourmiaviridae;Ourmiavirus;Plasmopara viticola lesion associated ourmia-like virus 41	No	RNA469	China:Hebei	Haemaphysalis longicornis
Tonghua_Botou_tick_virus_3_TIGMIC_11	Botourmiaviridae	499	QGY72547.1	QGY72547.1 RNA dependent RNA polymerase [Plasmopara viticola lesion associated ourmia-like virus 17]	54.5	165	1.17e-43	0.991984								No	Viruses;Lenarviricota;Miaviricetes;Ourlivirales;Botourmiaviridae;Ourmiavirus;Plasmopara viticola lesion associated ourmia-like virus 17		No	RNA469	China:Hebei	Haemaphysalis longicornis
Plasmopara_viticola_lesion_associated_ourmia-like_virus_15_TIGMIC_1	Botourmiaviridae	569	QGY72545.1	QGY72545.1 RNA dependent RNA polymerase [Plasmopara viticola lesion associated ourmia-like virus 15]	90.5	189	1.33e-111	0.996485	MN532602.1	MN532602.1 Plasmopara viticola lesion associated ourmia-like virus 15 isolate DMS4_34466 RNA dependent RNA polymerase gene, complete cds	88.531	497	7.55e-167	N/A	0.873462	No	Viruses;Lenarviricota;Miaviricetes;Ourlivirales;Botourmiaviridae;Ourmiavirus;Plasmopara viticola lesion associated ourmia-like virus 15	Viruses;Lenarviricota;Miaviricetes;Ourlivirales;Botourmiaviridae;Ourmiavirus;Plasmopara viticola lesion associated ourmia-like virus 15	No	RNA469	China:Hebei	Haemaphysalis longicornis
Lianyungang_Botou_tick_virus_2_TIGMIC_29	Botourmiaviridae	2259	QKI79945.1	QKI79945.1 RNA-dependent RNA polymerase [Erysiphe necator associated ourmia-like virus 116]	72.7	623	0	0.827357	MN532624.1	MN532624.1 Plasmopara viticola lesion associated ourmia-like virus 37 isolate DMS9_20604 RNA dependent RNA polymerase gene, complete cds	76.664	1487	0	N/A	0.658256	Yes	Viruses;Lenarviricota;Miaviricetes;Ourlivirales;Botourmiaviridae;Ourmiavirus;Erysiphe necator associated ourmia-like virus 116	Viruses;Lenarviricota;Miaviricetes;Ourlivirales;Botourmiaviridae;Ourmiavirus;Plasmopara viticola lesion associated ourmia-like virus 37	No	RNA470	China:Hebei	Haemaphysalis longicornis
Lianyungang_Botou_tick_virus_2_TIGMIC_30	Botourmiaviridae	1071	QGY72565.1	QGY72565.1 RNA dependent RNA polymerase [Plasmopara viticola lesion associated ourmia-like virus 35]	71.6	356	1.3e-176	0.997199	MN532622.1	MN532622.1 Plasmopara viticola lesion associated ourmia-like virus 35 isolate DMG-D_Contig5 RNA dependent RNA polymerase gene, complete cds	78.498	679	9.45e-114	N/A	0.633987	No	Viruses;Lenarviricota;Miaviricetes;Ourlivirales;Botourmiaviridae;Ourmiavirus;Plasmopara viticola lesion associated ourmia-like virus 35	Viruses;Lenarviricota;Miaviricetes;Ourlivirales;Botourmiaviridae;Ourmiavirus;Plasmopara viticola lesion associated ourmia-like virus 35	No	RNA471	China:Hebei	Haemaphysalis longicornis
Baoding_Botou_tick_virus_1_TIGMIC_4	Botourmiaviridae	472	QKI79844.1	QKI79844.1 RNA-dependent RNA polymerase [Erysiphe necator associated ourmia-like virus 14]	61.4	153	5.5e-51	0.972458								No	Viruses;Lenarviricota;Miaviricetes;Ourlivirales;Botourmiaviridae;Ourmiavirus;Erysiphe necator associated ourmia-like virus 14		No	RNA471	China:Hebei	Haemaphysalis longicornis
Lianyungang_Botou_tick_virus_4_TIGMIC_11	Botourmiaviridae	544	QRW41672.1	QRW41672.1 RNA-dependent RNA polymerase [Picullus virus]	43.4	166	2.62e-32	0.915441								No	Viruses;Unclassified;Unclassified;Unclassified;Unclassified;Picullus;Picullus virus		No	RNA471	China:Hebei	Haemaphysalis longicornis
Lianyungang_Botou_tick_virus_4_TIGMIC_12	Botourmiaviridae	573	QGZ98426.1	QGZ98426.1 RNA dependent RNA polymerase [Erysiphe necator associated ourmia-like virus 6]	44.3	167	2.88e-36	0.874346								No	Viruses;Lenarviricota;Miaviricetes;Ourlivirales;Botourmiaviridae;Erysiphe;Erysiphe necator associated ourmia-like virus 6		No	RNA471	China:Hebei	Haemaphysalis longicornis
Kashgar_Botou_tick_virus_1_TIGMIC_13	Botourmiaviridae	2520	QGY72587.1	QGY72587.1 RNA dependent RNA polymerase [Plasmopara viticola lesion associated ourmia-like virus 57]	47	623	7.67e-176	0.741667								Yes	Viruses;Lenarviricota;Miaviricetes;Ourlivirales;Botourmiaviridae;Ourmiavirus;Plasmopara viticola lesion associated ourmia-like virus 57		No	RNA569	China:Hebei	Haemaphysalis longicornis
Kashgar_Botou_tick_virus_1_TIGMIC_14	Botourmiaviridae	1100	QGY72587.1	QGY72587.1 RNA dependent RNA polymerase [Plasmopara viticola lesion associated ourmia-like virus 57]	52.5	305	1.53e-93	0.831818								No	Viruses;Lenarviricota;Miaviricetes;Ourlivirales;Botourmiaviridae;Ourmiavirus;Plasmopara viticola lesion associated ourmia-like virus 57		No	RNA569	China:Hebei	Haemaphysalis longicornis
Tianjin_Botou_tick_virus_1_TIGMIC_28	Botourmiaviridae	2023	BCH36653.1	BCH36653.1 RNA-dependent RNA polymerase [Aspergillus pseudoviridinutans botourmiavirus 1]	76.9	606	0	0.898665	LC553707.1	LC553707.1 Aspergillus pseudoviridinutans botourmiavirus 1 J-YC-1 genomic RNA, complete genome	79.562	1507	0	N/A	0.744933	No	Viruses;Lenarviricota;Miaviricetes;Ourlivirales;Botourmiaviridae;Aspergillus;Aspergillus pseudoviridinutans botourmiavirus 1	Viruses;Lenarviricota;Miaviricetes;Ourlivirales;Botourmiaviridae;Aspergillus;Aspergillus pseudoviridinutans botourmiavirus 1	No	RNA569	China:Hebei	Haemaphysalis longicornis
Lianyungang_Botou_tick_virus_1_TIGMIC_3	Botourmiaviridae	2849	YP_009666497.1	YP_009666497.1 RNA-dependent RNA polymerase [Soybean leaf-associated ourmiavirus 1]	88.7	707	0	0.744472	NC_043521.1	NC_043521.1 Soybean leaf-associated ourmiavirus 1 isolate SaOurV1-1, partial sequence KT598235.1 Soybean leaf-associated ourmiavirus 1 isolate SaOurV1-1, partial sequence	85.156	2890	0	N/A	1.01439	Yes	Viruses;Lenarviricota;Miaviricetes;Ourlivirales;Botourmiaviridae;Scleroulivirus;Soybean scleroulivirus 1	Viruses;Lenarviricota;Miaviricetes;Ourlivirales;Botourmiaviridae;Scleroulivirus;Soybean scleroulivirus 1	No	RNA277	China:Heilongjiang	Dermacentor silvarum
Hulunbuir_Botou_tick_virus_6_TIGMIC_3	Botourmiaviridae	2895	QGY72616.1	QGY72616.1 RNA dependent RNA polymerase [Plasmopara viticola lesion associated ourmia-like virus 86]	85.7	770	0	0.797927	MN532673.1	MN532673.1 Plasmopara viticola lesion associated ourmia-like virus 86 isolate DMS5_38116 RNA dependent RNA polymerase gene, complete cds	86.532	2918	0	N/A	1.00794	Yes	Viruses;Lenarviricota;Miaviricetes;Ourlivirales;Botourmiaviridae;Ourmiavirus;Plasmopara viticola lesion associated ourmia-like virus 86	Viruses;Lenarviricota;Miaviricetes;Ourlivirales;Botourmiaviridae;Ourmiavirus;Plasmopara viticola lesion associated ourmia-like virus 86	No	RNA277	China:Heilongjiang	Dermacentor silvarum
Lianyungang_Botou_tick_virus_1_TIGMIC_4	Botourmiaviridae	1638	QKI79857.1	QKI79857.1 RNA-dependent RNA polymerase [Erysiphe necator associated ourmia-like virus 27]	86.7	489	1.43e-306	0.895604	NC_043521.1	NC_043521.1 Soybean leaf-associated ourmiavirus 1 isolate SaOurV1-1, partial sequence KT598235.1 Soybean leaf-associated ourmiavirus 1 isolate SaOurV1-1, partial sequence	78.252	1545	0	N/A	0.943223	No	Viruses;Lenarviricota;Miaviricetes;Ourlivirales;Botourmiaviridae;Ourmiavirus;Erysiphe necator associated ourmia-like virus 27	Viruses;Lenarviricota;Miaviricetes;Ourlivirales;Botourmiaviridae;Scleroulivirus;Soybean scleroulivirus 1	No	RNA255	China:Jilin	Haemaphysalis japonica
Baoding_Botou_tick_virus_1_TIGMIC_5	Botourmiaviridae	787	QGY72603.1	QGY72603.1 RNA dependent RNA polymerase [Plasmopara viticola lesion associated ourmia-like virus 73]	59	261	8.75e-91	0.994917								No	Viruses;Lenarviricota;Miaviricetes;Ourlivirales;Botourmiaviridae;Ourmiavirus;Plasmopara viticola lesion associated ourmia-like virus 73		No	RNA1062	China:Heilongjiang	Ixodes persulcatus
Hulunbuir_Botou_tick_virus_2_TIGMIC_21	Botourmiaviridae	739	QKI79912.1	QKI79912.1 RNA-dependent RNA polymerase, partial [Erysiphe necator associated ourmia-like virus 82]	64.8	233	1.01e-97	0.945873								No	Viruses;Lenarviricota;Miaviricetes;Ourlivirales;Botourmiaviridae;Ourmiavirus;Erysiphe necator associated ourmia-like virus 82		No	RNA921	China:Heilongjiang	Ixodes persulcatus
Nanning_Botou_tick_virus_2_TIGMIC_35	Botourmiaviridae	673	QKI79910.1	QKI79910.1 RNA-dependent RNA polymerase [Erysiphe necator associated ourmia-like virus 80]	70.4	223	1.05e-107	0.994056	MN532635.1	MN532635.1 Plasmopara viticola lesion associated ourmia-like virus 48 isolate DMS3_36060 RNA dependent RNA polymerase gene, complete cds	80.612	98	1.88e-09	N/A	0.145617	No	Viruses;Lenarviricota;Miaviricetes;Ourlivirales;Botourmiaviridae;Ourmiavirus;Erysiphe necator associated ourmia-like virus 80	Viruses;Lenarviricota;Miaviricetes;Ourlivirales;Botourmiaviridae;Ourmiavirus;Plasmopara viticola lesion associated ourmia-like virus 48	No	RNA1002	China:Heilongjiang	Dermacentor silvarum
Erysiphe_necator_associated_ourmia-like_virus_41_TIGMIC_6	Botourmiaviridae	1695	QKI79871.1	QKI79871.1 RNA-dependent RNA polymerase [Erysiphe necator associated ourmia-like virus 41]	91.4	456	2.83e-302	0.80708	MN552400.1	MN552400.1 Erysiphe necator associated ourmia-like virus 11 isolate PMS-18_DN57142 RNA dependent RNA polymerase gene, complete cds	82.498	1337	0	N/A	0.788791	No	Viruses;Lenarviricota;Miaviricetes;Ourlivirales;Botourmiaviridae;Ourmiavirus;Erysiphe necator associated ourmia-like virus 41	Viruses;Lenarviricota;Miaviricetes;Ourlivirales;Botourmiaviridae;Erysiphe;Erysiphe necator associated ourmia-like virus 11	No	RNA1043	China:Heilongjiang	Dermacentor silvarum
Erysiphe_necator_associated_ourmia-like_virus_42_TIGMIC_6	Botourmiaviridae	1411	QKI79872.1	QKI79872.1 RNA-dependent RNA polymerase [Erysiphe necator associated ourmia-like virus 42]	95.6	341	3.17e-245	0.725018								No	Viruses;Lenarviricota;Miaviricetes;Ourlivirales;Botourmiaviridae;Ourmiavirus;Erysiphe necator associated ourmia-like virus 42		No	RNA1043	China:Heilongjiang	Dermacentor silvarum
Plasmopara_viticola_lesion_associated_ourmia-like_virus_41_TIGMIC_3	Botourmiaviridae	1369	QGY72571.1	QGY72571.1 RNA dependent RNA polymerase [Plasmopara viticola lesion associated ourmia-like virus 41]	90.1	334	1.25e-212	0.731921	MN532628.1	MN532628.1 Plasmopara viticola lesion associated ourmia-like virus 41 isolate DMS9_29231 RNA dependent RNA polymerase gene, complete cds	85.487	1068	0	N/A	0.780131	No	Viruses;Lenarviricota;Miaviricetes;Ourlivirales;Botourmiaviridae;Ourmiavirus;Plasmopara viticola lesion associated ourmia-like virus 41	Viruses;Lenarviricota;Miaviricetes;Ourlivirales;Botourmiaviridae;Ourmiavirus;Plasmopara viticola lesion associated ourmia-like virus 41	No	RNA1043	China:Heilongjiang	Dermacentor silvarum
Lianyungang_Botou_tick_virus_2_TIGMIC_31	Botourmiaviridae	937	QKI79933.1	QKI79933.1 RNA-dependent RNA polymerase [Erysiphe necator associated ourmia-like virus 103]	71.5	302	6.58e-153	0.966916	MN532624.1	MN532624.1 Plasmopara viticola lesion associated ourmia-like virus 37 isolate DMS9_20604 RNA dependent RNA polymerase gene, complete cds	85.057	87	4.41e-12	N/A	0.0928495	No	Viruses;Lenarviricota;Miaviricetes;Ourlivirales;Botourmiaviridae;Ourmiavirus;Erysiphe necator associated ourmia-like virus 103	Viruses;Lenarviricota;Miaviricetes;Ourlivirales;Botourmiaviridae;Ourmiavirus;Plasmopara viticola lesion associated ourmia-like virus 37	No	RNA1043	China:Heilongjiang	Dermacentor silvarum
Erysiphe_necator_associated_ourmia-like_virus_41_TIGMIC_7	Botourmiaviridae	564	QKI79871.1	QKI79871.1 RNA-dependent RNA polymerase [Erysiphe necator associated ourmia-like virus 41]	90.8	174	4.62e-107	0.925532	MN532663.1	MN532663.1 Plasmopara viticola lesion associated ourmia-like virus 76 isolate DMS2_8134 RNA dependent RNA polymerase gene, complete cds	88.534	532	2.65e-176	N/A	0.943262	No	Viruses;Lenarviricota;Miaviricetes;Ourlivirales;Botourmiaviridae;Ourmiavirus;Erysiphe necator associated ourmia-like virus 41	Viruses;Lenarviricota;Miaviricetes;Ourlivirales;Botourmiaviridae;Ourmiavirus;Plasmopara viticola lesion associated ourmia-like virus 76	No	RNA1043	China:Heilongjiang	Dermacentor silvarum
Lianyungang_Botou_tick_virus_2_TIGMIC_32	Botourmiaviridae	631	QKI79919.1	QKI79919.1 RNA-dependent RNA polymerase [Erysiphe necator associated ourmia-like virus 89]	70.1	211	2.2e-95	1.00317								No	Viruses;Lenarviricota;Miaviricetes;Ourlivirales;Botourmiaviridae;Ourmiavirus;Erysiphe necator associated ourmia-like virus 89		No	RNA1043	China:Heilongjiang	Dermacentor silvarum
Plasmopara_viticola_lesion_associated_ourmia-like_virus_53_TIGMIC_2	Botourmiaviridae	529	QGY72583.1	QGY72583.1 RNA dependent RNA polymerase [Plasmopara viticola lesion associated ourmia-like virus 53]	95.6	159	3.41e-101	0.901701	MN532640.1	MN532640.1 Plasmopara viticola lesion associated ourmia-like virus 53 isolate DMS5_30737 RNA dependent RNA polymerase gene, complete cds	89.564	527	0	N/A	0.996219	No	Viruses;Lenarviricota;Miaviricetes;Ourlivirales;Botourmiaviridae;Ourmiavirus;Plasmopara viticola lesion associated ourmia-like virus 53	Viruses;Lenarviricota;Miaviricetes;Ourlivirales;Botourmiaviridae;Ourmiavirus;Plasmopara viticola lesion associated ourmia-like virus 53	No	RNA1043	China:Heilongjiang	Dermacentor silvarum
Taian_Botou_tick_virus_2_TIGMIC_5	Botourmiaviridae	2279	QGY72571.1	QGY72571.1 RNA dependent RNA polymerase [Plasmopara viticola lesion associated ourmia-like virus 41]	89.9	625	0	0.822729	MN532628.1	MN532628.1 Plasmopara viticola lesion associated ourmia-like virus 41 isolate DMS9_29231 RNA dependent RNA polymerase gene, complete cds	85.894	1985	0	N/A	0.870996	Yes	Viruses;Lenarviricota;Miaviricetes;Ourlivirales;Botourmiaviridae;Ourmiavirus;Plasmopara viticola lesion associated ourmia-like virus 41	Viruses;Lenarviricota;Miaviricetes;Ourlivirales;Botourmiaviridae;Ourmiavirus;Plasmopara viticola lesion associated ourmia-like virus 41	No	RNA1052	China:Heilongjiang	Dermacentor silvarum
Erysiphe_necator_associated_ourmia-like_virus_110_TIGMIC_1	Botourmiaviridae	666	QKI79939.1	QKI79939.1 RNA-dependent RNA polymerase [Erysiphe necator associated ourmia-like virus 110]	95.5	221	1.58e-145	0.995495	MN565693.1	MN565693.1 Bremia lactucae associated ourmia-like virus 1 isolate PM-A_DN30261 RNA-dependent RNA polymerase gene, complete cds	89.771	655	0	N/A	0.983483	No	Viruses;Lenarviricota;Miaviricetes;Ourlivirales;Botourmiaviridae;Ourmiavirus;Erysiphe necator associated ourmia-like virus 110	Viruses;Lenarviricota;Miaviricetes;Ourlivirales;Botourmiaviridae;Ourmiavirus;Bremia lactucae associated ourmia-like virus 1	No	RNA1052	China:Heilongjiang	Dermacentor silvarum
Tianjin_Botou_tick_virus_3_TIGMIC_5	Botourmiaviridae	2208	QKI79864.1	QKI79864.1 RNA-dependent RNA polymerase [Erysiphe necator associated ourmia-like virus 34]	86.9	374	3.97e-231	0.508152	MN532663.1	MN532663.1 Plasmopara viticola lesion associated ourmia-like virus 76 isolate DMS2_8134 RNA dependent RNA polymerase gene, complete cds	88.144	835	0	N/A	0.37817	No	Viruses;Lenarviricota;Miaviricetes;Ourlivirales;Botourmiaviridae;Ourmiavirus;Erysiphe necator associated ourmia-like virus 34	Viruses;Lenarviricota;Miaviricetes;Ourlivirales;Botourmiaviridae;Ourmiavirus;Plasmopara viticola lesion associated ourmia-like virus 76	No	RNA1054	China:Heilongjiang	Dermacentor silvarum
Plasmopara_viticola_lesion_associated_ourmia-like_virus_63_TIGMIC_1	Botourmiaviridae	2854	QGY72593.1	QGY72593.1 RNA dependent RNA polymerase [Plasmopara viticola lesion associated ourmia-like virus 63]	91.9	691	0	0.726349	MN532650.1	MN532650.1 Plasmopara viticola lesion associated ourmia-like virus 63 isolate DMG-B_Contig3 RNA dependent RNA polymerase gene, complete cds	86.926	2876	0	N/A	1.00771	Yes	Viruses;Lenarviricota;Miaviricetes;Ourlivirales;Botourmiaviridae;Ourmiavirus;Plasmopara viticola lesion associated ourmia-like virus 63	Viruses;Lenarviricota;Miaviricetes;Ourlivirales;Botourmiaviridae;Ourmiavirus;Plasmopara viticola lesion associated ourmia-like virus 63	No	RNA1054	China:Heilongjiang	Dermacentor silvarum
Plasmopara_viticola_lesion_associated_ourmia-like_virus_8_TIGMIC_2	Botourmiaviridae	2605	QGY72538.1	QGY72538.1 RNA dependent RNA polymerase [Plasmopara viticola lesion associated ourmia-like virus 8]	91.3	641	0	0.738196	MN532595.1	MN532595.1 Plasmopara viticola lesion associated ourmia-like virus 8 isolate DMG-B_54149 RNA dependent RNA polymerase gene, complete cds	88.863	2155	0	N/A	0.827255	Yes	Viruses;Lenarviricota;Miaviricetes;Ourlivirales;Botourmiaviridae;Ourmiavirus;Plasmopara viticola lesion associated ourmia-like virus 8	Viruses;Lenarviricota;Miaviricetes;Ourlivirales;Botourmiaviridae;Ourmiavirus;Plasmopara viticola lesion associated ourmia-like virus 8	No	RNA1054	China:Heilongjiang	Dermacentor silvarum
Hulunbuir_Botou_tick_virus_2_TIGMIC_22	Botourmiaviridae	2596	QKI79944.1	QKI79944.1 RNA-dependent RNA polymerase [Erysiphe necator associated ourmia-like virus 115]	43.3	653	1.16e-155	0.754622								Yes	Viruses;Lenarviricota;Miaviricetes;Ourlivirales;Botourmiaviridae;Ourmiavirus;Erysiphe necator associated ourmia-like virus 115		No	RNA1054	China:Heilongjiang	Dermacentor silvarum
Plasmopara_viticola_lesion_associated_ourmia-like_virus_86_TIGMIC_1	Botourmiaviridae	2765	QGY72616.1	QGY72616.1 RNA dependent RNA polymerase [Plasmopara viticola lesion associated ourmia-like virus 86]	96	741	0	0.803978	MN532673.1	MN532673.1 Plasmopara viticola lesion associated ourmia-like virus 86 isolate DMS5_38116 RNA dependent RNA polymerase gene, complete cds	94.875	2771	0	N/A	1.00217	Yes	Viruses;Lenarviricota;Miaviricetes;Ourlivirales;Botourmiaviridae;Ourmiavirus;Plasmopara viticola lesion associated ourmia-like virus 86	Viruses;Lenarviricota;Miaviricetes;Ourlivirales;Botourmiaviridae;Ourmiavirus;Plasmopara viticola lesion associated ourmia-like virus 86	No	RNA1054	China:Heilongjiang	Dermacentor silvarum
Hulunbuir_Botou_tick_virus_7_TIGMIC_10	Botourmiaviridae	1230	QGY72604.1	QGY72604.1 RNA dependent RNA polymerase [Plasmopara viticola lesion associated ourmia-like virus 74]	83.3	400	1.36e-243	0.97561	MN532661.1	MN532661.1 Plasmopara viticola lesion associated ourmia-like virus 74 isolate DMG-C_28482 RNA dependent RNA polymerase gene, complete cds	80.016	1221	0	N/A	0.992683	No	Viruses;Lenarviricota;Miaviricetes;Ourlivirales;Botourmiaviridae;Ourmiavirus;Plasmopara viticola lesion associated ourmia-like virus 74	Viruses;Lenarviricota;Miaviricetes;Ourlivirales;Botourmiaviridae;Ourmiavirus;Plasmopara viticola lesion associated ourmia-like virus 74	No	RNA1054	China:Heilongjiang	Dermacentor silvarum
Hulunbuir_Botou_tick_virus_7_TIGMIC_11	Botourmiaviridae	1057	QKI79911.1	QKI79911.1 RNA-dependent RNA polymerase [Erysiphe necator associated ourmia-like virus 81]	88.7	274	4.25e-169	0.777673	MN532661.1	MN532661.1 Plasmopara viticola lesion associated ourmia-like virus 74 isolate DMG-C_28482 RNA dependent RNA polymerase gene, complete cds	80.964	830	8.5e-179	N/A	0.785241	No	Viruses;Lenarviricota;Miaviricetes;Ourlivirales;Botourmiaviridae;Ourmiavirus;Erysiphe necator associated ourmia-like virus 81	Viruses;Lenarviricota;Miaviricetes;Ourlivirales;Botourmiaviridae;Ourmiavirus;Plasmopara viticola lesion associated ourmia-like virus 74	No	RNA1054	China:Heilongjiang	Dermacentor silvarum
Hulunbuir_Botou_tick_virus_7_TIGMIC_12	Botourmiaviridae	1084	QKI79911.1	QKI79911.1 RNA-dependent RNA polymerase [Erysiphe necator associated ourmia-like virus 81]	69.5	269	3.22e-118	0.744465	MN532661.1	MN532661.1 Plasmopara viticola lesion associated ourmia-like virus 74 isolate DMG-C_28482 RNA dependent RNA polymerase gene, complete cds	77.508	618	4.58e-92	N/A	0.570111	No	Viruses;Lenarviricota;Miaviricetes;Ourlivirales;Botourmiaviridae;Ourmiavirus;Erysiphe necator associated ourmia-like virus 81	Viruses;Lenarviricota;Miaviricetes;Ourlivirales;Botourmiaviridae;Ourmiavirus;Plasmopara viticola lesion associated ourmia-like virus 74	No	RNA1054	China:Heilongjiang	Dermacentor silvarum
Luoyang_Botou_tick_virus_2_TIGMIC_2	Botourmiaviridae	1046	QKI79929.1	QKI79929.1 RNA-dependent RNA polymerase [Erysiphe necator associated ourmia-like virus 99]	76.2	206	4.73e-110	0.590822								No	Viruses;Lenarviricota;Miaviricetes;Ourlivirales;Botourmiaviridae;Ourmiavirus;Erysiphe necator associated ourmia-like virus 99		No	RNA1054	China:Heilongjiang	Dermacentor silvarum
Tonghua_Botou_tick_virus_1_TIGMIC_3	Botourmiaviridae	995	QGY72594.1	QGY72594.1 RNA dependent RNA polymerase [Plasmopara viticola lesion associated ourmia-like virus 64]	51.9	297	8.29e-92	0.895477								No	Viruses;Lenarviricota;Miaviricetes;Ourlivirales;Botourmiaviridae;Ourmiavirus;Plasmopara viticola lesion associated ourmia-like virus 64		No	RNA1054	China:Heilongjiang	Dermacentor silvarum
Luoyang_Botou_tick_virus_2_TIGMIC_3	Botourmiaviridae	827	QGY72586.1	QGY72586.1 RNA dependent RNA polymerase [Plasmopara viticola lesion associated ourmia-like virus 56]	86.9	275	1.15e-170	0.997582	MN532643.1	MN532643.1 Plasmopara viticola lesion associated ourmia-like virus 56 isolate DMS4_34773 RNA dependent RNA polymerase gene, complete cds	82.95	827	0	N/A	1	No	Viruses;Lenarviricota;Miaviricetes;Ourlivirales;Botourmiaviridae;Ourmiavirus;Plasmopara viticola lesion associated ourmia-like virus 56	Viruses;Lenarviricota;Miaviricetes;Ourlivirales;Botourmiaviridae;Ourmiavirus;Plasmopara viticola lesion associated ourmia-like virus 56	No	RNA1054	China:Heilongjiang	Dermacentor silvarum
Lianyungang_Botou_tick_virus_2_TIGMIC_33	Botourmiaviridae	511	QKI79919.1	QKI79919.1 RNA-dependent RNA polymerase [Erysiphe necator associated ourmia-like virus 89]	66.9	169	1.5e-72	0.992172								No	Viruses;Lenarviricota;Miaviricetes;Ourlivirales;Botourmiaviridae;Ourmiavirus;Erysiphe necator associated ourmia-like virus 89		No	RNA1054	China:Heilongjiang	Dermacentor silvarum
Hulunbuir_Botou_tick_virus_7_TIGMIC_13	Botourmiaviridae	578	QKI79911.1	QKI79911.1 RNA-dependent RNA polymerase [Erysiphe necator associated ourmia-like virus 81]	79.7	192	1.77e-98	0.99654	MN532661.1	MN532661.1 Plasmopara viticola lesion associated ourmia-like virus 74 isolate DMG-C_28482 RNA dependent RNA polymerase gene, complete cds	75.775	516	4.14e-60	N/A	0.892734	No	Viruses;Lenarviricota;Miaviricetes;Ourlivirales;Botourmiaviridae;Ourmiavirus;Erysiphe necator associated ourmia-like virus 81	Viruses;Lenarviricota;Miaviricetes;Ourlivirales;Botourmiaviridae;Ourmiavirus;Plasmopara viticola lesion associated ourmia-like virus 74	No	RNA1054	China:Heilongjiang	Dermacentor silvarum
Nanning_Botou_tick_virus_2_TIGMIC_36	Botourmiaviridae	528	QKI79862.1	QKI79862.1 RNA-dependent RNA polymerase [Erysiphe necator associated ourmia-like virus 32]	82.9	175	6.7e-101	0.994318	MN532625.1	MN532625.1 Plasmopara viticola lesion associated ourmia-like virus 38 isolate DMG-B_45269 RNA dependent RNA polymerase gene, complete cds	82.515	509	1.24e-119	N/A	0.964015	No	Viruses;Lenarviricota;Miaviricetes;Ourlivirales;Botourmiaviridae;Ourmiavirus;Erysiphe necator associated ourmia-like virus 32	Viruses;Lenarviricota;Miaviricetes;Ourlivirales;Botourmiaviridae;Ourmiavirus;Plasmopara viticola lesion associated ourmia-like virus 38	No	RNA1054	China:Heilongjiang	Dermacentor silvarum
Huanggang_Botou_tick_virus_1_TIGMIC_3	Botourmiaviridae	461	QGY72594.1	QGY72594.1 RNA dependent RNA polymerase [Plasmopara viticola lesion associated ourmia-like virus 64]	89.5	153	1.99e-85	0.995662	MN532651.1	MN532651.1 Plasmopara viticola lesion associated ourmia-like virus 64 isolate DMG-A_13793 RNA dependent RNA polymerase gene, complete cds	80.86	465	1.44e-93	N/A	1.00868	No	Viruses;Lenarviricota;Miaviricetes;Ourlivirales;Botourmiaviridae;Ourmiavirus;Plasmopara viticola lesion associated ourmia-like virus 64	Viruses;Lenarviricota;Miaviricetes;Ourlivirales;Botourmiaviridae;Ourmiavirus;Plasmopara viticola lesion associated ourmia-like virus 64	No	RNA1054	China:Heilongjiang	Dermacentor silvarum
Hulunbuir_Botou_tick_virus_1_TIGMIC_5	Botourmiaviridae	3005	QDB75000.1	QDB75000.1 RNA-dependent RNA polymerase [Penicillium sumatrense ourmia-like virus 1]	87	648	0	0.646922	MN532670.1	MN532670.1 Plasmopara viticola lesion associated ourmia-like virus 83 isolate DMS6_43509 RNA dependent RNA polymerase gene, complete cds	88.297	2854	0	N/A	0.94975	Yes	Viruses;Lenarviricota;Miaviricetes;Ourlivirales;Botourmiaviridae;Penoulivirus;Penicillium penoulivirus	Viruses;Lenarviricota;Miaviricetes;Ourlivirales;Botourmiaviridae;Ourmiavirus;Plasmopara viticola lesion associated ourmia-like virus 83	No	RNA1055	China:Heilongjiang	Dermacentor silvarum
Erysiphe_necator_associated_ourmia-like_virus_41_TIGMIC_8	Botourmiaviridae	2253	QKI79871.1	QKI79871.1 RNA-dependent RNA polymerase [Erysiphe necator associated ourmia-like virus 41]	90.7	632	0	0.841545	MN532663.1	MN532663.1 Plasmopara viticola lesion associated ourmia-like virus 76 isolate DMS2_8134 RNA dependent RNA polymerase gene, complete cds	81.578	2231	0	N/A	0.990235	Yes	Viruses;Lenarviricota;Miaviricetes;Ourlivirales;Botourmiaviridae;Ourmiavirus;Erysiphe necator associated ourmia-like virus 41	Viruses;Lenarviricota;Miaviricetes;Ourlivirales;Botourmiaviridae;Ourmiavirus;Plasmopara viticola lesion associated ourmia-like virus 76	No	RNA1055	China:Heilongjiang	Dermacentor silvarum
Zhangzhou_Botou_tick_virus_2_TIGMIC_22	Botourmiaviridae	2742	UAW09569.1	UAW09569.1 MAG: RNA-dependent RNA polymerase [Aspergillus flavus magoulivirus 1]	71.1	636	0	0.695842	MT150168.1	MT150168.1 Spodoptera exempta virus TenAfr-2017 RNA-dependent RNA polymerase gene, partial cds	77.098	882	8.63e-133	N/A	0.321663	Yes	Viruses;Lenarviricota;Miaviricetes;Ourlivirales;Botourmiaviridae;Magoulivirus;Aspergillus flavus magoulivirus 1	Viruses;Lenarviricota;Miaviricetes;Ourlivirales;Botourmiaviridae;Spodoptera;Spodoptera exempta virus TenAfr-2017	No	RNA1055	China:Heilongjiang	Dermacentor silvarum
Erysiphe_necator_associated_ourmia-like_virus_2_TIGMIC_3	Botourmiaviridae	2758	QGZ98422.1	QGZ98422.1 RNA dependent RNA polymerase [Erysiphe necator associated ourmia-like virus 2]	97.8	685	0	0.745105	MN552391.1	MN552391.1 Erysiphe necator associated ourmia-like virus 2 isolate PMS-18_DN57813 RNA dependent RNA polymerase gene, complete cds	93.091	2417	0	N/A	0.87636	Yes	Viruses;Lenarviricota;Miaviricetes;Ourlivirales;Botourmiaviridae;Erysiphe;Erysiphe necator associated ourmia-like virus 2	Viruses;Lenarviricota;Miaviricetes;Ourlivirales;Botourmiaviridae;Erysiphe;Erysiphe necator associated ourmia-like virus 2	No	RNA1055	China:Heilongjiang	Dermacentor silvarum
Kashgar_Botou_tick_virus_1_TIGMIC_15	Botourmiaviridae	1561	QKI79842.1	QKI79842.1 RNA-dependent RNA polymerase [Erysiphe necator associated ourmia-like virus 12]	85.7	491	0	0.943626	MN532590.1	MN532590.1 Plasmopara viticola lesion associated ourmia-like virus 3 isolate DMG-D_30438 RNA dependent RNA polymerase gene, complete cds	78.589	808	2.87e-145	N/A	0.517617	No	Viruses;Lenarviricota;Miaviricetes;Ourlivirales;Botourmiaviridae;Ourmiavirus;Erysiphe necator associated ourmia-like virus 12	Viruses;Lenarviricota;Miaviricetes;Ourlivirales;Botourmiaviridae;Ourmiavirus;Plasmopara viticola lesion associated ourmia-like virus 3	No	RNA1055	China:Heilongjiang	Dermacentor silvarum
Erysiphe_necator_associated_ourmia-like_virus_110_TIGMIC_2	Botourmiaviridae	2212	QKI79939.1	QKI79939.1 RNA-dependent RNA polymerase [Erysiphe necator associated ourmia-like virus 110]	95.6	617	0	0.836799	MN565693.1	MN565693.1 Bremia lactucae associated ourmia-like virus 1 isolate PM-A_DN30261 RNA-dependent RNA polymerase gene, complete cds	90.812	1959	0	N/A	0.885624	No	Viruses;Lenarviricota;Miaviricetes;Ourlivirales;Botourmiaviridae;Ourmiavirus;Erysiphe necator associated ourmia-like virus 110	Viruses;Lenarviricota;Miaviricetes;Ourlivirales;Botourmiaviridae;Ourmiavirus;Bremia lactucae associated ourmia-like virus 1	No	RNA1055	China:Heilongjiang	Dermacentor silvarum
Nanning_Botou_tick_virus_2_TIGMIC_37	Botourmiaviridae	1611	QKI79889.1	QKI79889.1 RNA-dependent RNA polymerase [Erysiphe necator associated ourmia-like virus 59]	54.1	401	5.09e-136	0.746741								No	Viruses;Lenarviricota;Miaviricetes;Ourlivirales;Botourmiaviridae;Ourmiavirus;Erysiphe necator associated ourmia-like virus 59		No	RNA1055	China:Heilongjiang	Dermacentor silvarum
Taian_Botou_tick_virus_2_TIGMIC_6	Botourmiaviridae	1143	QKI79890.1	QKI79890.1 RNA-dependent RNA polymerase [Erysiphe necator associated ourmia-like virus 60]	86.9	366	3.58e-223	0.96063	MN532628.1	MN532628.1 Plasmopara viticola lesion associated ourmia-like virus 41 isolate DMS9_29231 RNA dependent RNA polymerase gene, complete cds	86.087	1150	0	N/A	1.00612	No	Viruses;Lenarviricota;Miaviricetes;Ourlivirales;Botourmiaviridae;Ourmiavirus;Erysiphe necator associated ourmia-like virus 60	Viruses;Lenarviricota;Miaviricetes;Ourlivirales;Botourmiaviridae;Ourmiavirus;Plasmopara viticola lesion associated ourmia-like virus 41	No	RNA1055	China:Heilongjiang	Dermacentor silvarum
Nanning_Botou_tick_virus_2_TIGMIC_38	Botourmiaviridae	1794	QKI79889.1	QKI79889.1 RNA-dependent RNA polymerase [Erysiphe necator associated ourmia-like virus 59]	53.7	462	1.57e-154	0.772575								No	Viruses;Lenarviricota;Miaviricetes;Ourlivirales;Botourmiaviridae;Ourmiavirus;Erysiphe necator associated ourmia-like virus 59		No	RNA1055	China:Heilongjiang	Dermacentor silvarum
Tianjin_Botou_tick_virus_3_TIGMIC_6	Botourmiaviridae	758	QGY72606.1	QGY72606.1 RNA dependent RNA polymerase [Plasmopara viticola lesion associated ourmia-like virus 76]	87.2	234	1e-146	0.926121	MN532663.1	MN532663.1 Plasmopara viticola lesion associated ourmia-like virus 76 isolate DMS2_8134 RNA dependent RNA polymerase gene, complete cds	85.677	768	0	N/A	1.01319	No	Viruses;Lenarviricota;Miaviricetes;Ourlivirales;Botourmiaviridae;Ourmiavirus;Plasmopara viticola lesion associated ourmia-like virus 76	Viruses;Lenarviricota;Miaviricetes;Ourlivirales;Botourmiaviridae;Ourmiavirus;Plasmopara viticola lesion associated ourmia-like virus 76	No	RNA1055	China:Heilongjiang	Dermacentor silvarum
Kashgar_Botou_tick_virus_1_TIGMIC_16	Botourmiaviridae	526	QKI79842.1	QKI79842.1 RNA-dependent RNA polymerase [Erysiphe necator associated ourmia-like virus 12]	81.5	157	1.01e-79	0.895437	MN532590.1	MN532590.1 Plasmopara viticola lesion associated ourmia-like virus 3 isolate DMG-D_30438 RNA dependent RNA polymerase gene, complete cds	81.818	451	4.58e-99	N/A	0.857414	No	Viruses;Lenarviricota;Miaviricetes;Ourlivirales;Botourmiaviridae;Ourmiavirus;Erysiphe necator associated ourmia-like virus 12	Viruses;Lenarviricota;Miaviricetes;Ourlivirales;Botourmiaviridae;Ourmiavirus;Plasmopara viticola lesion associated ourmia-like virus 3	No	RNA1055	China:Heilongjiang	Dermacentor silvarum
Lianyungang_Botou_tick_virus_2_TIGMIC_34	Botourmiaviridae	2127	QKI79845.1	QKI79845.1 RNA-dependent RNA polymerase [Erysiphe necator associated ourmia-like virus 15]	67.2	537	2.06e-251	0.757405								No	Viruses;Lenarviricota;Miaviricetes;Ourlivirales;Botourmiaviridae;Ourmiavirus;Erysiphe necator associated ourmia-like virus 15		No	RNA1055	China:Heilongjiang	Dermacentor silvarum
Hulunbuir_Botou_tick_virus_5_TIGMIC_3	Botourmiaviridae	1653	QGY72580.1	QGY72580.1 RNA dependent RNA polymerase [Plasmopara viticola lesion associated ourmia-like virus 50]	89.2	437	1.02e-278	0.793103	MN532637.1	MN532637.1 Plasmopara viticola lesion associated ourmia-like virus 50 isolate DMG-A_29287 RNA dependent RNA polymerase gene, complete cds	80.793	1640	0	N/A	0.992136	No	Viruses;Lenarviricota;Miaviricetes;Ourlivirales;Botourmiaviridae;Ourmiavirus;Plasmopara viticola lesion associated ourmia-like virus 50	Viruses;Lenarviricota;Miaviricetes;Ourlivirales;Botourmiaviridae;Ourmiavirus;Plasmopara viticola lesion associated ourmia-like virus 50	No	RNA1055	China:Heilongjiang	Dermacentor silvarum
Tonghua_Botou_tick_virus_2_TIGMIC_6	Botourmiaviridae	1114	QKI79898.1	QKI79898.1 RNA-dependent RNA polymerase [Erysiphe necator associated ourmia-like virus 68]	82	372	1.56e-219	1.0018	MN532664.1	MN532664.1 Plasmopara viticola lesion associated ourmia-like virus 77 isolate DMG-D_18755 RNA dependent RNA polymerase gene, complete cds	78.23	565	1.69e-91	N/A	0.507181	No	Viruses;Lenarviricota;Miaviricetes;Ourlivirales;Botourmiaviridae;Ourmiavirus;Erysiphe necator associated ourmia-like virus 68	Viruses;Lenarviricota;Miaviricetes;Ourlivirales;Botourmiaviridae;Ourmiavirus;Plasmopara viticola lesion associated ourmia-like virus 77	No	RNA1055	China:Heilongjiang	Dermacentor silvarum
Lianyungang_Botou_tick_virus_2_TIGMIC_35	Botourmiaviridae	993	QKI79874.1	QKI79874.1 RNA-dependent RNA polymerase [Erysiphe necator associated ourmia-like virus 44]	78.8	316	1.51e-176	0.954683								No	Viruses;Lenarviricota;Miaviricetes;Ourlivirales;Botourmiaviridae;Ourmiavirus;Erysiphe necator associated ourmia-like virus 44		No	RNA1055	China:Heilongjiang	Dermacentor silvarum
Hulunbuir_Botou_tick_virus_2_TIGMIC_23	Botourmiaviridae	863	AZT88620.1	AZT88620.1 RNA-dependent RNA polymerase [Aspergillus neoniger ourmia-like virus 1]	77.2	289	4.38e-152	1.00463	MK279481.1	MK279481.1 Aspergillus neoniger ourmia-like virus 1 strain AnOlv1CBS 115656, complete genome	76.765	878	1.24e-126	N/A	1.01738	No	Viruses;Lenarviricota;Miaviricetes;Ourlivirales;Botourmiaviridae;Ourmiavirus;Aspergillus neoniger ourmia-like virus 1	Viruses;Lenarviricota;Miaviricetes;Ourlivirales;Botourmiaviridae;Ourmiavirus;Aspergillus neoniger ourmia-like virus 1	No	RNA1055	China:Heilongjiang	Dermacentor silvarum
Acremonium_sclerotigenum_ourmia-like_virus_1_TIGMIC_2	Botourmiaviridae	2835	QDB75006.1	QDB75006.1 RNA-dependent RNA polymerase [Acremonium sclerotigenum ourmia-like virus 1]	97.4	728	0	0.77037	MK584845.1	MK584845.1 Acremonium sclerotigenum ourmia-like virus 1 isolate CREA-VE-3SY2, complete sequence	95.939	2832	0	N/A	0.998942	Yes	Viruses;Lenarviricota;Miaviricetes;Ourlivirales;Botourmiaviridae;Magoulivirus;Acremonium magoulivirus	Viruses;Lenarviricota;Miaviricetes;Ourlivirales;Botourmiaviridae;Magoulivirus;Acremonium magoulivirus	No	RNA1056	China:Heilongjiang	Dermacentor silvarum
Hulunbuir_Botou_tick_virus_7_TIGMIC_14	Botourmiaviridae	2343	QGY72604.1	QGY72604.1 RNA dependent RNA polymerase [Plasmopara viticola lesion associated ourmia-like virus 74]	72.6	660	0	0.84507	MN532661.1	MN532661.1 Plasmopara viticola lesion associated ourmia-like virus 74 isolate DMG-C_28482 RNA dependent RNA polymerase gene, complete cds	74.945	1820	0	N/A	0.776782	Yes	Viruses;Lenarviricota;Miaviricetes;Ourlivirales;Botourmiaviridae;Ourmiavirus;Plasmopara viticola lesion associated ourmia-like virus 74	Viruses;Lenarviricota;Miaviricetes;Ourlivirales;Botourmiaviridae;Ourmiavirus;Plasmopara viticola lesion associated ourmia-like virus 74	No	RNA1056	China:Heilongjiang	Dermacentor silvarum
Hulunbuir_Botou_tick_virus_7_TIGMIC_15	Botourmiaviridae	2464	QGY72604.1	QGY72604.1 RNA dependent RNA polymerase [Plasmopara viticola lesion associated ourmia-like virus 74]	73	660	0	0.803571	MN532661.1	MN532661.1 Plasmopara viticola lesion associated ourmia-like virus 74 isolate DMG-C_28482 RNA dependent RNA polymerase gene, complete cds	74.507	1824	0	N/A	0.74026	Yes	Viruses;Lenarviricota;Miaviricetes;Ourlivirales;Botourmiaviridae;Ourmiavirus;Plasmopara viticola lesion associated ourmia-like virus 74	Viruses;Lenarviricota;Miaviricetes;Ourlivirales;Botourmiaviridae;Ourmiavirus;Plasmopara viticola lesion associated ourmia-like virus 74	No	RNA1056	China:Heilongjiang	Dermacentor silvarum
Hulunbuir_Botou_tick_virus_2_TIGMIC_24	Botourmiaviridae	2690	QKI79944.1	QKI79944.1 RNA-dependent RNA polymerase [Erysiphe necator associated ourmia-like virus 115]	43.3	653	1.42e-155	0.728253								Yes	Viruses;Lenarviricota;Miaviricetes;Ourlivirales;Botourmiaviridae;Ourmiavirus;Erysiphe necator associated ourmia-like virus 115		No	RNA1056	China:Heilongjiang	Dermacentor silvarum
Shaoguan_Botou_tick_virus_1_TIGMIC_6	Botourmiaviridae	1065	QKI79863.1	QKI79863.1 RNA-dependent RNA polymerase [Erysiphe necator associated ourmia-like virus 33]	84.8	276	7.58e-169	0.777465	MN552394.1	MN552394.1 Erysiphe necator associated ourmia-like virus 5 isolate PMS-18_DN52405 RNA dependent RNA polymerase gene, complete cds	93.878	49	1.09e-08	N/A	0.0460094	No	Viruses;Lenarviricota;Miaviricetes;Ourlivirales;Botourmiaviridae;Ourmiavirus;Erysiphe necator associated ourmia-like virus 33	Viruses;Lenarviricota;Miaviricetes;Ourlivirales;Botourmiaviridae;Erysiphe;Erysiphe necator associated ourmia-like virus 5	No	RNA1056	China:Heilongjiang	Dermacentor silvarum
Lianyungang_Botou_tick_virus_2_TIGMIC_36	Botourmiaviridae	1555	QKI79874.1	QKI79874.1 RNA-dependent RNA polymerase [Erysiphe necator associated ourmia-like virus 44]	79	518	2.38e-308	0.999357								No	Viruses;Lenarviricota;Miaviricetes;Ourlivirales;Botourmiaviridae;Ourmiavirus;Erysiphe necator associated ourmia-like virus 44		No	RNA1056	China:Heilongjiang	Dermacentor silvarum
Shaoguan_Botou_tick_virus_1_TIGMIC_7	Botourmiaviridae	1078	QKI79863.1	QKI79863.1 RNA-dependent RNA polymerase [Erysiphe necator associated ourmia-like virus 33]	85.8	344	1.37e-214	0.957328								No	Viruses;Lenarviricota;Miaviricetes;Ourlivirales;Botourmiaviridae;Ourmiavirus;Erysiphe necator associated ourmia-like virus 33		No	RNA1056	China:Heilongjiang	Dermacentor silvarum
Hulunbuir_Botou_tick_virus_4_TIGMIC_4	Botourmiaviridae	1361	BCH36632.1	BCH36632.1 RNA-dependent RNA polymerase [Aspergillus fumigatus mitovirus 1]	62.9	455	3.61e-200	1.00294								No	Viruses;Lenarviricota;Howeltoviricetes;Cryppavirales;Mitoviridae;Mitovirus;Aspergillus fumigatus mitovirus 1		No	RNA1056	China:Heilongjiang	Dermacentor silvarum
Erysiphe_necator_associated_ourmia-like_virus_109_TIGMIC_1	Botourmiaviridae	719	QKI79938.1	QKI79938.1 RNA-dependent RNA polymerase [Erysiphe necator associated ourmia-like virus 109]	95.8	239	1.06e-158	0.997218	MN532674.1	MN532674.1 Plasmopara viticola lesion associated ourmia-like virus 87 isolate DMS6_41719 RNA dependent RNA polymerase gene, complete cds	92.35	719	0	N/A	1	No	Viruses;Lenarviricota;Miaviricetes;Ourlivirales;Botourmiaviridae;Ourmiavirus;Erysiphe necator associated ourmia-like virus 109	Viruses;Lenarviricota;Miaviricetes;Ourlivirales;Botourmiaviridae;Ourmiavirus;Plasmopara viticola lesion associated ourmia-like virus 87	No	RNA1056	China:Heilongjiang	Dermacentor silvarum
Hulunbuir_Botou_tick_virus_2_TIGMIC_25	Botourmiaviridae	949	QGY72615.1	QGY72615.1 RNA dependent RNA polymerase [Plasmopara viticola lesion associated ourmia-like virus 85]	53.4	292	3.48e-101	0.923077								No	Viruses;Lenarviricota;Miaviricetes;Ourlivirales;Botourmiaviridae;Ourmiavirus;Plasmopara viticola lesion associated ourmia-like virus 85		No	RNA1056	China:Heilongjiang	Dermacentor silvarum
Erysiphe_necator_associated_ourmia-like_virus_13_TIGMIC_1	Botourmiaviridae	679	QKI79843.1	QKI79843.1 RNA-dependent RNA polymerase [Erysiphe necator associated ourmia-like virus 13]	93.8	226	4.13e-146	0.998527	MN532659.1	MN532659.1 Plasmopara viticola lesion associated ourmia-like virus 72 isolate DMG-F_43929 RNA dependent RNA polymerase gene, complete cds	88.314	676	0	N/A	0.995582	No	Viruses;Lenarviricota;Miaviricetes;Ourlivirales;Botourmiaviridae;Ourmiavirus;Erysiphe necator associated ourmia-like virus 13	Viruses;Lenarviricota;Miaviricetes;Ourlivirales;Botourmiaviridae;Ourmiavirus;Plasmopara viticola lesion associated ourmia-like virus 72	No	RNA1056	China:Heilongjiang	Dermacentor silvarum
Erysiphe_necator_associated_ourmia-like_virus_82_TIGMIC_2	Botourmiaviridae	696	QKI79912.1	QKI79912.1 RNA-dependent RNA polymerase, partial [Erysiphe necator associated ourmia-like virus 82]	97	231	1.42e-150	0.99569	MN628266.1	MN628266.1 Erysiphales ourmia-like virus 2 isolate PM-A_DN31567 RNA-dependent RNA polymerase gene, complete cds	91.751	691	0	N/A	0.992816	No	Viruses;Lenarviricota;Miaviricetes;Ourlivirales;Botourmiaviridae;Ourmiavirus;Erysiphe necator associated ourmia-like virus 82	Viruses;Lenarviricota;Miaviricetes;Ourlivirales;Botourmiaviridae;Erysiphales;Erysiphales ourmia-like virus 2	No	RNA1056	China:Heilongjiang	Dermacentor silvarum
Hulunbuir_Botou_tick_virus_7_TIGMIC_16	Botourmiaviridae	686	QKI79843.1	QKI79843.1 RNA-dependent RNA polymerase [Erysiphe necator associated ourmia-like virus 13]	89.9	228	3.58e-137	0.997085	MW039365.1	MW039365.1 Soybean thrips ourmia-like virus 1 strain STN1STOV1B isolate JN15 RNA-dependent RNA polymerase gene, partial cds	78.06	670	1.29e-110	N/A	0.976676	No	Viruses;Lenarviricota;Miaviricetes;Ourlivirales;Botourmiaviridae;Ourmiavirus;Erysiphe necator associated ourmia-like virus 13	Viruses;Lenarviricota;Miaviricetes;Ourlivirales;Botourmiaviridae;Soybean;Soybean thrips ourmia-like virus 1	No	RNA1056	China:Heilongjiang	Dermacentor silvarum
Lianyungang_Botou_tick_virus_1_TIGMIC_5	Botourmiaviridae	566	YP_009666497.1	YP_009666497.1 RNA-dependent RNA polymerase [Soybean leaf-associated ourmiavirus 1]	89.4	188	5.68e-116	0.996466	MN532650.1	MN532650.1 Plasmopara viticola lesion associated ourmia-like virus 63 isolate DMG-B_Contig3 RNA dependent RNA polymerase gene, complete cds	82.686	566	2.18e-137	N/A	1	No	Viruses;Lenarviricota;Miaviricetes;Ourlivirales;Botourmiaviridae;Scleroulivirus;Soybean scleroulivirus 1	Viruses;Lenarviricota;Miaviricetes;Ourlivirales;Botourmiaviridae;Ourmiavirus;Plasmopara viticola lesion associated ourmia-like virus 63	No	RNA1056	China:Heilongjiang	Dermacentor silvarum
Erysiphe_necator_associated_ourmia-like_virus_13_TIGMIC_2	Botourmiaviridae	509	QKI79843.1	QKI79843.1 RNA-dependent RNA polymerase [Erysiphe necator associated ourmia-like virus 13]	92.9	169	2.46e-106	0.996071	MN532659.1	MN532659.1 Plasmopara viticola lesion associated ourmia-like virus 72 isolate DMG-F_43929 RNA dependent RNA polymerase gene, complete cds	87.026	501	6.8e-157	N/A	0.984283	No	Viruses;Lenarviricota;Miaviricetes;Ourlivirales;Botourmiaviridae;Ourmiavirus;Erysiphe necator associated ourmia-like virus 13	Viruses;Lenarviricota;Miaviricetes;Ourlivirales;Botourmiaviridae;Ourmiavirus;Plasmopara viticola lesion associated ourmia-like virus 72	No	RNA1056	China:Heilongjiang	Dermacentor silvarum
Soybean_leaf-associated_ourmiavirus_1_TIGMIC_2	Botourmiaviridae	534	YP_009666497.1	YP_009666497.1 RNA-dependent RNA polymerase [Soybean leaf-associated ourmiavirus 1]	97.2	178	4.58e-111	1	NC_043521.1	NC_043521.1 Soybean leaf-associated ourmiavirus 1 isolate SaOurV1-1, partial sequence KT598235.1 Soybean leaf-associated ourmiavirus 1 isolate SaOurV1-1, partial sequence	94.007	534	0	N/A	1	No	Viruses;Lenarviricota;Miaviricetes;Ourlivirales;Botourmiaviridae;Scleroulivirus;Soybean scleroulivirus 1	Viruses;Lenarviricota;Miaviricetes;Ourlivirales;Botourmiaviridae;Scleroulivirus;Soybean scleroulivirus 1	No	RNA1056	China:Heilongjiang	Dermacentor silvarum
Bremia_lactucae_associated_ourmia-like_virus_1_TIGMIC_1	Botourmiaviridae	582	QIP68025.1	QIP68025.1 RNA-dependent RNA polymerase [Bremia lactucae associated ourmia-like virus 1]	92.2	193	2.09e-121	0.994845	MN565693.1	MN565693.1 Bremia lactucae associated ourmia-like virus 1 isolate PM-A_DN30261 RNA-dependent RNA polymerase gene, complete cds	85.915	568	2.15e-167	N/A	0.975945	No	Viruses;Lenarviricota;Miaviricetes;Ourlivirales;Botourmiaviridae;Ourmiavirus;Bremia lactucae associated ourmia-like virus 1	Viruses;Lenarviricota;Miaviricetes;Ourlivirales;Botourmiaviridae;Ourmiavirus;Bremia lactucae associated ourmia-like virus 1	No	RNA1056	China:Heilongjiang	Dermacentor silvarum
Plasmopara_viticola_lesion_associated_ourmia-like_virus_76_TIGMIC_1	Botourmiaviridae	508	QGY72606.1	QGY72606.1 RNA dependent RNA polymerase [Plasmopara viticola lesion associated ourmia-like virus 76]	94.1	169	2.95e-105	0.998031	MN552400.1	MN552400.1 Erysiphe necator associated ourmia-like virus 11 isolate PMS-18_DN57142 RNA dependent RNA polymerase gene, complete cds	87.352	506	2.42e-161	N/A	0.996063	No	Viruses;Lenarviricota;Miaviricetes;Ourlivirales;Botourmiaviridae;Ourmiavirus;Plasmopara viticola lesion associated ourmia-like virus 76	Viruses;Lenarviricota;Miaviricetes;Ourlivirales;Botourmiaviridae;Erysiphe;Erysiphe necator associated ourmia-like virus 11	No	RNA1056	China:Heilongjiang	Dermacentor silvarum
Hulunbuir_Botou_tick_virus_1_TIGMIC_6	Botourmiaviridae	550	QGY72613.1	QGY72613.1 RNA dependent RNA polymerase [Plasmopara viticola lesion associated ourmia-like virus 83]	72	182	6.42e-84	0.992727								No	Viruses;Lenarviricota;Miaviricetes;Ourlivirales;Botourmiaviridae;Ourmiavirus;Plasmopara viticola lesion associated ourmia-like virus 83		No	RNA1056	China:Heilongjiang	Dermacentor silvarum
Erysiphe_necator_associated_ourmia-like_virus_41_TIGMIC_10	Botourmiaviridae	2258	QKI79871.1	QKI79871.1 RNA-dependent RNA polymerase [Erysiphe necator associated ourmia-like virus 41]	90.7	632	0	0.839681	MN532663.1	MN532663.1 Plasmopara viticola lesion associated ourmia-like virus 76 isolate DMS2_8134 RNA dependent RNA polymerase gene, complete cds	81.463	2228	0	N/A	0.986714	Yes	Viruses;Lenarviricota;Miaviricetes;Ourlivirales;Botourmiaviridae;Ourmiavirus;Erysiphe necator associated ourmia-like virus 41	Viruses;Lenarviricota;Miaviricetes;Ourlivirales;Botourmiaviridae;Ourmiavirus;Plasmopara viticola lesion associated ourmia-like virus 76	No	RNA1057	China:Heilongjiang	Dermacentor silvarum
Plasmopara_viticola_lesion_associated_ourmia-like_virus_87_TIGMIC_1	Botourmiaviridae	2763	QGY72617.1	QGY72617.1 RNA dependent RNA polymerase [Plasmopara viticola lesion associated ourmia-like virus 87]	93.8	826	0	0.896851	MN532674.1	MN532674.1 Plasmopara viticola lesion associated ourmia-like virus 87 isolate DMS6_41719 RNA dependent RNA polymerase gene, complete cds	92.466	2774	0	N/A	1.00398	Yes	Viruses;Lenarviricota;Miaviricetes;Ourlivirales;Botourmiaviridae;Ourmiavirus;Plasmopara viticola lesion associated ourmia-like virus 87	Viruses;Lenarviricota;Miaviricetes;Ourlivirales;Botourmiaviridae;Ourmiavirus;Plasmopara viticola lesion associated ourmia-like virus 87	No	RNA1057	China:Heilongjiang	Dermacentor silvarum
Hulunbuir_Botou_tick_virus_2_TIGMIC_26	Botourmiaviridae	2833	QGY72617.1	QGY72617.1 RNA dependent RNA polymerase [Plasmopara viticola lesion associated ourmia-like virus 87]	88.4	826	0	0.874691	MN532674.1	MN532674.1 Plasmopara viticola lesion associated ourmia-like virus 87 isolate DMS6_41719 RNA dependent RNA polymerase gene, complete cds	88.725	2847	0	N/A	1.00494	Yes	Viruses;Lenarviricota;Miaviricetes;Ourlivirales;Botourmiaviridae;Ourmiavirus;Plasmopara viticola lesion associated ourmia-like virus 87	Viruses;Lenarviricota;Miaviricetes;Ourlivirales;Botourmiaviridae;Ourmiavirus;Plasmopara viticola lesion associated ourmia-like virus 87	No	RNA1057	China:Heilongjiang	Dermacentor silvarum
Taian_Botou_tick_virus_2_TIGMIC_7	Botourmiaviridae	2217	QGY72571.1	QGY72571.1 RNA dependent RNA polymerase [Plasmopara viticola lesion associated ourmia-like virus 41]	80.2	626	0	0.847091	MN532628.1	MN532628.1 Plasmopara viticola lesion associated ourmia-like virus 41 isolate DMS9_29231 RNA dependent RNA polymerase gene, complete cds	82.365	1514	0	N/A	0.682905	No	Viruses;Lenarviricota;Miaviricetes;Ourlivirales;Botourmiaviridae;Ourmiavirus;Plasmopara viticola lesion associated ourmia-like virus 41	Viruses;Lenarviricota;Miaviricetes;Ourlivirales;Botourmiaviridae;Ourmiavirus;Plasmopara viticola lesion associated ourmia-like virus 41	No	RNA1057	China:Heilongjiang	Dermacentor silvarum
Plasmopara_viticola_lesion_associated_ourmia-like_virus_32_TIGMIC_3	Botourmiaviridae	2822	QGY72562.1	QGY72562.1 RNA dependent RNA polymerase [Plasmopara viticola lesion associated ourmia-like virus 32]	98.3	727	0	0.772856	MN532619.1	MN532619.1 Plasmopara viticola lesion associated ourmia-like virus 32 isolate DMG-F_40507 RNA dependent RNA polymerase gene, complete cds	96.918	2790	0	N/A	0.988661	Yes	Viruses;Lenarviricota;Miaviricetes;Ourlivirales;Botourmiaviridae;Ourmiavirus;Plasmopara viticola lesion associated ourmia-like virus 32	Viruses;Lenarviricota;Miaviricetes;Ourlivirales;Botourmiaviridae;Ourmiavirus;Plasmopara viticola lesion associated ourmia-like virus 32	No	RNA1057	China:Heilongjiang	Dermacentor silvarum
Hulunbuir_Botou_tick_virus_2_TIGMIC_27	Botourmiaviridae	2251	QKI79944.1	QKI79944.1 RNA-dependent RNA polymerase [Erysiphe necator associated ourmia-like virus 115]	47.1	499	2e-135	0.665038								Yes	Viruses;Lenarviricota;Miaviricetes;Ourlivirales;Botourmiaviridae;Ourmiavirus;Erysiphe necator associated ourmia-like virus 115		No	RNA1057	China:Heilongjiang	Dermacentor silvarum
Nanning_Botou_tick_virus_2_TIGMIC_39	Botourmiaviridae	1306	QKI79928.1	QKI79928.1 RNA-dependent RNA polymerase [Erysiphe necator associated ourmia-like virus 98]	75.2	435	1.01e-248	0.999234	MN532625.1	MN532625.1 Plasmopara viticola lesion associated ourmia-like virus 38 isolate DMG-B_45269 RNA dependent RNA polymerase gene, complete cds	78.807	939	1.78e-171	N/A	0.718989	No	Viruses;Lenarviricota;Miaviricetes;Ourlivirales;Botourmiaviridae;Ourmiavirus;Erysiphe necator associated ourmia-like virus 98	Viruses;Lenarviricota;Miaviricetes;Ourlivirales;Botourmiaviridae;Ourmiavirus;Plasmopara viticola lesion associated ourmia-like virus 38	No	RNA1057	China:Heilongjiang	Dermacentor silvarum
Hulunbuir_Botou_tick_virus_7_TIGMIC_17	Botourmiaviridae	785	QGY72604.1	QGY72604.1 RNA dependent RNA polymerase [Plasmopara viticola lesion associated ourmia-like virus 74]	78.5	251	5.24e-138	0.959236	MN532661.1	MN532661.1 Plasmopara viticola lesion associated ourmia-like virus 74 isolate DMG-C_28482 RNA dependent RNA polymerase gene, complete cds	77.467	750	6.84e-114	N/A	0.955414	No	Viruses;Lenarviricota;Miaviricetes;Ourlivirales;Botourmiaviridae;Ourmiavirus;Plasmopara viticola lesion associated ourmia-like virus 74	Viruses;Lenarviricota;Miaviricetes;Ourlivirales;Botourmiaviridae;Ourmiavirus;Plasmopara viticola lesion associated ourmia-like virus 74	No	RNA1057	China:Heilongjiang	Dermacentor silvarum
Plasmopara_viticola_lesion_associated_ourmia-like_virus_35_TIGMIC_3	Botourmiaviridae	944	QGY72565.1	QGY72565.1 RNA dependent RNA polymerase [Plasmopara viticola lesion associated ourmia-like virus 35]	96.2	314	3.61e-223	0.997881	MN532622.1	MN532622.1 Plasmopara viticola lesion associated ourmia-like virus 35 isolate DMG-D_Contig5 RNA dependent RNA polymerase gene, complete cds	94.915	944	0	N/A	1	No	Viruses;Lenarviricota;Miaviricetes;Ourlivirales;Botourmiaviridae;Ourmiavirus;Plasmopara viticola lesion associated ourmia-like virus 35	Viruses;Lenarviricota;Miaviricetes;Ourlivirales;Botourmiaviridae;Ourmiavirus;Plasmopara viticola lesion associated ourmia-like virus 35	No	RNA1057	China:Heilongjiang	Dermacentor silvarum
Tonghua_Botou_tick_virus_2_TIGMIC_7	Botourmiaviridae	568	QGY72609.1	QGY72609.1 RNA dependent RNA polymerase [Plasmopara viticola lesion associated ourmia-like virus 79]	73	189	3.23e-91	0.998239	MN532666.1	MN532666.1 Plasmopara viticola lesion associated ourmia-like virus 79 isolate DMS10_26511 RNA dependent RNA polymerase gene, complete cds	81.726	394	6.57e-83	N/A	0.693662	No	Viruses;Lenarviricota;Miaviricetes;Ourlivirales;Botourmiaviridae;Ourmiavirus;Plasmopara viticola lesion associated ourmia-like virus 79	Viruses;Lenarviricota;Miaviricetes;Ourlivirales;Botourmiaviridae;Ourmiavirus;Plasmopara viticola lesion associated ourmia-like virus 79	No	RNA1057	China:Heilongjiang	Dermacentor silvarum
Lianyungang_Botou_tick_virus_2_TIGMIC_37	Botourmiaviridae	700	QKI79919.1	QKI79919.1 RNA-dependent RNA polymerase [Erysiphe necator associated ourmia-like virus 89]	64.9	231	3.53e-104	0.99								No	Viruses;Lenarviricota;Miaviricetes;Ourlivirales;Botourmiaviridae;Ourmiavirus;Erysiphe necator associated ourmia-like virus 89		No	RNA1057	China:Heilongjiang	Dermacentor silvarum
Bremia_lactucae_associated_ourmia-like_virus_1_TIGMIC_2	Botourmiaviridae	467	QIP68025.1	QIP68025.1 RNA-dependent RNA polymerase [Bremia lactucae associated ourmia-like virus 1]	90.9	154	4.21e-93	0.989293	MN565693.1	MN565693.1 Bremia lactucae associated ourmia-like virus 1 isolate PM-A_DN30261 RNA-dependent RNA polymerase gene, complete cds	86.638	464	8.18e-141	N/A	0.993576	No	Viruses;Lenarviricota;Miaviricetes;Ourlivirales;Botourmiaviridae;Ourmiavirus;Bremia lactucae associated ourmia-like virus 1	Viruses;Lenarviricota;Miaviricetes;Ourlivirales;Botourmiaviridae;Ourmiavirus;Bremia lactucae associated ourmia-like virus 1	No	RNA1057	China:Heilongjiang	Dermacentor silvarum
Erysiphe_necator_associated_ourmia-like_virus_110_TIGMIC_3	Botourmiaviridae	575	QKI79939.1	QKI79939.1 RNA-dependent RNA polymerase [Erysiphe necator associated ourmia-like virus 110]	92.7	191	1.23e-127	0.996522	MN565693.1	MN565693.1 Bremia lactucae associated ourmia-like virus 1 isolate PM-A_DN30261 RNA-dependent RNA polymerase gene, complete cds	86.34	571	2.11e-172	N/A	0.993043	No	Viruses;Lenarviricota;Miaviricetes;Ourlivirales;Botourmiaviridae;Ourmiavirus;Erysiphe necator associated ourmia-like virus 110	Viruses;Lenarviricota;Miaviricetes;Ourlivirales;Botourmiaviridae;Ourmiavirus;Bremia lactucae associated ourmia-like virus 1	No	RNA1057	China:Heilongjiang	Dermacentor silvarum
Hulunbuir_Botou_tick_virus_7_TIGMIC_18	Botourmiaviridae	485	QGY72604.1	QGY72604.1 RNA dependent RNA polymerase [Plasmopara viticola lesion associated ourmia-like virus 74]	75.2	161	4.96e-76	0.995876								No	Viruses;Lenarviricota;Miaviricetes;Ourlivirales;Botourmiaviridae;Ourmiavirus;Plasmopara viticola lesion associated ourmia-like virus 74		No	RNA1057	China:Heilongjiang	Dermacentor silvarum
Plasmopara_viticola_lesion_associated_ourmia-like_virus_63_TIGMIC_2	Botourmiaviridae	2853	QGY72593.1	QGY72593.1 RNA dependent RNA polymerase [Plasmopara viticola lesion associated ourmia-like virus 63]	92	691	0	0.726604	MN532650.1	MN532650.1 Plasmopara viticola lesion associated ourmia-like virus 63 isolate DMG-B_Contig3 RNA dependent RNA polymerase gene, complete cds	86.674	2859	0	N/A	1.0021	Yes	Viruses;Lenarviricota;Miaviricetes;Ourlivirales;Botourmiaviridae;Ourmiavirus;Plasmopara viticola lesion associated ourmia-like virus 63	Viruses;Lenarviricota;Miaviricetes;Ourlivirales;Botourmiaviridae;Ourmiavirus;Plasmopara viticola lesion associated ourmia-like virus 63	No	RNA1058	China:Heilongjiang	Dermacentor silvarum
Hulunbuir_Botou_tick_virus_1_TIGMIC_7	Botourmiaviridae	3110	QDB75000.1	QDB75000.1 RNA-dependent RNA polymerase [Penicillium sumatrense ourmia-like virus 1]	67.8	692	0	0.667524	MK584839.1	MK584839.1 Penicillium sumatrense ourmia-like virus 1 isolate CREA-VE-10AS2, complete sequence	75.459	1797	0	N/A	0.577814	Yes	Viruses;Lenarviricota;Miaviricetes;Ourlivirales;Botourmiaviridae;Penoulivirus;Penicillium penoulivirus	Viruses;Lenarviricota;Miaviricetes;Ourlivirales;Botourmiaviridae;Penoulivirus;Penicillium penoulivirus	No	RNA1058	China:Heilongjiang	Dermacentor silvarum
Soybean_leaf-associated_ourmiavirus_1_TIGMIC_3	Botourmiaviridae	1948	YP_009666497.1	YP_009666497.1 RNA-dependent RNA polymerase [Soybean leaf-associated ourmiavirus 1]	90.8	574	0	0.883984	NC_043521.1	NC_043521.1 Soybean leaf-associated ourmiavirus 1 isolate SaOurV1-1, partial sequence KT598235.1 Soybean leaf-associated ourmiavirus 1 isolate SaOurV1-1, partial sequence	86.321	1930	0	N/A	0.99076	No	Viruses;Lenarviricota;Miaviricetes;Ourlivirales;Botourmiaviridae;Scleroulivirus;Soybean scleroulivirus 1	Viruses;Lenarviricota;Miaviricetes;Ourlivirales;Botourmiaviridae;Scleroulivirus;Soybean scleroulivirus 1	No	RNA1058	China:Heilongjiang	Dermacentor silvarum
Plasmopara_viticola_lesion_associated_ourmia-like_virus_8_TIGMIC_3	Botourmiaviridae	2648	QGY72538.1	QGY72538.1 RNA dependent RNA polymerase [Plasmopara viticola lesion associated ourmia-like virus 8]	99.2	641	0	0.726208	MN532595.1	MN532595.1 Plasmopara viticola lesion associated ourmia-like virus 8 isolate DMG-B_54149 RNA dependent RNA polymerase gene, complete cds	97.654	2643	0	N/A	0.998112	Yes	Viruses;Lenarviricota;Miaviricetes;Ourlivirales;Botourmiaviridae;Ourmiavirus;Plasmopara viticola lesion associated ourmia-like virus 8	Viruses;Lenarviricota;Miaviricetes;Ourlivirales;Botourmiaviridae;Ourmiavirus;Plasmopara viticola lesion associated ourmia-like virus 8	No	RNA1058	China:Heilongjiang	Dermacentor silvarum
Plasmopara_viticola_lesion_associated_ourmia-like_virus_86_TIGMIC_2	Botourmiaviridae	2930	QGY72616.1	QGY72616.1 RNA dependent RNA polymerase [Plasmopara viticola lesion associated ourmia-like virus 86]	97.3	769	0	0.787372	MN532673.1	MN532673.1 Plasmopara viticola lesion associated ourmia-like virus 86 isolate DMS5_38116 RNA dependent RNA polymerase gene, complete cds	95.922	2918	0	N/A	0.995904	Yes	Viruses;Lenarviricota;Miaviricetes;Ourlivirales;Botourmiaviridae;Ourmiavirus;Plasmopara viticola lesion associated ourmia-like virus 86	Viruses;Lenarviricota;Miaviricetes;Ourlivirales;Botourmiaviridae;Ourmiavirus;Plasmopara viticola lesion associated ourmia-like virus 86	No	RNA1058	China:Heilongjiang	Dermacentor silvarum
Plasmopara_viticola_lesion_associated_ourmia-like_virus_8_TIGMIC_4	Botourmiaviridae	2551	QGY72538.1	QGY72538.1 RNA dependent RNA polymerase [Plasmopara viticola lesion associated ourmia-like virus 8]	97.8	641	0	0.753822	MN532595.1	MN532595.1 Plasmopara viticola lesion associated ourmia-like virus 8 isolate DMG-B_54149 RNA dependent RNA polymerase gene, complete cds	95.156	2271	0	N/A	0.890239	Yes	Viruses;Lenarviricota;Miaviricetes;Ourlivirales;Botourmiaviridae;Ourmiavirus;Plasmopara viticola lesion associated ourmia-like virus 8	Viruses;Lenarviricota;Miaviricetes;Ourlivirales;Botourmiaviridae;Ourmiavirus;Plasmopara viticola lesion associated ourmia-like virus 8	No	RNA1058	China:Heilongjiang	Dermacentor silvarum
Nanning_Botou_tick_virus_2_TIGMIC_40	Botourmiaviridae	2210	QGY72572.1	QGY72572.1 RNA dependent RNA polymerase [Plasmopara viticola lesion associated ourmia-like virus 42]	83.6	614	0	0.833484	MN532629.1	MN532629.1 Plasmopara viticola lesion associated ourmia-like virus 42 isolate DMG-G_38207 RNA dependent RNA polymerase gene, complete cds	81.213	2177	0	N/A	0.985068	No	Viruses;Lenarviricota;Miaviricetes;Ourlivirales;Botourmiaviridae;Ourmiavirus;Plasmopara viticola lesion associated ourmia-like virus 42	Viruses;Lenarviricota;Miaviricetes;Ourlivirales;Botourmiaviridae;Ourmiavirus;Plasmopara viticola lesion associated ourmia-like virus 42	No	RNA1058	China:Heilongjiang	Dermacentor silvarum
Erysiphe_necator_associated_ourmia-like_virus_41_TIGMIC_11	Botourmiaviridae	2248	QKI79871.1	QKI79871.1 RNA-dependent RNA polymerase [Erysiphe necator associated ourmia-like virus 41]	92.1	632	0	0.843416	MN532663.1	MN532663.1 Plasmopara viticola lesion associated ourmia-like virus 76 isolate DMS2_8134 RNA dependent RNA polymerase gene, complete cds	81.675	2221	0	N/A	0.987989	Yes	Viruses;Lenarviricota;Miaviricetes;Ourlivirales;Botourmiaviridae;Ourmiavirus;Erysiphe necator associated ourmia-like virus 41	Viruses;Lenarviricota;Miaviricetes;Ourlivirales;Botourmiaviridae;Ourmiavirus;Plasmopara viticola lesion associated ourmia-like virus 76	No	RNA1058	China:Heilongjiang	Dermacentor silvarum
Hulunbuir_Botou_tick_virus_2_TIGMIC_28	Botourmiaviridae	2716	QGY72618.1	QGY72618.1 RNA dependent RNA polymerase [Plasmopara viticola lesion associated ourmia-like virus 88]	79.2	755	0	0.833947	MN532675.1	MN532675.1 Plasmopara viticola lesion associated ourmia-like virus 88 isolate DMS8_23510 RNA dependent RNA polymerase gene, complete cds	80.383	2452	0	N/A	0.902798	Yes	Viruses;Lenarviricota;Miaviricetes;Ourlivirales;Botourmiaviridae;Ourmiavirus;Plasmopara viticola lesion associated ourmia-like virus 88	Viruses;Lenarviricota;Miaviricetes;Ourlivirales;Botourmiaviridae;Ourmiavirus;Plasmopara viticola lesion associated ourmia-like virus 88	No	RNA1058	China:Heilongjiang	Dermacentor silvarum
Plasmopara_viticola_lesion_associated_ourmia-like_virus_90_TIGMIC_3	Botourmiaviridae	1769	QGY72620.1	QGY72620.1 RNA dependent RNA polymerase, partial [Plasmopara viticola lesion associated ourmia-like virus 90]	92.1	582	0	0.986998	MN532677.1	MN532677.1 Plasmopara viticola lesion associated ourmia-like virus 90 isolate DMG-E_28272 RNA dependent RNA polymerase gene, partial cds	90.888	1745	0	N/A	0.986433	No	Viruses;Lenarviricota;Miaviricetes;Ourlivirales;Botourmiaviridae;Ourmiavirus;Plasmopara viticola lesion associated ourmia-like virus 90	Viruses;Lenarviricota;Miaviricetes;Ourlivirales;Botourmiaviridae;Ourmiavirus;Plasmopara viticola lesion associated ourmia-like virus 90	No	RNA1058	China:Heilongjiang	Dermacentor silvarum
Nanning_Botou_tick_virus_2_TIGMIC_41	Botourmiaviridae	1832	QKI79928.1	QKI79928.1 RNA-dependent RNA polymerase [Erysiphe necator associated ourmia-like virus 98]	74.2	542	7.73e-304	0.887555	MN532625.1	MN532625.1 Plasmopara viticola lesion associated ourmia-like virus 38 isolate DMG-B_45269 RNA dependent RNA polymerase gene, complete cds	75.985	1370	0	N/A	0.747817	No	Viruses;Lenarviricota;Miaviricetes;Ourlivirales;Botourmiaviridae;Ourmiavirus;Erysiphe necator associated ourmia-like virus 98	Viruses;Lenarviricota;Miaviricetes;Ourlivirales;Botourmiaviridae;Ourmiavirus;Plasmopara viticola lesion associated ourmia-like virus 38	No	RNA1058	China:Heilongjiang	Dermacentor silvarum
Erysiphe_necator_associated_ourmia-like_virus_69_TIGMIC_2	Botourmiaviridae	1773	QKI79899.1	QKI79899.1 RNA-dependent RNA polymerase [Erysiphe necator associated ourmia-like virus 69]	91.9	480	4.81e-312	0.812183								No	Viruses;Lenarviricota;Miaviricetes;Ourlivirales;Botourmiaviridae;Ourmiavirus;Erysiphe necator associated ourmia-like virus 69		No	RNA1058	China:Heilongjiang	Dermacentor silvarum
Hulunbuir_Botou_tick_virus_7_TIGMIC_19	Botourmiaviridae	2179	QGY72602.1	QGY72602.1 RNA dependent RNA polymerase [Plasmopara viticola lesion associated ourmia-like virus 72]	79.9	632	0	0.870124	MN532659.1	MN532659.1 Plasmopara viticola lesion associated ourmia-like virus 72 isolate DMG-F_43929 RNA dependent RNA polymerase gene, complete cds	76.257	1929	0	N/A	0.885268	No	Viruses;Lenarviricota;Miaviricetes;Ourlivirales;Botourmiaviridae;Ourmiavirus;Plasmopara viticola lesion associated ourmia-like virus 72	Viruses;Lenarviricota;Miaviricetes;Ourlivirales;Botourmiaviridae;Ourmiavirus;Plasmopara viticola lesion associated ourmia-like virus 72	No	RNA1058	China:Heilongjiang	Dermacentor silvarum
Hulunbuir_Botou_tick_virus_2_TIGMIC_29	Botourmiaviridae	2688	QKI79944.1	QKI79944.1 RNA-dependent RNA polymerase [Erysiphe necator associated ourmia-like virus 115]	43.3	653	3.5e-156	0.728795								Yes	Viruses;Lenarviricota;Miaviricetes;Ourlivirales;Botourmiaviridae;Ourmiavirus;Erysiphe necator associated ourmia-like virus 115		No	RNA1058	China:Heilongjiang	Dermacentor silvarum
Taian_Botou_tick_virus_2_TIGMIC_8	Botourmiaviridae	1362	QKI79880.1	QKI79880.1 RNA-dependent RNA polymerase [Erysiphe necator associated ourmia-like virus 50]	70.7	441	1.02e-211	0.971366	MN532628.1	MN532628.1 Plasmopara viticola lesion associated ourmia-like virus 41 isolate DMS9_29231 RNA dependent RNA polymerase gene, complete cds	79.572	514	3.49e-89	N/A	0.377386	No	Viruses;Lenarviricota;Miaviricetes;Ourlivirales;Botourmiaviridae;Ourmiavirus;Erysiphe necator associated ourmia-like virus 50	Viruses;Lenarviricota;Miaviricetes;Ourlivirales;Botourmiaviridae;Ourmiavirus;Plasmopara viticola lesion associated ourmia-like virus 41	No	RNA1058	China:Heilongjiang	Dermacentor silvarum
Erysiphe_necator_associated_ourmia-like_virus_87_TIGMIC_2	Botourmiaviridae	1182	QKI79917.1	QKI79917.1 RNA-dependent RNA polymerase [Erysiphe necator associated ourmia-like virus 87]	94.4	324	1.19e-225	0.822335	MN552400.1	MN552400.1 Erysiphe necator associated ourmia-like virus 11 isolate PMS-18_DN57142 RNA dependent RNA polymerase gene, complete cds	76.879	519	1.85e-71	N/A	0.439086	No	Viruses;Lenarviricota;Miaviricetes;Ourlivirales;Botourmiaviridae;Ourmiavirus;Erysiphe necator associated ourmia-like virus 87	Viruses;Lenarviricota;Miaviricetes;Ourlivirales;Botourmiaviridae;Erysiphe;Erysiphe necator associated ourmia-like virus 11	No	RNA1058	China:Heilongjiang	Dermacentor silvarum
Tianjin_Botou_tick_virus_1_TIGMIC_29	Botourmiaviridae	1084	QKI79930.1	QKI79930.1 RNA-dependent RNA polymerase [Erysiphe necator associated ourmia-like virus 100]	64	364	9.83e-159	1.00738								No	Viruses;Lenarviricota;Miaviricetes;Ourlivirales;Botourmiaviridae;Ourmiavirus;Erysiphe necator associated ourmia-like virus 100		No	RNA1058	China:Heilongjiang	Dermacentor silvarum
Hulunbuir_Botou_tick_virus_7_TIGMIC_20	Botourmiaviridae	770	QGY72604.1	QGY72604.1 RNA dependent RNA polymerase [Plasmopara viticola lesion associated ourmia-like virus 74]	78.6	257	9.45e-140	1.0013	MN532661.1	MN532661.1 Plasmopara viticola lesion associated ourmia-like virus 74 isolate DMG-C_28482 RNA dependent RNA polymerase gene, complete cds	76.934	711	8.85e-98	N/A	0.923377	No	Viruses;Lenarviricota;Miaviricetes;Ourlivirales;Botourmiaviridae;Ourmiavirus;Plasmopara viticola lesion associated ourmia-like virus 74	Viruses;Lenarviricota;Miaviricetes;Ourlivirales;Botourmiaviridae;Ourmiavirus;Plasmopara viticola lesion associated ourmia-like virus 74	No	RNA1058	China:Heilongjiang	Dermacentor silvarum
Erysiphe_necator_associated_ourmia-like_virus_87_TIGMIC_3	Botourmiaviridae	794	QKI79917.1	QKI79917.1 RNA-dependent RNA polymerase [Erysiphe necator associated ourmia-like virus 87]	95.9	219	9.48e-148	0.827456	MN532665.1	MN532665.1 Plasmopara viticola lesion associated ourmia-like virus 78 isolate DMG-F_41358 RNA dependent RNA polymerase gene, complete cds	74.55	389	4.63e-36	N/A	0.489924	No	Viruses;Lenarviricota;Miaviricetes;Ourlivirales;Botourmiaviridae;Ourmiavirus;Erysiphe necator associated ourmia-like virus 87	Viruses;Lenarviricota;Miaviricetes;Ourlivirales;Botourmiaviridae;Ourmiavirus;Plasmopara viticola lesion associated ourmia-like virus 78	No	RNA1058	China:Heilongjiang	Dermacentor silvarum
Plasmopara_viticola_lesion_associated_ourmia-like_virus_41_TIGMIC_4	Botourmiaviridae	2360	QGY72571.1	QGY72571.1 RNA dependent RNA polymerase [Plasmopara viticola lesion associated ourmia-like virus 41]	96.1	623	0	0.791949	MN532628.1	MN532628.1 Plasmopara viticola lesion associated ourmia-like virus 41 isolate DMS9_29231 RNA dependent RNA polymerase gene, complete cds	93.995	1965	0	N/A	0.832627	Yes	Viruses;Lenarviricota;Miaviricetes;Ourlivirales;Botourmiaviridae;Ourmiavirus;Plasmopara viticola lesion associated ourmia-like virus 41	Viruses;Lenarviricota;Miaviricetes;Ourlivirales;Botourmiaviridae;Ourmiavirus;Plasmopara viticola lesion associated ourmia-like virus 41	No	RNA1059	China:Heilongjiang	Dermacentor silvarum
Hulunbuir_Botou_tick_virus_2_TIGMIC_30	Botourmiaviridae	2911	QGY72617.1	QGY72617.1 RNA dependent RNA polymerase [Plasmopara viticola lesion associated ourmia-like virus 87]	88	826	0	0.851254	MN532674.1	MN532674.1 Plasmopara viticola lesion associated ourmia-like virus 87 isolate DMS6_41719 RNA dependent RNA polymerase gene, complete cds	89.111	2902	0	N/A	0.996908	Yes	Viruses;Lenarviricota;Miaviricetes;Ourlivirales;Botourmiaviridae;Ourmiavirus;Plasmopara viticola lesion associated ourmia-like virus 87	Viruses;Lenarviricota;Miaviricetes;Ourlivirales;Botourmiaviridae;Ourmiavirus;Plasmopara viticola lesion associated ourmia-like virus 87	No	RNA1059	China:Heilongjiang	Dermacentor silvarum
Hulunbuir_Botou_tick_virus_7_TIGMIC_21	Botourmiaviridae	2481	QGY72604.1	QGY72604.1 RNA dependent RNA polymerase [Plasmopara viticola lesion associated ourmia-like virus 74]	72.7	660	0	0.798065	MN532661.1	MN532661.1 Plasmopara viticola lesion associated ourmia-like virus 74 isolate DMG-C_28482 RNA dependent RNA polymerase gene, complete cds	75.966	1527	0	N/A	0.615478	Yes	Viruses;Lenarviricota;Miaviricetes;Ourlivirales;Botourmiaviridae;Ourmiavirus;Plasmopara viticola lesion associated ourmia-like virus 74	Viruses;Lenarviricota;Miaviricetes;Ourlivirales;Botourmiaviridae;Ourmiavirus;Plasmopara viticola lesion associated ourmia-like virus 74	No	RNA1059	China:Heilongjiang	Dermacentor silvarum
Hulunbuir_Botou_tick_virus_7_TIGMIC_22	Botourmiaviridae	2344	QGY72604.1	QGY72604.1 RNA dependent RNA polymerase [Plasmopara viticola lesion associated ourmia-like virus 74]	72.7	660	0	0.84471	MN532661.1	MN532661.1 Plasmopara viticola lesion associated ourmia-like virus 74 isolate DMG-C_28482 RNA dependent RNA polymerase gene, complete cds	75.966	1527	0	N/A	0.651451	Yes	Viruses;Lenarviricota;Miaviricetes;Ourlivirales;Botourmiaviridae;Ourmiavirus;Plasmopara viticola lesion associated ourmia-like virus 74	Viruses;Lenarviricota;Miaviricetes;Ourlivirales;Botourmiaviridae;Ourmiavirus;Plasmopara viticola lesion associated ourmia-like virus 74	No	RNA1059	China:Heilongjiang	Dermacentor silvarum
Hulunbuir_Botou_tick_virus_2_TIGMIC_31	Botourmiaviridae	2699	QKI79944.1	QKI79944.1 RNA-dependent RNA polymerase [Erysiphe necator associated ourmia-like virus 115]	43.3	653	1.98e-156	0.725824								Yes	Viruses;Lenarviricota;Miaviricetes;Ourlivirales;Botourmiaviridae;Ourmiavirus;Erysiphe necator associated ourmia-like virus 115		No	RNA1059	China:Heilongjiang	Dermacentor silvarum
Hulunbuir_Botou_tick_virus_2_TIGMIC_32	Botourmiaviridae	2162	QKI79944.1	QKI79944.1 RNA-dependent RNA polymerase [Erysiphe necator associated ourmia-like virus 115]	62.1	671	2.13e-281	0.931082								No	Viruses;Lenarviricota;Miaviricetes;Ourlivirales;Botourmiaviridae;Ourmiavirus;Erysiphe necator associated ourmia-like virus 115		No	RNA1059	China:Heilongjiang	Dermacentor silvarum
Nanning_Botou_tick_virus_2_TIGMIC_42	Botourmiaviridae	2092	QKI79889.1	QKI79889.1 RNA-dependent RNA polymerase [Erysiphe necator associated ourmia-like virus 59]	55.3	595	3.16e-218	0.85325								No	Viruses;Lenarviricota;Miaviricetes;Ourlivirales;Botourmiaviridae;Ourmiavirus;Erysiphe necator associated ourmia-like virus 59		No	RNA1059	China:Heilongjiang	Dermacentor silvarum
Tianjin_Botou_tick_virus_1_TIGMIC_30	Botourmiaviridae	1139	QKI79936.1	QKI79936.1 RNA-dependent RNA polymerase [Erysiphe necator associated ourmia-like virus 107]	88.9	361	4.54e-229	0.950834	MN532602.1	MN532602.1 Plasmopara viticola lesion associated ourmia-like virus 15 isolate DMS4_34466 RNA dependent RNA polymerase gene, complete cds	85.256	1092	0	N/A	0.958736	No	Viruses;Lenarviricota;Miaviricetes;Ourlivirales;Botourmiaviridae;Ourmiavirus;Erysiphe necator associated ourmia-like virus 107	Viruses;Lenarviricota;Miaviricetes;Ourlivirales;Botourmiaviridae;Ourmiavirus;Plasmopara viticola lesion associated ourmia-like virus 15	No	RNA1059	China:Heilongjiang	Dermacentor silvarum
Hulunbuir_Botou_tick_virus_3_TIGMIC_5	Botourmiaviridae	1318	QKI79891.1	QKI79891.1 RNA-dependent RNA polymerase [Erysiphe necator associated ourmia-like virus 61]	55.1	334	1.42e-101	0.760243								No	Viruses;Lenarviricota;Miaviricetes;Ourlivirales;Botourmiaviridae;Ourmiavirus;Erysiphe necator associated ourmia-like virus 61		No	RNA1059	China:Heilongjiang	Dermacentor silvarum
Hulunbuir_Botou_tick_virus_4_TIGMIC_5	Botourmiaviridae	1569	AXE72932.1	AXE72932.1 RNA-dependent RNA polymerase [Aspergillus fumigatus mitovirus 1]	52.7	334	2.67e-107	0.638623								No	Viruses;Lenarviricota;Howeltoviricetes;Cryppavirales;Mitoviridae;Mitovirus;Aspergillus fumigatus mitovirus 1		No	RNA1059	China:Heilongjiang	Dermacentor silvarum
Lianyungang_Botou_tick_virus_2_TIGMIC_38	Botourmiaviridae	953	QKI79933.1	QKI79933.1 RNA-dependent RNA polymerase [Erysiphe necator associated ourmia-like virus 103]	62.2	304	8.82e-125	0.956978								No	Viruses;Lenarviricota;Miaviricetes;Ourlivirales;Botourmiaviridae;Ourmiavirus;Erysiphe necator associated ourmia-like virus 103		No	RNA1059	China:Heilongjiang	Dermacentor silvarum
Hulunbuir_Botou_tick_virus_4_TIGMIC_6	Botourmiaviridae	1013	BCH36632.1	BCH36632.1 RNA-dependent RNA polymerase [Aspergillus fumigatus mitovirus 1]	59.8	239	5.41e-90	0.707799								No	Viruses;Lenarviricota;Howeltoviricetes;Cryppavirales;Mitoviridae;Mitovirus;Aspergillus fumigatus mitovirus 1		No	RNA1059	China:Heilongjiang	Dermacentor silvarum
Tianjin_Botou_tick_virus_1_TIGMIC_31	Botourmiaviridae	565	QKI79930.1	QKI79930.1 RNA-dependent RNA polymerase [Erysiphe necator associated ourmia-like virus 100]	85	187	1.24e-102	0.99292								No	Viruses;Lenarviricota;Miaviricetes;Ourlivirales;Botourmiaviridae;Ourmiavirus;Erysiphe necator associated ourmia-like virus 100		No	RNA1059	China:Heilongjiang	Dermacentor silvarum
Plasmopara_viticola_lesion_associated_ourmia-like_virus_90_TIGMIC_4	Botourmiaviridae	591	QGY72620.1	QGY72620.1 RNA dependent RNA polymerase, partial [Plasmopara viticola lesion associated ourmia-like virus 90]	90.4	197	2.98e-115	1	MN532674.1	MN532674.1 Plasmopara viticola lesion associated ourmia-like virus 87 isolate DMS6_41719 RNA dependent RNA polymerase gene, complete cds	87.14	591	0	N/A	1	No	Viruses;Lenarviricota;Miaviricetes;Ourlivirales;Botourmiaviridae;Ourmiavirus;Plasmopara viticola lesion associated ourmia-like virus 90	Viruses;Lenarviricota;Miaviricetes;Ourlivirales;Botourmiaviridae;Ourmiavirus;Plasmopara viticola lesion associated ourmia-like virus 87	No	RNA1063	China:Heilongjiang	Dermacentor silvarum
Tonghua_Botou_tick_virus_2_TIGMIC_8	Botourmiaviridae	595	QGY72607.1	QGY72607.1 RNA dependent RNA polymerase [Plasmopara viticola lesion associated ourmia-like virus 77]	84.3	197	7.14e-115	0.993277								No	Viruses;Lenarviricota;Miaviricetes;Ourlivirales;Botourmiaviridae;Ourmiavirus;Plasmopara viticola lesion associated ourmia-like virus 77		No	RNA1063	China:Heilongjiang	Dermacentor silvarum
Taian_Botou_tick_virus_2_TIGMIC_9	Botourmiaviridae	794	QGY72571.1	QGY72571.1 RNA dependent RNA polymerase [Plasmopara viticola lesion associated ourmia-like virus 41]	86	265	1.06e-157	1.00126	MN532628.1	MN532628.1 Plasmopara viticola lesion associated ourmia-like virus 41 isolate DMS9_29231 RNA dependent RNA polymerase gene, complete cds	84.701	804	0	N/A	1.01259	No	Viruses;Lenarviricota;Miaviricetes;Ourlivirales;Botourmiaviridae;Ourmiavirus;Plasmopara viticola lesion associated ourmia-like virus 41	Viruses;Lenarviricota;Miaviricetes;Ourlivirales;Botourmiaviridae;Ourmiavirus;Plasmopara viticola lesion associated ourmia-like virus 41	No	RNA996	China:Heilongjiang	Dermacentor silvarum
Hulunbuir_Botou_tick_virus_7_TIGMIC_23	Botourmiaviridae	481	QGY72604.1	QGY72604.1 RNA dependent RNA polymerase [Plasmopara viticola lesion associated ourmia-like virus 74]	71.6	155	5.52e-69	0.966736								No	Viruses;Lenarviricota;Miaviricetes;Ourlivirales;Botourmiaviridae;Ourmiavirus;Plasmopara viticola lesion associated ourmia-like virus 74		No	RNA996	China:Heilongjiang	Dermacentor silvarum
Hulunbuir_Botou_tick_virus_2_TIGMIC_33	Botourmiaviridae	2530	AZT88620.1	AZT88620.1 RNA-dependent RNA polymerase [Aspergillus neoniger ourmia-like virus 1]	63.3	645	7.53e-267	0.764822	MK279481.1	MK279481.1 Aspergillus neoniger ourmia-like virus 1 strain AnOlv1CBS 115656, complete genome	75.433	1445	7.46e-178	N/A	0.571146	Yes	Viruses;Lenarviricota;Miaviricetes;Ourlivirales;Botourmiaviridae;Ourmiavirus;Aspergillus neoniger ourmia-like virus 1	Viruses;Lenarviricota;Miaviricetes;Ourlivirales;Botourmiaviridae;Ourmiavirus;Aspergillus neoniger ourmia-like virus 1	No	RNA274	China:Heilongjiang	Dermacentor silvarum
Erysiphe_necator_associated_ourmia-like_virus_62_TIGMIC_3	Botourmiaviridae	1072	QKI79892.1	QKI79892.1 RNA-dependent RNA polymerase [Erysiphe necator associated ourmia-like virus 62]	97.8	357	3.61e-261	0.999067	MN532639.1	MN532639.1 Plasmopara viticola lesion associated ourmia-like virus 52 isolate DMG-E_27866 RNA dependent RNA polymerase gene, complete cds	88.29	1076	0	N/A	1.00373	No	Viruses;Lenarviricota;Miaviricetes;Ourlivirales;Botourmiaviridae;Ourmiavirus;Erysiphe necator associated ourmia-like virus 62	Viruses;Lenarviricota;Miaviricetes;Ourlivirales;Botourmiaviridae;Ourmiavirus;Plasmopara viticola lesion associated ourmia-like virus 52	No	RNA274	China:Heilongjiang	Dermacentor silvarum
Hulunbuir_Botou_tick_virus_1_TIGMIC_8	Botourmiaviridae	712	QGY72613.1	QGY72613.1 RNA dependent RNA polymerase [Plasmopara viticola lesion associated ourmia-like virus 83]	74.1	220	1.7e-111	0.926966	MN532676.1	MN532676.1 Plasmopara viticola lesion associated ourmia-like virus 89 isolate DMG-B_53516 RNA dependent RNA polymerase gene, complete cds	95.455	44	3.33e-07	N/A	0.0617978	No	Viruses;Lenarviricota;Miaviricetes;Ourlivirales;Botourmiaviridae;Ourmiavirus;Plasmopara viticola lesion associated ourmia-like virus 83	Viruses;Lenarviricota;Miaviricetes;Ourlivirales;Botourmiaviridae;Ourmiavirus;Plasmopara viticola lesion associated ourmia-like virus 89	No	RNA274	China:Heilongjiang	Dermacentor silvarum
Erysiphe_necator_associated_ourmia-like_virus_62_TIGMIC_4	Botourmiaviridae	2581	QKI79892.1	QKI79892.1 RNA-dependent RNA polymerase [Erysiphe necator associated ourmia-like virus 62]	98.2	679	0	0.789229	MN532639.1	MN532639.1 Plasmopara viticola lesion associated ourmia-like virus 52 isolate DMG-E_27866 RNA dependent RNA polymerase gene, complete cds	88.112	2145	0	N/A	0.831073	Yes	Viruses;Lenarviricota;Miaviricetes;Ourlivirales;Botourmiaviridae;Ourmiavirus;Erysiphe necator associated ourmia-like virus 62	Viruses;Lenarviricota;Miaviricetes;Ourlivirales;Botourmiaviridae;Ourmiavirus;Plasmopara viticola lesion associated ourmia-like virus 52	No	RNA275	China:Heilongjiang	Dermacentor silvarum
Plasmopara_viticola_lesion_associated_ourmia-like_virus_35_TIGMIC_4	Botourmiaviridae	2392	QGY72565.1	QGY72565.1 RNA dependent RNA polymerase [Plasmopara viticola lesion associated ourmia-like virus 35]	96.5	629	0	0.78888	MN532622.1	MN532622.1 Plasmopara viticola lesion associated ourmia-like virus 35 isolate DMG-D_Contig5 RNA dependent RNA polymerase gene, complete cds	94.693	2393	0	N/A	1.00042	Yes	Viruses;Lenarviricota;Miaviricetes;Ourlivirales;Botourmiaviridae;Ourmiavirus;Plasmopara viticola lesion associated ourmia-like virus 35	Viruses;Lenarviricota;Miaviricetes;Ourlivirales;Botourmiaviridae;Ourmiavirus;Plasmopara viticola lesion associated ourmia-like virus 35	No	RNA275	China:Heilongjiang	Dermacentor silvarum
Erysiphe_necator_associated_ourmia-like_virus_31_TIGMIC_1	Botourmiaviridae	1640	QKI79861.1	QKI79861.1 RNA-dependent RNA polymerase [Erysiphe necator associated ourmia-like virus 31]	92.7	533	0	0.975	MN565693.1	MN565693.1 Bremia lactucae associated ourmia-like virus 1 isolate PM-A_DN30261 RNA-dependent RNA polymerase gene, complete cds	85.385	1649	0	N/A	1.00549	No	Viruses;Lenarviricota;Miaviricetes;Ourlivirales;Botourmiaviridae;Ourmiavirus;Erysiphe necator associated ourmia-like virus 31	Viruses;Lenarviricota;Miaviricetes;Ourlivirales;Botourmiaviridae;Ourmiavirus;Bremia lactucae associated ourmia-like virus 1	No	RNA275	China:Heilongjiang	Dermacentor silvarum
Haerbin_Botou_tick_virus_1_TIGMIC_2	Botourmiaviridae	704	QJT73677.1	QJT73677.1 RNA-dependent RNA polymerase [Botrytis cinerea ourmia-like virus 11]	50	234	1.74e-63	0.997159								No	Viruses;Lenarviricota;Miaviricetes;Ourlivirales;Botourmiaviridae;Botrytis;Botrytis cinerea ourmia-like virus 11		No	RNA275	China:Heilongjiang	Dermacentor silvarum
Hulunbuir_Botou_tick_virus_7_TIGMIC_24	Botourmiaviridae	692	QKI79843.1	QKI79843.1 RNA-dependent RNA polymerase [Erysiphe necator associated ourmia-like virus 13]	87.4	230	1.42e-134	0.99711	MN532659.1	MN532659.1 Plasmopara viticola lesion associated ourmia-like virus 72 isolate DMG-F_43929 RNA dependent RNA polymerase gene, complete cds	85.738	603	2.55e-177	N/A	0.871387	No	Viruses;Lenarviricota;Miaviricetes;Ourlivirales;Botourmiaviridae;Ourmiavirus;Erysiphe necator associated ourmia-like virus 13	Viruses;Lenarviricota;Miaviricetes;Ourlivirales;Botourmiaviridae;Ourmiavirus;Plasmopara viticola lesion associated ourmia-like virus 72	No	RNA275	China:Heilongjiang	Dermacentor silvarum
Haerbin_Botou_tick_virus_1_TIGMIC_3	Botourmiaviridae	664	QJT73677.1	QJT73677.1 RNA-dependent RNA polymerase [Botrytis cinerea ourmia-like virus 11]	56.6	221	5.23e-76	0.998494								No	Viruses;Lenarviricota;Miaviricetes;Ourlivirales;Botourmiaviridae;Botrytis;Botrytis cinerea ourmia-like virus 11		No	RNA275	China:Heilongjiang	Dermacentor silvarum
Lianyungang_Botou_tick_virus_2_TIGMIC_39	Botourmiaviridae	1764	QKI79933.1	QKI79933.1 RNA-dependent RNA polymerase [Erysiphe necator associated ourmia-like virus 103]	64.7	419	1.75e-185	0.712585	MN532624.1	MN532624.1 Plasmopara viticola lesion associated ourmia-like virus 37 isolate DMS9_20604 RNA dependent RNA polymerase gene, complete cds	74.523	577	4.77e-54	N/A	0.327098	No	Viruses;Lenarviricota;Miaviricetes;Ourlivirales;Botourmiaviridae;Ourmiavirus;Erysiphe necator associated ourmia-like virus 103	Viruses;Lenarviricota;Miaviricetes;Ourlivirales;Botourmiaviridae;Ourmiavirus;Plasmopara viticola lesion associated ourmia-like virus 37	No	RNA279	China:Heilongjiang	Dermacentor silvarum
Erysiphe_necator_associated_ourmia-like_virus_41_TIGMIC_12	Botourmiaviridae	478	QKI79871.1	QKI79871.1 RNA-dependent RNA polymerase [Erysiphe necator associated ourmia-like virus 41]	93.1	159	8.14e-98	0.997908	MN532662.1	MN532662.1 Plasmopara viticola lesion associated ourmia-like virus 75 isolate DMS5_37170 RNA dependent RNA polymerase gene, complete cds	77.755	481	4.28e-74	N/A	1.00628	No	Viruses;Lenarviricota;Miaviricetes;Ourlivirales;Botourmiaviridae;Ourmiavirus;Erysiphe necator associated ourmia-like virus 41	Viruses;Lenarviricota;Miaviricetes;Ourlivirales;Botourmiaviridae;Ourmiavirus;Plasmopara viticola lesion associated ourmia-like virus 75	No	RNA279	China:Heilongjiang	Dermacentor silvarum
Erysiphe_necator_associated_narnavirus_51_TIGMIC_2	Botourmiaviridae	2541	QJT93783.1	QJT93783.1 RNA-dependent RNA polymerase [Erysiphe necator associated narnavirus 51]	97.2	774	0	0.913813	KX883613.1	KX883613.1 Wenzhou narna-like virus 6 strain WZFSL27295 RNA-dependent RNA polymerase gene, partial cds	81.208	1937	0	N/A	0.762298	Yes	Viruses;Lenarviricota;Amabiliviricetes;Wolframvirales;Narnaviridae;Narnavirus;Erysiphe necator associated narnavirus 51	Viruses;Unclassified;Unclassified;Unclassified;Unclassified;Wenzhou;Wenzhou narna-like virus 6	No	RNA1218	China:Henan	Haemaphysalis longicornis
Zhangzhou_Botou_tick_virus_2_TIGMIC_23	Botourmiaviridae	506	QGZ00441.1	QGZ00441.1 RNA-dependent RNA polymerase [Ourmia-like virus sp.]	64.3	168	1.28e-67	0.996047								No	Viruses;Lenarviricota;Miaviricetes;Ourlivirales;Botourmiaviridae;Ourmiavirus;Ourmia-like virus sp.		No	RNA1220	China:Henan	Haemaphysalis longicornis
Tianjin_Botou_tick_virus_1_TIGMIC_32	Botourmiaviridae	1459	BCH36652.1	BCH36652.1 RNA-dependent RNA polymerase [Aspergillus pseudoviridinutans botourmiavirus 1]	64.1	485	3.18e-209	0.997258								No	Viruses;Lenarviricota;Miaviricetes;Ourlivirales;Botourmiaviridae;Aspergillus;Aspergillus pseudoviridinutans botourmiavirus 1		No	RNA1222	China:Henan	Haemaphysalis longicornis
Plasmopara_viticola_lesion_associated_ourmia-like_virus_32_TIGMIC_4	Botourmiaviridae	2796	QGY72562.1	QGY72562.1 RNA dependent RNA polymerase [Plasmopara viticola lesion associated ourmia-like virus 32]	97.8	727	0	0.780043	MN532619.1	MN532619.1 Plasmopara viticola lesion associated ourmia-like virus 32 isolate DMG-F_40507 RNA dependent RNA polymerase gene, complete cds	95.984	2789	0	N/A	0.997496	Yes	Viruses;Lenarviricota;Miaviricetes;Ourlivirales;Botourmiaviridae;Ourmiavirus;Plasmopara viticola lesion associated ourmia-like virus 32	Viruses;Lenarviricota;Miaviricetes;Ourlivirales;Botourmiaviridae;Ourmiavirus;Plasmopara viticola lesion associated ourmia-like virus 32	No	RNA1223	China:Henan	Haemaphysalis longicornis
Taian_Botou_tick_virus_2_TIGMIC_10	Botourmiaviridae	2212	QGY72571.1	QGY72571.1 RNA dependent RNA polymerase [Plasmopara viticola lesion associated ourmia-like virus 41]	81.6	626	0	0.849005	MN532628.1	MN532628.1 Plasmopara viticola lesion associated ourmia-like virus 41 isolate DMS9_29231 RNA dependent RNA polymerase gene, complete cds	81.368	2222	0	N/A	1.00452	No	Viruses;Lenarviricota;Miaviricetes;Ourlivirales;Botourmiaviridae;Ourmiavirus;Plasmopara viticola lesion associated ourmia-like virus 41	Viruses;Lenarviricota;Miaviricetes;Ourlivirales;Botourmiaviridae;Ourmiavirus;Plasmopara viticola lesion associated ourmia-like virus 41	No	RNA1223	China:Henan	Haemaphysalis longicornis
Erysiphe_necator_associated_ourmia-like_virus_42_TIGMIC_7	Botourmiaviridae	1438	QKI79872.1	QKI79872.1 RNA-dependent RNA polymerase [Erysiphe necator associated ourmia-like virus 42]	95.3	340	5.52e-246	0.709318								No	Viruses;Lenarviricota;Miaviricetes;Ourlivirales;Botourmiaviridae;Ourmiavirus;Erysiphe necator associated ourmia-like virus 42		No	RNA1223	China:Henan	Haemaphysalis longicornis
Hulunbuir_Botou_tick_virus_1_TIGMIC_9	Botourmiaviridae	1894	QDB75000.1	QDB75000.1 RNA-dependent RNA polymerase [Penicillium sumatrense ourmia-like virus 1]	88.8	617	0	0.977297	MK584839.1	MK584839.1 Penicillium sumatrense ourmia-like virus 1 isolate CREA-VE-10AS2, complete sequence	88.161	1892	0	N/A	0.998944	No	Viruses;Lenarviricota;Miaviricetes;Ourlivirales;Botourmiaviridae;Penoulivirus;Penicillium penoulivirus	Viruses;Lenarviricota;Miaviricetes;Ourlivirales;Botourmiaviridae;Penoulivirus;Penicillium penoulivirus	No	RNA1223	China:Henan	Haemaphysalis longicornis
Plasmopara_viticola_lesion_associated_ourmia-like_virus_41_TIGMIC_5	Botourmiaviridae	1522	QGY72571.1	QGY72571.1 RNA dependent RNA polymerase [Plasmopara viticola lesion associated ourmia-like virus 41]	93.3	492	0	0.969777	MN532628.1	MN532628.1 Plasmopara viticola lesion associated ourmia-like virus 41 isolate DMS9_29231 RNA dependent RNA polymerase gene, complete cds	90.861	1521	0	N/A	0.999343	No	Viruses;Lenarviricota;Miaviricetes;Ourlivirales;Botourmiaviridae;Ourmiavirus;Plasmopara viticola lesion associated ourmia-like virus 41	Viruses;Lenarviricota;Miaviricetes;Ourlivirales;Botourmiaviridae;Ourmiavirus;Plasmopara viticola lesion associated ourmia-like virus 41	No	RNA1223	China:Henan	Haemaphysalis longicornis
Taian_Botou_tick_virus_2_TIGMIC_11	Botourmiaviridae	991	QGY72571.1	QGY72571.1 RNA dependent RNA polymerase [Plasmopara viticola lesion associated ourmia-like virus 41]	80.9	330	1.98e-184	0.998991	MN532628.1	MN532628.1 Plasmopara viticola lesion associated ourmia-like virus 41 isolate DMS9_29231 RNA dependent RNA polymerase gene, complete cds	78.042	1011	2.24e-169	N/A	1.02018	No	Viruses;Lenarviricota;Miaviricetes;Ourlivirales;Botourmiaviridae;Ourmiavirus;Plasmopara viticola lesion associated ourmia-like virus 41	Viruses;Lenarviricota;Miaviricetes;Ourlivirales;Botourmiaviridae;Ourmiavirus;Plasmopara viticola lesion associated ourmia-like virus 41	No	RNA1223	China:Henan	Haemaphysalis longicornis
Tianjin_Botou_tick_virus_1_TIGMIC_33	Botourmiaviridae	1288	BCH36654.1	BCH36654.1 RNA-dependent RNA polymerase [Aspergillus pseudoviridinutans botourmiavirus 1]	70.2	426	1.23e-208	0.992236								No	Viruses;Lenarviricota;Miaviricetes;Ourlivirales;Botourmiaviridae;Aspergillus;Aspergillus pseudoviridinutans botourmiavirus 1		No	RNA1223	China:Henan	Haemaphysalis longicornis
Erysiphe_necator_associated_ourmia-like_virus_46_TIGMIC_1	Botourmiaviridae	467	QKI79876.1	QKI79876.1 RNA-dependent RNA polymerase [Erysiphe necator associated ourmia-like virus 46]	94.2	155	8.34e-91	0.995717								No	Viruses;Lenarviricota;Miaviricetes;Ourlivirales;Botourmiaviridae;Ourmiavirus;Erysiphe necator associated ourmia-like virus 46		No	RNA1223	China:Henan	Haemaphysalis longicornis
Hulunbuir_Botou_tick_virus_7_TIGMIC_25	Botourmiaviridae	521	QGZ98425.1	QGZ98425.1 RNA dependent RNA polymerase [Erysiphe necator associated ourmia-like virus 5]	82.7	173	4.74e-93	0.996161	MN552394.1	MN552394.1 Erysiphe necator associated ourmia-like virus 5 isolate PMS-18_DN52405 RNA dependent RNA polymerase gene, complete cds	78.614	505	2.77e-86	N/A	0.96929	No	Viruses;Lenarviricota;Miaviricetes;Ourlivirales;Botourmiaviridae;Erysiphe;Erysiphe necator associated ourmia-like virus 5	Viruses;Lenarviricota;Miaviricetes;Ourlivirales;Botourmiaviridae;Erysiphe;Erysiphe necator associated ourmia-like virus 5	No	RNA1223	China:Henan	Haemaphysalis longicornis
Erysiphe_necator_associated_ourmia-like_virus_38_TIGMIC_1	Botourmiaviridae	678	QKI79868.1	QKI79868.1 RNA-dependent RNA polymerase [Erysiphe necator associated ourmia-like virus 38]	96.4	225	2.31e-152	0.995575	MN532622.1	MN532622.1 Plasmopara viticola lesion associated ourmia-like virus 35 isolate DMG-D_Contig5 RNA dependent RNA polymerase gene, complete cds	93.814	679	0	N/A	1.00147	No	Viruses;Lenarviricota;Miaviricetes;Ourlivirales;Botourmiaviridae;Ourmiavirus;Erysiphe necator associated ourmia-like virus 38	Viruses;Lenarviricota;Miaviricetes;Ourlivirales;Botourmiaviridae;Ourmiavirus;Plasmopara viticola lesion associated ourmia-like virus 35	No	RNA1224	China:Henan	Haemaphysalis longicornis
Hulunbuir_Botou_tick_virus_1_TIGMIC_10	Botourmiaviridae	3026	QDB75000.1	QDB75000.1 RNA-dependent RNA polymerase [Penicillium sumatrense ourmia-like virus 1]	68.6	759	0	0.752479	MN532670.1	MN532670.1 Plasmopara viticola lesion associated ourmia-like virus 83 isolate DMS6_43509 RNA dependent RNA polymerase gene, complete cds	77.336	1734	0	N/A	0.573034	Yes	Viruses;Lenarviricota;Miaviricetes;Ourlivirales;Botourmiaviridae;Penoulivirus;Penicillium penoulivirus	Viruses;Lenarviricota;Miaviricetes;Ourlivirales;Botourmiaviridae;Ourmiavirus;Plasmopara viticola lesion associated ourmia-like virus 83	No	RNA1225	China:Henan	Haemaphysalis longicornis
Taian_Botou_tick_virus_2_TIGMIC_12	Botourmiaviridae	2208	QGY72571.1	QGY72571.1 RNA dependent RNA polymerase [Plasmopara viticola lesion associated ourmia-like virus 41]	81.3	626	0	0.850543	MN532628.1	MN532628.1 Plasmopara viticola lesion associated ourmia-like virus 41 isolate DMS9_29231 RNA dependent RNA polymerase gene, complete cds	81.63	2221	0	N/A	1.00589	No	Viruses;Lenarviricota;Miaviricetes;Ourlivirales;Botourmiaviridae;Ourmiavirus;Plasmopara viticola lesion associated ourmia-like virus 41	Viruses;Lenarviricota;Miaviricetes;Ourlivirales;Botourmiaviridae;Ourmiavirus;Plasmopara viticola lesion associated ourmia-like virus 41	No	RNA1225	China:Henan	Haemaphysalis longicornis
Erysiphe_necator_associated_ourmia-like_virus_42_TIGMIC_8	Botourmiaviridae	1424	QKI79872.1	QKI79872.1 RNA-dependent RNA polymerase [Erysiphe necator associated ourmia-like virus 42]	95.7	347	1.9e-252	0.731039								No	Viruses;Lenarviricota;Miaviricetes;Ourlivirales;Botourmiaviridae;Ourmiavirus;Erysiphe necator associated ourmia-like virus 42		No	RNA1225	China:Henan	Haemaphysalis longicornis
Luoyang_Botou_tick_virus_2_TIGMIC_4	Botourmiaviridae	1146	QKI79876.1	QKI79876.1 RNA-dependent RNA polymerase [Erysiphe necator associated ourmia-like virus 46]	87.4	381	1.14e-244	0.997382								No	Viruses;Lenarviricota;Miaviricetes;Ourlivirales;Botourmiaviridae;Ourmiavirus;Erysiphe necator associated ourmia-like virus 46		No	RNA1225	China:Henan	Haemaphysalis longicornis
Plasmopara_viticola_lesion_associated_ourmia-like_virus_8_TIGMIC_5	Botourmiaviridae	1297	QGY72538.1	QGY72538.1 RNA dependent RNA polymerase [Plasmopara viticola lesion associated ourmia-like virus 8]	99.1	431	0	0.996916	MN532595.1	MN532595.1 Plasmopara viticola lesion associated ourmia-like virus 8 isolate DMG-B_54149 RNA dependent RNA polymerase gene, complete cds	97.07	1297	0	N/A	1	No	Viruses;Lenarviricota;Miaviricetes;Ourlivirales;Botourmiaviridae;Ourmiavirus;Plasmopara viticola lesion associated ourmia-like virus 8	Viruses;Lenarviricota;Miaviricetes;Ourlivirales;Botourmiaviridae;Ourmiavirus;Plasmopara viticola lesion associated ourmia-like virus 8	No	RNA1225	China:Henan	Haemaphysalis longicornis
Zhangzhou_Botou_tick_virus_7_TIGMIC_10	Botourmiaviridae	906	QKI79892.1	QKI79892.1 RNA-dependent RNA polymerase [Erysiphe necator associated ourmia-like virus 62]	67	315	7.32e-137	1.04305	MN532639.1	MN532639.1 Plasmopara viticola lesion associated ourmia-like virus 52 isolate DMG-E_27866 RNA dependent RNA polymerase gene, complete cds	95.652	46	9.21e-09	N/A	0.0507726	No	Viruses;Lenarviricota;Miaviricetes;Ourlivirales;Botourmiaviridae;Ourmiavirus;Erysiphe necator associated ourmia-like virus 62	Viruses;Lenarviricota;Miaviricetes;Ourlivirales;Botourmiaviridae;Ourmiavirus;Plasmopara viticola lesion associated ourmia-like virus 52	No	RNA1225	China:Henan	Haemaphysalis longicornis
Chuzhou_Botou_tick_virus_1_TIGMIC_4	Botourmiaviridae	782	BBF90576.1	BBF90576.1 RNA-dependent RNA polymerase [Pyricularia oryzae ourmia-like virus 1]	58.1	258	4.13e-94	0.98977								No	Viruses;Lenarviricota;Miaviricetes;Ourlivirales;Botourmiaviridae;Penoulivirus;Pyricularia penoulivirus		No	RNA1225	China:Henan	Haemaphysalis longicornis
Tianjin_Botou_tick_virus_1_TIGMIC_34	Botourmiaviridae	528	QKI79936.1	QKI79936.1 RNA-dependent RNA polymerase [Erysiphe necator associated ourmia-like virus 107]	71.8	174	1.68e-76	0.988636								No	Viruses;Lenarviricota;Miaviricetes;Ourlivirales;Botourmiaviridae;Ourmiavirus;Erysiphe necator associated ourmia-like virus 107		No	RNA1225	China:Henan	Haemaphysalis longicornis
Alashan_Botou_tick_virus_1_TIGMIC_2	Botourmiaviridae	547	YP_009345044.1	YP_009345044.1 RNA-dependent RNA polymerase [Phomopsis longicolla RNA virus 1]	69.8	182	3.06e-72	0.998172	MK507958.1	MK507958.1 Magnaporthe oryzae ourmia-like virus 4 strain HNDW6, complete genome	78.426	394	3.91e-60	N/A	0.720293	No	Viruses;Lenarviricota;Miaviricetes;Ourlivirales;Botourmiaviridae;Penoulivirus;Phomosis penoulivirus	Viruses;Lenarviricota;Miaviricetes;Ourlivirales;Botourmiaviridae;Penoulivirus;Magnaporthe penoulivirus	No	RNA1225	China:Henan	Haemaphysalis longicornis
Shaoguan_Botou_tick_virus_1_TIGMIC_8	Botourmiaviridae	551	QKI79934.1	QKI79934.1 RNA-dependent RNA polymerase [Erysiphe necator associated ourmia-like virus 104]	78.1	183	2.29e-92	0.99637	MN532658.1	MN532658.1 Plasmopara viticola lesion associated ourmia-like virus 71 isolate DMG-B_53902 RNA dependent RNA polymerase gene, complete cds	92.308	65	5.43e-14	N/A	0.117967	No	Viruses;Lenarviricota;Miaviricetes;Ourlivirales;Botourmiaviridae;Ourmiavirus;Erysiphe necator associated ourmia-like virus 104	Viruses;Lenarviricota;Miaviricetes;Ourlivirales;Botourmiaviridae;Ourmiavirus;Plasmopara viticola lesion associated ourmia-like virus 71	No	RNA1225	China:Henan	Haemaphysalis longicornis
Erysiphe_necator_associated_ourmia-like_virus_42_TIGMIC_9	Botourmiaviridae	483	QKI79872.1	QKI79872.1 RNA-dependent RNA polymerase [Erysiphe necator associated ourmia-like virus 42]	92.5	160	2.93e-96	0.993789								No	Viruses;Lenarviricota;Miaviricetes;Ourlivirales;Botourmiaviridae;Ourmiavirus;Erysiphe necator associated ourmia-like virus 42		No	RNA1225	China:Henan	Haemaphysalis longicornis
Erysiphe_necator_associated_ourmia-like_virus_13_TIGMIC_3	Botourmiaviridae	547	QKI79843.1	QKI79843.1 RNA-dependent RNA polymerase [Erysiphe necator associated ourmia-like virus 13]	98.3	181	4.47e-117	0.992687	MN532659.1	MN532659.1 Plasmopara viticola lesion associated ourmia-like virus 72 isolate DMG-F_43929 RNA dependent RNA polymerase gene, complete cds	93.248	548	0	N/A	1.00183	No	Viruses;Lenarviricota;Miaviricetes;Ourlivirales;Botourmiaviridae;Ourmiavirus;Erysiphe necator associated ourmia-like virus 13	Viruses;Lenarviricota;Miaviricetes;Ourlivirales;Botourmiaviridae;Ourmiavirus;Plasmopara viticola lesion associated ourmia-like virus 72	No	RNA1230	China:Henan	Haemaphysalis longicornis
Luoyang_Botou_tick_virus_1_TIGMIC_7	Botourmiaviridae	479	QVU39975.1	QVU39975.1 RNA-dependent RNA polymerase [Magnaporthe oryzae ourmia-like virus 5]	77.4	159	1.45e-80	0.995825								No	Viruses;Lenarviricota;Miaviricetes;Ourlivirales;Botourmiaviridae;Magnaporthe;Magnaporthe oryzae ourmia-like virus 5		No	RNA1230	China:Henan	Haemaphysalis longicornis
Zhangzhou_Botou_tick_virus_1_TIGMIC_10	Botourmiaviridae	2676	QKI79957.1	QKI79957.1 RNA-dependent RNA polymerase [Erysiphe necator associated ourmia-like virus 128]	50.5	390	4.04e-109	0.43722								Yes	Viruses;Lenarviricota;Miaviricetes;Ourlivirales;Botourmiaviridae;Ourmiavirus;Erysiphe necator associated ourmia-like virus 128		No	RNA1232	China:Henan	Haemaphysalis longicornis
Lianyungang_Botou_tick_virus_2_TIGMIC_40	Botourmiaviridae	1113	QKI79933.1	QKI79933.1 RNA-dependent RNA polymerase [Erysiphe necator associated ourmia-like virus 103]	73.1	360	1.46e-186	0.97035	MN532624.1	MN532624.1 Plasmopara viticola lesion associated ourmia-like virus 37 isolate DMS9_20604 RNA dependent RNA polymerase gene, complete cds	81.034	116	1.47e-12	N/A	0.104223	No	Viruses;Lenarviricota;Miaviricetes;Ourlivirales;Botourmiaviridae;Ourmiavirus;Erysiphe necator associated ourmia-like virus 103	Viruses;Lenarviricota;Miaviricetes;Ourlivirales;Botourmiaviridae;Ourmiavirus;Plasmopara viticola lesion associated ourmia-like virus 37	No	RNA1233	China:Henan	Haemaphysalis longicornis
Plasmopara_viticola_lesion_associated_ourmia-like_virus_41_TIGMIC_6	Botourmiaviridae	474	QGY72571.1	QGY72571.1 RNA dependent RNA polymerase [Plasmopara viticola lesion associated ourmia-like virus 41]	95.6	158	1.77e-100	1	MN532628.1	MN532628.1 Plasmopara viticola lesion associated ourmia-like virus 41 isolate DMS9_29231 RNA dependent RNA polymerase gene, complete cds	94.515	474	0	N/A	1	No	Viruses;Lenarviricota;Miaviricetes;Ourlivirales;Botourmiaviridae;Ourmiavirus;Plasmopara viticola lesion associated ourmia-like virus 41	Viruses;Lenarviricota;Miaviricetes;Ourlivirales;Botourmiaviridae;Ourmiavirus;Plasmopara viticola lesion associated ourmia-like virus 41	No	RNA1233	China:Henan	Haemaphysalis longicornis
Luoyang_Botou_tick_virus_2_TIGMIC_5	Botourmiaviridae	1179	QKI79876.1	QKI79876.1 RNA-dependent RNA polymerase [Erysiphe necator associated ourmia-like virus 46]	89.1	285	4.31e-181	0.725191	MN532643.1	MN532643.1 Plasmopara viticola lesion associated ourmia-like virus 56 isolate DMS4_34773 RNA dependent RNA polymerase gene, complete cds	72.345	904	1.45e-62	N/A	0.766751	No	Viruses;Lenarviricota;Miaviricetes;Ourlivirales;Botourmiaviridae;Ourmiavirus;Erysiphe necator associated ourmia-like virus 46	Viruses;Lenarviricota;Miaviricetes;Ourlivirales;Botourmiaviridae;Ourmiavirus;Plasmopara viticola lesion associated ourmia-like virus 56	No	RNA1234	China:Henan	Haemaphysalis longicornis
Luoyang_Botou_tick_virus_2_TIGMIC_6	Botourmiaviridae	645	QKI79876.1	QKI79876.1 RNA-dependent RNA polymerase [Erysiphe necator associated ourmia-like virus 46]	87	215	5.3e-129	1	MN532643.1	MN532643.1 Plasmopara viticola lesion associated ourmia-like virus 56 isolate DMS4_34773 RNA dependent RNA polymerase gene, complete cds	76.641	655	9.59e-92	N/A	1.0155	No	Viruses;Lenarviricota;Miaviricetes;Ourlivirales;Botourmiaviridae;Ourmiavirus;Erysiphe necator associated ourmia-like virus 46	Viruses;Lenarviricota;Miaviricetes;Ourlivirales;Botourmiaviridae;Ourmiavirus;Plasmopara viticola lesion associated ourmia-like virus 56	No	RNA1234	China:Henan	Haemaphysalis longicornis
Taian_Botou_tick_virus_2_TIGMIC_13	Botourmiaviridae	1224	QGY72571.1	QGY72571.1 RNA dependent RNA polymerase [Plasmopara viticola lesion associated ourmia-like virus 41]	89.8	394	2.04e-258	0.965686	MN532628.1	MN532628.1 Plasmopara viticola lesion associated ourmia-like virus 41 isolate DMS9_29231 RNA dependent RNA polymerase gene, complete cds	88.046	1213	0	N/A	0.991013	No	Viruses;Lenarviricota;Miaviricetes;Ourlivirales;Botourmiaviridae;Ourmiavirus;Plasmopara viticola lesion associated ourmia-like virus 41	Viruses;Lenarviricota;Miaviricetes;Ourlivirales;Botourmiaviridae;Ourmiavirus;Plasmopara viticola lesion associated ourmia-like virus 41	No	RNA1234	China:Henan	Haemaphysalis longicornis
Erysiphe_necator_associated_ourmia-like_virus_42_TIGMIC_10	Botourmiaviridae	1453	QKI79872.1	QKI79872.1 RNA-dependent RNA polymerase [Erysiphe necator associated ourmia-like virus 42]	94.4	342	4.55e-246	0.706125								No	Viruses;Lenarviricota;Miaviricetes;Ourlivirales;Botourmiaviridae;Ourmiavirus;Erysiphe necator associated ourmia-like virus 42		No	RNA1236	China:Henan	Haemaphysalis longicornis
Plasmopara_viticola_lesion_associated_ourmia-like_virus_32_TIGMIC_5	Botourmiaviridae	2002	QGY72562.1	QGY72562.1 RNA dependent RNA polymerase [Plasmopara viticola lesion associated ourmia-like virus 32]	98.7	466	0	0.698302	MN532619.1	MN532619.1 Plasmopara viticola lesion associated ourmia-like virus 32 isolate DMG-F_40507 RNA dependent RNA polymerase gene, complete cds	96.132	1965	0	N/A	0.981518	No	Viruses;Lenarviricota;Miaviricetes;Ourlivirales;Botourmiaviridae;Ourmiavirus;Plasmopara viticola lesion associated ourmia-like virus 32	Viruses;Lenarviricota;Miaviricetes;Ourlivirales;Botourmiaviridae;Ourmiavirus;Plasmopara viticola lesion associated ourmia-like virus 32	No	RNA1236	China:Henan	Haemaphysalis longicornis
Plasmopara_viticola_lesion_associated_ourmia-like_virus_35_TIGMIC_5	Botourmiaviridae	726	QGY72565.1	QGY72565.1 RNA dependent RNA polymerase [Plasmopara viticola lesion associated ourmia-like virus 35]	97.1	240	2.74e-165	0.991736	MN532622.1	MN532622.1 Plasmopara viticola lesion associated ourmia-like virus 35 isolate DMG-D_Contig5 RNA dependent RNA polymerase gene, complete cds	93.62	721	0	N/A	0.993113	No	Viruses;Lenarviricota;Miaviricetes;Ourlivirales;Botourmiaviridae;Ourmiavirus;Plasmopara viticola lesion associated ourmia-like virus 35	Viruses;Lenarviricota;Miaviricetes;Ourlivirales;Botourmiaviridae;Ourmiavirus;Plasmopara viticola lesion associated ourmia-like virus 35	No	RNA1236	China:Henan	Haemaphysalis longicornis
Luoyang_Botou_tick_virus_2_TIGMIC_7	Botourmiaviridae	476	QKI79876.1	QKI79876.1 RNA-dependent RNA polymerase [Erysiphe necator associated ourmia-like virus 46]	88	158	2.06e-89	0.995798	MN532643.1	MN532643.1 Plasmopara viticola lesion associated ourmia-like virus 56 isolate DMS4_34773 RNA dependent RNA polymerase gene, complete cds	77.707	471	7.13e-72	N/A	0.989496	No	Viruses;Lenarviricota;Miaviricetes;Ourlivirales;Botourmiaviridae;Ourmiavirus;Erysiphe necator associated ourmia-like virus 46	Viruses;Lenarviricota;Miaviricetes;Ourlivirales;Botourmiaviridae;Ourmiavirus;Plasmopara viticola lesion associated ourmia-like virus 56	No	RNA1236	China:Henan	Haemaphysalis longicornis
Erysiphe_necator_associated_ourmia-like_virus_100_TIGMIC_2	Botourmiaviridae	2439	QKI79930.1	QKI79930.1 RNA-dependent RNA polymerase [Erysiphe necator associated ourmia-like virus 100]	96.5	626	0	0.769988	MN532602.1	MN532602.1 Plasmopara viticola lesion associated ourmia-like virus 15 isolate DMS4_34466 RNA dependent RNA polymerase gene, complete cds	93.855	2197	0	N/A	0.900779	Yes	Viruses;Lenarviricota;Miaviricetes;Ourlivirales;Botourmiaviridae;Ourmiavirus;Erysiphe necator associated ourmia-like virus 100	Viruses;Lenarviricota;Miaviricetes;Ourlivirales;Botourmiaviridae;Ourmiavirus;Plasmopara viticola lesion associated ourmia-like virus 15	No	RNA1237	China:Henan	Haemaphysalis longicornis
Tianjin_Botou_tick_virus_1_TIGMIC_35	Botourmiaviridae	2503	QGY72545.1	QGY72545.1 RNA dependent RNA polymerase [Plasmopara viticola lesion associated ourmia-like virus 15]	86.3	626	0	0.7503	MN532602.1	MN532602.1 Plasmopara viticola lesion associated ourmia-like virus 15 isolate DMS4_34466 RNA dependent RNA polymerase gene, complete cds	82.236	2308	0	N/A	0.922093	Yes	Viruses;Lenarviricota;Miaviricetes;Ourlivirales;Botourmiaviridae;Ourmiavirus;Plasmopara viticola lesion associated ourmia-like virus 15	Viruses;Lenarviricota;Miaviricetes;Ourlivirales;Botourmiaviridae;Ourmiavirus;Plasmopara viticola lesion associated ourmia-like virus 15	No	RNA1237	China:Henan	Haemaphysalis longicornis
Plasmopara_viticola_lesion_associated_ourmia-like_virus_32_TIGMIC_6	Botourmiaviridae	1748	QGY72562.1	QGY72562.1 RNA dependent RNA polymerase [Plasmopara viticola lesion associated ourmia-like virus 32]	98.2	568	0	0.974828	MN532619.1	MN532619.1 Plasmopara viticola lesion associated ourmia-like virus 32 isolate DMG-F_40507 RNA dependent RNA polymerase gene, complete cds	96.453	1748	0	N/A	1	No	Viruses;Lenarviricota;Miaviricetes;Ourlivirales;Botourmiaviridae;Ourmiavirus;Plasmopara viticola lesion associated ourmia-like virus 32	Viruses;Lenarviricota;Miaviricetes;Ourlivirales;Botourmiaviridae;Ourmiavirus;Plasmopara viticola lesion associated ourmia-like virus 32	No	RNA1237	China:Henan	Haemaphysalis longicornis
Luoyang_Botou_tick_virus_1_TIGMIC_8	Botourmiaviridae	895	QVU39975.1	QVU39975.1 RNA-dependent RNA polymerase [Magnaporthe oryzae ourmia-like virus 5]	76.2	290	3.26e-154	0.972067								No	Viruses;Lenarviricota;Miaviricetes;Ourlivirales;Botourmiaviridae;Magnaporthe;Magnaporthe oryzae ourmia-like virus 5		No	RNA1237	China:Henan	Haemaphysalis longicornis
Shangqiu_Botou_tick_virus_1_TIGMIC_9	Botourmiaviridae	465	QKI79860.1	QKI79860.1 RNA-dependent RNA polymerase [Erysiphe necator associated ourmia-like virus 30]	89.6	154	1.17e-98	0.993548	MN565693.1	MN565693.1 Bremia lactucae associated ourmia-like virus 1 isolate PM-A_DN30261 RNA-dependent RNA polymerase gene, complete cds	80.597	469	1.88e-92	N/A	1.0086	No	Viruses;Lenarviricota;Miaviricetes;Ourlivirales;Botourmiaviridae;Ourmiavirus;Erysiphe necator associated ourmia-like virus 30	Viruses;Lenarviricota;Miaviricetes;Ourlivirales;Botourmiaviridae;Ourmiavirus;Bremia lactucae associated ourmia-like virus 1	No	RNA1237	China:Henan	Haemaphysalis longicornis
Luoyang_Botou_tick_virus_1_TIGMIC_9	Botourmiaviridae	2553	QVU39975.1	QVU39975.1 RNA-dependent RNA polymerase [Magnaporthe oryzae ourmia-like virus 5]	67.9	389	1.69e-171	0.457109								Yes	Viruses;Lenarviricota;Miaviricetes;Ourlivirales;Botourmiaviridae;Magnaporthe;Magnaporthe oryzae ourmia-like virus 5		No	RNA1238	China:Henan	Haemaphysalis longicornis
Luoyang_Botou_tick_virus_1_TIGMIC_10	Botourmiaviridae	554	QDB75001.1	QDB75001.1 RNA-dependent RNA polymerase [Cladosporium uredinicola ourmiavirus 1]	88.8	152	2.22e-86	0.823105	MK584840.1	MK584840.1 Cladosporium uredinicola ourmiavirus 1 isolate CREA-VE-14AS3, complete sequence	90.27	555	0	N/A	1.00181	No	Viruses;Lenarviricota;Miaviricetes;Ourlivirales;Botourmiaviridae;Ourmiavirus;Cladosporium uredinicola ourmiavirus 1	Viruses;Lenarviricota;Miaviricetes;Ourlivirales;Botourmiaviridae;Ourmiavirus;Cladosporium uredinicola ourmiavirus 1	No	RNA1238	China:Henan	Haemaphysalis longicornis
Nanning_Botou_tick_virus_2_TIGMIC_43	Botourmiaviridae	1488	QKI79889.1	QKI79889.1 RNA-dependent RNA polymerase [Erysiphe necator associated ourmia-like virus 59]	51.3	470	1.17e-142	0.947581								No	Viruses;Lenarviricota;Miaviricetes;Ourlivirales;Botourmiaviridae;Ourmiavirus;Erysiphe necator associated ourmia-like virus 59		No	RNA1244	China:Henan	Haemaphysalis longicornis
Nanning_Botou_tick_virus_2_TIGMIC_44	Botourmiaviridae	1373	QGY72564.1	QGY72564.1 RNA dependent RNA polymerase [Plasmopara viticola lesion associated ourmia-like virus 34]	50.4	399	3.46e-116	0.871814								No	Viruses;Lenarviricota;Miaviricetes;Ourlivirales;Botourmiaviridae;Ourmiavirus;Plasmopara viticola lesion associated ourmia-like virus 34		No	RNA1316	China:Hubei	Haemaphysalis longicornis
Lianyungang_Botou_tick_virus_2_TIGMIC_41	Botourmiaviridae	764	QKI79945.1	QKI79945.1 RNA-dependent RNA polymerase [Erysiphe necator associated ourmia-like virus 116]	73.6	254	3.21e-128	0.997382	MN532627.1	MN532627.1 Plasmopara viticola lesion associated ourmia-like virus 40 isolate DMG-A_36999 RNA dependent RNA polymerase gene, complete cds	84.146	82	1.66e-10	N/A	0.10733	No	Viruses;Lenarviricota;Miaviricetes;Ourlivirales;Botourmiaviridae;Ourmiavirus;Erysiphe necator associated ourmia-like virus 116	Viruses;Lenarviricota;Miaviricetes;Ourlivirales;Botourmiaviridae;Ourmiavirus;Plasmopara viticola lesion associated ourmia-like virus 40	No	RNA1317	China:Hubei	Haemaphysalis longicornis
Erysiphe_necator_associated_ourmia-like_virus_41_TIGMIC_14	Botourmiaviridae	558	QKI79871.1	QKI79871.1 RNA-dependent RNA polymerase [Erysiphe necator associated ourmia-like virus 41]	93.9	163	6.02e-107	0.876344	MN532663.1	MN532663.1 Plasmopara viticola lesion associated ourmia-like virus 76 isolate DMS2_8134 RNA dependent RNA polymerase gene, complete cds	89.394	528	0	N/A	0.946237	No	Viruses;Lenarviricota;Miaviricetes;Ourlivirales;Botourmiaviridae;Ourmiavirus;Erysiphe necator associated ourmia-like virus 41	Viruses;Lenarviricota;Miaviricetes;Ourlivirales;Botourmiaviridae;Ourmiavirus;Plasmopara viticola lesion associated ourmia-like virus 76	No	RNA1317	China:Hubei	Haemaphysalis longicornis
Taian_Botou_tick_virus_1_TIGMIC_7	Botourmiaviridae	687	QKI79906.1	QKI79906.1 RNA-dependent RNA polymerase [Erysiphe necator associated ourmia-like virus 76]	74.6	228	2.46e-110	0.995633	MN532676.1	MN532676.1 Plasmopara viticola lesion associated ourmia-like virus 89 isolate DMG-B_53516 RNA dependent RNA polymerase gene, complete cds	81.023	469	1.02e-96	N/A	0.682678	No	Viruses;Lenarviricota;Miaviricetes;Ourlivirales;Botourmiaviridae;Ourmiavirus;Erysiphe necator associated ourmia-like virus 76	Viruses;Lenarviricota;Miaviricetes;Ourlivirales;Botourmiaviridae;Ourmiavirus;Plasmopara viticola lesion associated ourmia-like virus 89	No	RNA1317	China:Hubei	Haemaphysalis longicornis
Taian_Botou_tick_virus_1_TIGMIC_8	Botourmiaviridae	695	QIP68359.1	QIP68359.1 putative RNA-dependent RNA polymerase [Phoma matteucciicola ourmia-like virus 1]	62.6	230	2.1e-88	0.992806	MN715322.1	MN715322.1 Sclerotinia sclerotiorum ourmia-like virus 4 isolate SsOLV4/2010, complete genome	82.911	158	8.79e-28	N/A	0.227338	No	Viruses;Lenarviricota;Miaviricetes;Ourlivirales;Botourmiaviridae;Penoulivirus;Phoma penoulivirus	Viruses;Lenarviricota;Miaviricetes;Ourlivirales;Botourmiaviridae;Penoulivirus;Sclerotinia penoulivirus	No	RNA1317	China:Hubei	Haemaphysalis longicornis
Zhangzhou_Botou_tick_virus_1_TIGMIC_11	Botourmiaviridae	2754	QKI79957.1	QKI79957.1 RNA-dependent RNA polymerase [Erysiphe necator associated ourmia-like virus 128]	52.4	588	9.28e-197	0.640523								Yes	Viruses;Lenarviricota;Miaviricetes;Ourlivirales;Botourmiaviridae;Ourmiavirus;Erysiphe necator associated ourmia-like virus 128		No	RNA1318	China:Hubei	Haemaphysalis longicornis
Plasmopara_viticola_lesion_associated_ourmia-like_virus_32_TIGMIC_7	Botourmiaviridae	2817	QGY72562.1	QGY72562.1 RNA dependent RNA polymerase [Plasmopara viticola lesion associated ourmia-like virus 32]	98.2	727	0	0.774228	MN532619.1	MN532619.1 Plasmopara viticola lesion associated ourmia-like virus 32 isolate DMG-F_40507 RNA dependent RNA polymerase gene, complete cds	96.04	2778	0	N/A	0.986155	Yes	Viruses;Lenarviricota;Miaviricetes;Ourlivirales;Botourmiaviridae;Ourmiavirus;Plasmopara viticola lesion associated ourmia-like virus 32	Viruses;Lenarviricota;Miaviricetes;Ourlivirales;Botourmiaviridae;Ourmiavirus;Plasmopara viticola lesion associated ourmia-like virus 32	No	RNA1318	China:Hubei	Haemaphysalis longicornis
Erysiphe_necator_associated_ourmia-like_virus_33_TIGMIC_1	Botourmiaviridae	2131	QKI79863.1	QKI79863.1 RNA-dependent RNA polymerase [Erysiphe necator associated ourmia-like virus 33]	95.1	613	0	0.862975								No	Viruses;Lenarviricota;Miaviricetes;Ourlivirales;Botourmiaviridae;Ourmiavirus;Erysiphe necator associated ourmia-like virus 33		No	RNA1318	China:Hubei	Haemaphysalis longicornis
Lianyungang_Botou_tick_virus_5_TIGMIC_4	Botourmiaviridae	2175	QKI79858.1	QKI79858.1 RNA-dependent RNA polymerase [Erysiphe necator associated ourmia-like virus 28]	48.4	548	5.46e-167	0.755862								No	Viruses;Lenarviricota;Miaviricetes;Ourlivirales;Botourmiaviridae;Ourmiavirus;Erysiphe necator associated ourmia-like virus 28		No	RNA1318	China:Hubei	Haemaphysalis longicornis
Hulunbuir_Botou_tick_virus_1_TIGMIC_11	Botourmiaviridae	1912	QDB75000.1	QDB75000.1 RNA-dependent RNA polymerase [Penicillium sumatrense ourmia-like virus 1]	89.4	604	0	0.947699	MK584839.1	MK584839.1 Penicillium sumatrense ourmia-like virus 1 isolate CREA-VE-10AS2, complete sequence	88.125	1920	0	N/A	1.00418	No	Viruses;Lenarviricota;Miaviricetes;Ourlivirales;Botourmiaviridae;Penoulivirus;Penicillium penoulivirus	Viruses;Lenarviricota;Miaviricetes;Ourlivirales;Botourmiaviridae;Penoulivirus;Penicillium penoulivirus	No	RNA1318	China:Hubei	Haemaphysalis longicornis
Lianyungang_Botou_tick_virus_4_TIGMIC_13	Botourmiaviridae	554	QGZ98426.1	QGZ98426.1 RNA dependent RNA polymerase [Erysiphe necator associated ourmia-like virus 6]	58.5	159	2.87e-55	0.861011								No	Viruses;Lenarviricota;Miaviricetes;Ourlivirales;Botourmiaviridae;Erysiphe;Erysiphe necator associated ourmia-like virus 6		No	RNA1318	China:Hubei	Haemaphysalis longicornis
Tianjin_Botou_tick_virus_4_TIGMIC_5	Botourmiaviridae	654	QKI79867.1	QKI79867.1 RNA-dependent RNA polymerase [Erysiphe necator associated ourmia-like virus 37]	52.3	216	6.09e-62	0.990826								No	Viruses;Lenarviricota;Miaviricetes;Ourlivirales;Botourmiaviridae;Ourmiavirus;Erysiphe necator associated ourmia-like virus 37		No	RNA1318	China:Hubei	Haemaphysalis longicornis
Hulunbuir_Botou_tick_virus_2_TIGMIC_34	Botourmiaviridae	711	QKI79921.1	QKI79921.1 RNA-dependent RNA polymerase [Erysiphe necator associated ourmia-like virus 91]	66	241	2.64e-99	1.01688								No	Viruses;Lenarviricota;Miaviricetes;Ourlivirales;Botourmiaviridae;Ourmiavirus;Erysiphe necator associated ourmia-like virus 91		No	RNA1318	China:Hubei	Haemaphysalis longicornis
Tianjin_Botou_tick_virus_3_TIGMIC_7	Botourmiaviridae	493	QGY72606.1	QGY72606.1 RNA dependent RNA polymerase [Plasmopara viticola lesion associated ourmia-like virus 76]	82.4	165	2.68e-88	1.00406								No	Viruses;Lenarviricota;Miaviricetes;Ourlivirales;Botourmiaviridae;Ourmiavirus;Plasmopara viticola lesion associated ourmia-like virus 76		No	RNA1318	China:Hubei	Haemaphysalis longicornis
Erysiphe_necator_associated_ourmia-like_virus_62_TIGMIC_5	Botourmiaviridae	562	QKI79892.1	QKI79892.1 RNA-dependent RNA polymerase [Erysiphe necator associated ourmia-like virus 62]	98.4	187	2.89e-133	0.998221	MN532639.1	MN532639.1 Plasmopara viticola lesion associated ourmia-like virus 52 isolate DMG-E_27866 RNA dependent RNA polymerase gene, complete cds	88.85	565	0	N/A	1.00534	No	Viruses;Lenarviricota;Miaviricetes;Ourlivirales;Botourmiaviridae;Ourmiavirus;Erysiphe necator associated ourmia-like virus 62	Viruses;Lenarviricota;Miaviricetes;Ourlivirales;Botourmiaviridae;Ourmiavirus;Plasmopara viticola lesion associated ourmia-like virus 52	No	RNA1318	China:Hubei	Haemaphysalis longicornis
Lianyungang_Botou_tick_virus_4_TIGMIC_14	Botourmiaviridae	886	QGZ98426.1	QGZ98426.1 RNA dependent RNA polymerase [Erysiphe necator associated ourmia-like virus 6]	56.3	272	5.61e-101	0.920993								No	Viruses;Lenarviricota;Miaviricetes;Ourlivirales;Botourmiaviridae;Erysiphe;Erysiphe necator associated ourmia-like virus 6		No	RNA1319	China:Hubei	Haemaphysalis longicornis
Plasmopara_viticola_lesion_associated_ourmia-like_virus_32_TIGMIC_8	Botourmiaviridae	896	QGY72562.1	QGY72562.1 RNA dependent RNA polymerase [Plasmopara viticola lesion associated ourmia-like virus 32]	98.6	286	9.97e-205	0.957589	MN532619.1	MN532619.1 Plasmopara viticola lesion associated ourmia-like virus 32 isolate DMG-F_40507 RNA dependent RNA polymerase gene, complete cds	97.542	895	0	N/A	0.998884	No	Viruses;Lenarviricota;Miaviricetes;Ourlivirales;Botourmiaviridae;Ourmiavirus;Plasmopara viticola lesion associated ourmia-like virus 32	Viruses;Lenarviricota;Miaviricetes;Ourlivirales;Botourmiaviridae;Ourmiavirus;Plasmopara viticola lesion associated ourmia-like virus 32	No	RNA1319	China:Hubei	Haemaphysalis longicornis
Lianyungang_Botou_tick_virus_4_TIGMIC_15	Botourmiaviridae	1106	QGZ98426.1	QGZ98426.1 RNA dependent RNA polymerase [Erysiphe necator associated ourmia-like virus 6]	64.7	337	4.66e-149	0.914105								No	Viruses;Lenarviricota;Miaviricetes;Ourlivirales;Botourmiaviridae;Erysiphe;Erysiphe necator associated ourmia-like virus 6		No	RNA1320	China:Hubei	Haemaphysalis longicornis
Hulunbuir_Botou_tick_virus_2_TIGMIC_35	Botourmiaviridae	1409	QKI79846.1	QKI79846.1 RNA-dependent RNA polymerase [Erysiphe necator associated ourmia-like virus 16]	56.9	422	6.49e-156	0.89851								No	Viruses;Lenarviricota;Miaviricetes;Ourlivirales;Botourmiaviridae;Ourmiavirus;Erysiphe necator associated ourmia-like virus 16		No	RNA1320	China:Hubei	Haemaphysalis longicornis
Plasmopara_viticola_lesion_associated_ourmia-like_virus_32_TIGMIC_9	Botourmiaviridae	822	QGY72562.1	QGY72562.1 RNA dependent RNA polymerase [Plasmopara viticola lesion associated ourmia-like virus 32]	97.8	273	6.66e-188	0.99635	MN532619.1	MN532619.1 Plasmopara viticola lesion associated ourmia-like virus 32 isolate DMG-F_40507 RNA dependent RNA polymerase gene, complete cds	95.377	822	0	N/A	1	No	Viruses;Lenarviricota;Miaviricetes;Ourlivirales;Botourmiaviridae;Ourmiavirus;Plasmopara viticola lesion associated ourmia-like virus 32	Viruses;Lenarviricota;Miaviricetes;Ourlivirales;Botourmiaviridae;Ourmiavirus;Plasmopara viticola lesion associated ourmia-like virus 32	No	RNA1320	China:Hubei	Haemaphysalis longicornis
Plasmopara_viticola_lesion_associated_ourmia-like_virus_32_TIGMIC_10	Botourmiaviridae	571	QGY72562.1	QGY72562.1 RNA dependent RNA polymerase [Plasmopara viticola lesion associated ourmia-like virus 32]	99.4	178	7.14e-123	0.935201	MN532619.1	MN532619.1 Plasmopara viticola lesion associated ourmia-like virus 32 isolate DMG-F_40507 RNA dependent RNA polymerase gene, complete cds	98.594	569	0	N/A	0.996497	No	Viruses;Lenarviricota;Miaviricetes;Ourlivirales;Botourmiaviridae;Ourmiavirus;Plasmopara viticola lesion associated ourmia-like virus 32	Viruses;Lenarviricota;Miaviricetes;Ourlivirales;Botourmiaviridae;Ourmiavirus;Plasmopara viticola lesion associated ourmia-like virus 32	No	RNA1320	China:Hubei	Haemaphysalis longicornis
Erysiphe_necator_associated_ourmia-like_virus_62_TIGMIC_6	Botourmiaviridae	638	QKI79892.1	QKI79892.1 RNA-dependent RNA polymerase [Erysiphe necator associated ourmia-like virus 62]	98.6	212	9.52e-148	0.996865	MN532639.1	MN532639.1 Plasmopara viticola lesion associated ourmia-like virus 52 isolate DMG-E_27866 RNA dependent RNA polymerase gene, complete cds	87.011	639	0	N/A	1.00157	No	Viruses;Lenarviricota;Miaviricetes;Ourlivirales;Botourmiaviridae;Ourmiavirus;Erysiphe necator associated ourmia-like virus 62	Viruses;Lenarviricota;Miaviricetes;Ourlivirales;Botourmiaviridae;Ourmiavirus;Plasmopara viticola lesion associated ourmia-like virus 52	No	RNA1320	China:Hubei	Haemaphysalis longicornis
Lianyungang_Botou_tick_virus_4_TIGMIC_16	Botourmiaviridae	721	QGZ98426.1	QGZ98426.1 RNA dependent RNA polymerase [Erysiphe necator associated ourmia-like virus 6]	58.1	241	1.44e-87	1.00277								No	Viruses;Lenarviricota;Miaviricetes;Ourlivirales;Botourmiaviridae;Erysiphe;Erysiphe necator associated ourmia-like virus 6		No	RNA1320	China:Hubei	Haemaphysalis longicornis
Nanning_Botou_tick_virus_1_TIGMIC_3	Botourmiaviridae	839	QNN89181.1	QNN89181.1 putative RNA dependent RNA polymerase [Oidiodendron maius ourmia-like virus 1]	52.5	265	1.11e-84	0.947557								No	Viruses;Lenarviricota;Miaviricetes;Ourlivirales;Botourmiaviridae;Ourmiavirus;Oidiodendron maius ourmia-like virus 1		No	RNA1320	China:Hubei	Haemaphysalis longicornis
Tianjin_Botou_tick_virus_1_TIGMIC_36	Botourmiaviridae	1025	QGY72545.1	QGY72545.1 RNA dependent RNA polymerase [Plasmopara viticola lesion associated ourmia-like virus 15]	88.3	332	3.37e-211	0.971707	MN532602.1	MN532602.1 Plasmopara viticola lesion associated ourmia-like virus 15 isolate DMS4_34466 RNA dependent RNA polymerase gene, complete cds	86.07	1005	0	N/A	0.980488	No	Viruses;Lenarviricota;Miaviricetes;Ourlivirales;Botourmiaviridae;Ourmiavirus;Plasmopara viticola lesion associated ourmia-like virus 15	Viruses;Lenarviricota;Miaviricetes;Ourlivirales;Botourmiaviridae;Ourmiavirus;Plasmopara viticola lesion associated ourmia-like virus 15	No	RNA1320	China:Hubei	Haemaphysalis longicornis
Erysiphe_necator_associated_ourmia-like_virus_42_TIGMIC_11	Botourmiaviridae	699	QKI79872.1	QKI79872.1 RNA-dependent RNA polymerase [Erysiphe necator associated ourmia-like virus 42]	95.7	232	3.91e-162	0.995708								No	Viruses;Lenarviricota;Miaviricetes;Ourlivirales;Botourmiaviridae;Ourmiavirus;Erysiphe necator associated ourmia-like virus 42		No	RNA1320	China:Hubei	Haemaphysalis longicornis
Plasmopara_viticola_lesion_associated_ourmia-like_virus_32_TIGMIC_11	Botourmiaviridae	674	QGY72562.1	QGY72562.1 RNA dependent RNA polymerase [Plasmopara viticola lesion associated ourmia-like virus 32]	98.2	220	2.52e-146	0.979228	MN532619.1	MN532619.1 Plasmopara viticola lesion associated ourmia-like virus 32 isolate DMG-F_40507 RNA dependent RNA polymerase gene, complete cds	96.224	662	0	N/A	0.982196	No	Viruses;Lenarviricota;Miaviricetes;Ourlivirales;Botourmiaviridae;Ourmiavirus;Plasmopara viticola lesion associated ourmia-like virus 32	Viruses;Lenarviricota;Miaviricetes;Ourlivirales;Botourmiaviridae;Ourmiavirus;Plasmopara viticola lesion associated ourmia-like virus 32	No	RNA1320	China:Hubei	Haemaphysalis longicornis
Tianjin_Botou_tick_virus_4_TIGMIC_6	Botourmiaviridae	577	QGY72537.1	QGY72537.1 RNA dependent RNA polymerase [Plasmopara viticola lesion associated ourmia-like virus 7]	50	170	2.78e-40	0.883882								No	Viruses;Lenarviricota;Miaviricetes;Ourlivirales;Botourmiaviridae;Ourmiavirus;Plasmopara viticola lesion associated ourmia-like virus 7		No	RNA1320	China:Hubei	Haemaphysalis longicornis
Lianyungang_Botou_tick_virus_5_TIGMIC_5	Botourmiaviridae	591	QKI79858.1	QKI79858.1 RNA-dependent RNA polymerase [Erysiphe necator associated ourmia-like virus 28]	59.2	196	1.32e-68	0.994924								No	Viruses;Lenarviricota;Miaviricetes;Ourlivirales;Botourmiaviridae;Ourmiavirus;Erysiphe necator associated ourmia-like virus 28		No	RNA1320	China:Hubei	Haemaphysalis longicornis
Lianyungang_Botou_tick_virus_4_TIGMIC_17	Botourmiaviridae	559	QRW41672.1	QRW41672.1 RNA-dependent RNA polymerase [Picullus virus]	48.4	188	6.48e-39	1.00894								No	Viruses;Unclassified;Unclassified;Unclassified;Unclassified;Picullus;Picullus virus		No	RNA1320	China:Hubei	Haemaphysalis longicornis
Zhangzhou_Botou_tick_virus_1_TIGMIC_12	Botourmiaviridae	886	QKI79959.1	QKI79959.1 RNA-dependent RNA polymerase [Erysiphe necator associated ourmia-like virus 130]	47.6	269	2.88e-75	0.910835								No	Viruses;Lenarviricota;Miaviricetes;Ourlivirales;Botourmiaviridae;Ourmiavirus;Erysiphe necator associated ourmia-like virus 130		No	RNA1363	China:Hubei	Haemaphysalis longicornis
Lianyungang_Botou_tick_virus_4_TIGMIC_18	Botourmiaviridae	541	QGZ98426.1	QGZ98426.1 RNA dependent RNA polymerase [Erysiphe necator associated ourmia-like virus 6]	51	155	3.76e-44	0.859519								No	Viruses;Lenarviricota;Miaviricetes;Ourlivirales;Botourmiaviridae;Erysiphe;Erysiphe necator associated ourmia-like virus 6		No	RNA1363	China:Hubei	Haemaphysalis longicornis
Lianyungang_Botou_tick_virus_4_TIGMIC_19	Botourmiaviridae	514	QGZ98426.1	QGZ98426.1 RNA dependent RNA polymerase [Erysiphe necator associated ourmia-like virus 6]	66.3	172	3.13e-70	1.00389								No	Viruses;Lenarviricota;Miaviricetes;Ourlivirales;Botourmiaviridae;Erysiphe;Erysiphe necator associated ourmia-like virus 6		No	RNA1363	China:Hubei	Haemaphysalis longicornis
Lianyungang_Botou_tick_virus_4_TIGMIC_20	Botourmiaviridae	453	QGZ98426.1	QGZ98426.1 RNA dependent RNA polymerase [Erysiphe necator associated ourmia-like virus 6]	68.4	152	5.4e-58	1.00662								No	Viruses;Lenarviricota;Miaviricetes;Ourlivirales;Botourmiaviridae;Erysiphe;Erysiphe necator associated ourmia-like virus 6		No	RNA1363	China:Hubei	Haemaphysalis longicornis
Luoyang_Botou_tick_virus_1_TIGMIC_11	Botourmiaviridae	685	QJT73676.1	QJT73676.1 RNA-dependent RNA polymerase [Botrytis cinerea ourmia-like virus 10]	58.1	227	1.35e-81	0.994161								No	Viruses;Lenarviricota;Miaviricetes;Ourlivirales;Botourmiaviridae;Botrytis;Botrytis cinerea ourmia-like virus 10		No	RNA1363	China:Hubei	Haemaphysalis longicornis
Lianyungang_Botou_tick_virus_4_TIGMIC_21	Botourmiaviridae	475	QGZ98426.1	QGZ98426.1 RNA dependent RNA polymerase [Erysiphe necator associated ourmia-like virus 6]	65.8	158	3.64e-58	0.997895								No	Viruses;Lenarviricota;Miaviricetes;Ourlivirales;Botourmiaviridae;Erysiphe;Erysiphe necator associated ourmia-like virus 6		No	RNA1363	China:Hubei	Haemaphysalis longicornis
Zhangzhou_Botou_tick_virus_7_TIGMIC_11	Botourmiaviridae	469	QKI79951.1	QKI79951.1 RNA-dependent RNA polymerase [Erysiphe necator associated ourmia-like virus 122]	76.8	155	4.51e-80	0.991471								No	Viruses;Lenarviricota;Miaviricetes;Ourlivirales;Botourmiaviridae;Ourmiavirus;Erysiphe necator associated ourmia-like virus 122		No	RNA1363	China:Hubei	Haemaphysalis longicornis
Hulunbuir_Botou_tick_virus_2_TIGMIC_36	Botourmiaviridae	1092	QKI79921.1	QKI79921.1 RNA-dependent RNA polymerase [Erysiphe necator associated ourmia-like virus 91]	55.8	362	3.65e-119	0.994505								No	Viruses;Lenarviricota;Miaviricetes;Ourlivirales;Botourmiaviridae;Ourmiavirus;Erysiphe necator associated ourmia-like virus 91		No	RNA1364	China:Hubei	Haemaphysalis longicornis
Luoyang_Botou_tick_virus_1_TIGMIC_12	Botourmiaviridae	1402	QVU39987.1	QVU39987.1 RNA-dependent RNA polymerase [Pyricularia oryzae ourmia-like virus 2]	59.2	468	5.97e-181	1.00143								No	Viruses;Lenarviricota;Miaviricetes;Ourlivirales;Botourmiaviridae;Scleroulivirus;Pyricularia scleroulivirus 2		No	RNA1364	China:Hubei	Haemaphysalis longicornis
Tonghua_Botou_tick_virus_3_TIGMIC_12	Botourmiaviridae	933	QGY72551.1	QGY72551.1 RNA dependent RNA polymerase [Plasmopara viticola lesion associated ourmia-like virus 21]	79.1	311	1.6e-173	1	MN532608.1	MN532608.1 Plasmopara viticola lesion associated ourmia-like virus 21 isolate DMG-A_33790 RNA dependent RNA polymerase gene, complete cds	75.331	604	2.43e-69	N/A	0.647374	No	Viruses;Lenarviricota;Miaviricetes;Ourlivirales;Botourmiaviridae;Ourmiavirus;Plasmopara viticola lesion associated ourmia-like virus 21	Viruses;Lenarviricota;Miaviricetes;Ourlivirales;Botourmiaviridae;Ourmiavirus;Plasmopara viticola lesion associated ourmia-like virus 21	No	RNA1364	China:Hubei	Haemaphysalis longicornis
Lianyungang_Botou_tick_virus_4_TIGMIC_22	Botourmiaviridae	698	QGZ98426.1	QGZ98426.1 RNA dependent RNA polymerase [Erysiphe necator associated ourmia-like virus 6]	58.2	201	1.73e-73	0.863897								No	Viruses;Lenarviricota;Miaviricetes;Ourlivirales;Botourmiaviridae;Erysiphe;Erysiphe necator associated ourmia-like virus 6		No	RNA1364	China:Hubei	Haemaphysalis longicornis
Plasmopara_viticola_lesion_associated_ourmia-like_virus_32_TIGMIC_12	Botourmiaviridae	521	QGY72562.1	QGY72562.1 RNA dependent RNA polymerase [Plasmopara viticola lesion associated ourmia-like virus 32]	97.1	173	4.29e-112	0.996161	MN532619.1	MN532619.1 Plasmopara viticola lesion associated ourmia-like virus 32 isolate DMG-F_40507 RNA dependent RNA polymerase gene, complete cds	95.577	520	0	N/A	0.998081	No	Viruses;Lenarviricota;Miaviricetes;Ourlivirales;Botourmiaviridae;Ourmiavirus;Plasmopara viticola lesion associated ourmia-like virus 32	Viruses;Lenarviricota;Miaviricetes;Ourlivirales;Botourmiaviridae;Ourmiavirus;Plasmopara viticola lesion associated ourmia-like virus 32	No	RNA1364	China:Hubei	Haemaphysalis longicornis
Lianyungang_Botou_tick_virus_2_TIGMIC_42	Botourmiaviridae	531	QGY72592.1	QGY72592.1 RNA dependent RNA polymerase [Plasmopara viticola lesion associated ourmia-like virus 62]	51.4	181	2.97e-44	1.0226								No	Viruses;Lenarviricota;Miaviricetes;Ourlivirales;Botourmiaviridae;Ourmiavirus;Plasmopara viticola lesion associated ourmia-like virus 62		No	RNA1364	China:Hubei	Haemaphysalis longicornis
Erysiphe_necator_associated_ourmia-like_virus_33_TIGMIC_2	Botourmiaviridae	572	QKI79863.1	QKI79863.1 RNA-dependent RNA polymerase [Erysiphe necator associated ourmia-like virus 33]	90.1	172	1.99e-102	0.902098								No	Viruses;Lenarviricota;Miaviricetes;Ourlivirales;Botourmiaviridae;Ourmiavirus;Erysiphe necator associated ourmia-like virus 33		No	RNA1364	China:Hubei	Haemaphysalis longicornis
Tianjin_Botou_tick_virus_4_TIGMIC_7	Botourmiaviridae	917	QXN75330.1	QXN75330.1 MAG: RNA-dependent RNA polymerase [Grapevine-associated botourmia-like virus 1]	46.6	238	4.19e-57	0.778626								No	Viruses;Lenarviricota;Miaviricetes;Ourlivirales;Botourmiaviridae;Grapevine-associated;Grapevine-associated botourmia-like virus 1		No	RNA1365	China:Hubei	Haemaphysalis longicornis
Taian_Botou_tick_virus_1_TIGMIC_9	Botourmiaviridae	610	QKI79869.1	QKI79869.1 RNA-dependent RNA polymerase [Erysiphe necator associated ourmia-like virus 39]	73.9	203	8.44e-99	0.998361								No	Viruses;Lenarviricota;Miaviricetes;Ourlivirales;Botourmiaviridae;Ourmiavirus;Erysiphe necator associated ourmia-like virus 39		No	RNA1365	China:Hubei	Haemaphysalis longicornis
Lianyungang_Botou_tick_virus_5_TIGMIC_6	Botourmiaviridae	467	QKI79858.1	QKI79858.1 RNA-dependent RNA polymerase [Erysiphe necator associated ourmia-like virus 28]	56.8	155	8.86e-54	0.995717								No	Viruses;Lenarviricota;Miaviricetes;Ourlivirales;Botourmiaviridae;Ourmiavirus;Erysiphe necator associated ourmia-like virus 28		No	RNA1365	China:Hubei	Haemaphysalis longicornis
Tonghua_Botou_tick_virus_3_TIGMIC_13	Botourmiaviridae	477	QGY72559.1	QGY72559.1 RNA dependent RNA polymerase [Plasmopara viticola lesion associated ourmia-like virus 29]	66.7	159	1.56e-65	1								No	Viruses;Lenarviricota;Miaviricetes;Ourlivirales;Botourmiaviridae;Ourmiavirus;Plasmopara viticola lesion associated ourmia-like virus 29		No	RNA1366	China:Hubei	Haemaphysalis sp.
Hulunbuir_Botou_tick_virus_7_TIGMIC_26	Botourmiaviridae	1212	QKI79920.1	QKI79920.1 RNA-dependent RNA polymerase [Erysiphe necator associated ourmia-like virus 90]	49.6	248	2.08e-60	0.613861	MN552394.1	MN552394.1 Erysiphe necator associated ourmia-like virus 5 isolate PMS-18_DN52405 RNA dependent RNA polymerase gene, complete cds	89.634	164	4.23e-48	N/A	0.135314	No	Viruses;Lenarviricota;Miaviricetes;Ourlivirales;Botourmiaviridae;Ourmiavirus;Erysiphe necator associated ourmia-like virus 90	Viruses;Lenarviricota;Miaviricetes;Ourlivirales;Botourmiaviridae;Erysiphe;Erysiphe necator associated ourmia-like virus 5	No	RNA1367	China:Hubei	Haemaphysalis longicornis
Tianjin_Botou_tick_virus_1_TIGMIC_37	Botourmiaviridae	1049	QKI79936.1	QKI79936.1 RNA-dependent RNA polymerase [Erysiphe necator associated ourmia-like virus 107]	63.5	326	2.87e-121	0.932316								No	Viruses;Lenarviricota;Miaviricetes;Ourlivirales;Botourmiaviridae;Ourmiavirus;Erysiphe necator associated ourmia-like virus 107		No	RNA1367	China:Hubei	Haemaphysalis longicornis
Erysiphe_necator_associated_ourmia-like_virus_10_TIGMIC_1	Botourmiaviridae	626	QGZ98430.1	QGZ98430.1 RNA dependent RNA polymerase [Erysiphe necator associated ourmia-like virus 10]	90.4	208	6.04e-127	0.996805	MN552399.1	MN552399.1 Erysiphe necator associated ourmia-like virus 10 isolate PMS-18_DN57060 RNA dependent RNA polymerase gene, complete cds	86.517	623	0	N/A	0.995208	No	Viruses;Lenarviricota;Miaviricetes;Ourlivirales;Botourmiaviridae;Erysiphe;Erysiphe necator associated ourmia-like virus 10	Viruses;Lenarviricota;Miaviricetes;Ourlivirales;Botourmiaviridae;Erysiphe;Erysiphe necator associated ourmia-like virus 10	No	RNA1367	China:Hubei	Haemaphysalis longicornis
Hulunbuir_Botou_tick_virus_7_TIGMIC_27	Botourmiaviridae	508	QKI79843.1	QKI79843.1 RNA-dependent RNA polymerase [Erysiphe necator associated ourmia-like virus 13]	65.4	153	1.9e-61	0.903543								No	Viruses;Lenarviricota;Miaviricetes;Ourlivirales;Botourmiaviridae;Ourmiavirus;Erysiphe necator associated ourmia-like virus 13		No	RNA1367	China:Hubei	Haemaphysalis longicornis
Taian_Botou_tick_virus_1_TIGMIC_10	Botourmiaviridae	519	QIP68359.1	QIP68359.1 putative RNA-dependent RNA polymerase [Phoma matteucciicola ourmia-like virus 1]	81.5	173	3.65e-95	1	MN473199.1	MN473199.1 Phoma matteucciicola ourmia-like virus 1 isolate LG915-1, complete genome	82.704	503	3.39e-120	N/A	0.969171	No	Viruses;Lenarviricota;Miaviricetes;Ourlivirales;Botourmiaviridae;Penoulivirus;Phoma penoulivirus	Viruses;Lenarviricota;Miaviricetes;Ourlivirales;Botourmiaviridae;Penoulivirus;Phoma penoulivirus	No	RNA1367	China:Hubei	Haemaphysalis longicornis
Erysiphe_necator_associated_ourmia-like_virus_13_TIGMIC_4	Botourmiaviridae	525	QKI79843.1	QKI79843.1 RNA-dependent RNA polymerase [Erysiphe necator associated ourmia-like virus 13]	91.3	173	5.37e-107	0.988571								No	Viruses;Lenarviricota;Miaviricetes;Ourlivirales;Botourmiaviridae;Ourmiavirus;Erysiphe necator associated ourmia-like virus 13		No	RNA1368	China:Hubei	Haemaphysalis longicornis
Zhangzhou_Botou_tick_virus_4_TIGMIC_8	Botourmiaviridae	466	AYP71797.1	AYP71797.1 RNA-dependent RNA polymerase [Penicillium citrinum ourmia-like virus 1]	52.9	157	2.46e-40	1.01073								No	Viruses;Lenarviricota;Miaviricetes;Ourlivirales;Botourmiaviridae;Magoulivirus;Penicillium magoulivirus		No	RNA1368	China:Hubei	Haemaphysalis longicornis
Lianyungang_Botou_tick_virus_4_TIGMIC_23	Botourmiaviridae	1043	QGZ98426.1	QGZ98426.1 RNA dependent RNA polymerase [Erysiphe necator associated ourmia-like virus 6]	59.5	316	1.66e-123	0.908917								No	Viruses;Lenarviricota;Miaviricetes;Ourlivirales;Botourmiaviridae;Erysiphe;Erysiphe necator associated ourmia-like virus 6		No	RNA1369	China:Hubei	Haemaphysalis longicornis
Hulunbuir_Botou_tick_virus_1_TIGMIC_12	Botourmiaviridae	915	QDB75000.1	QDB75000.1 RNA-dependent RNA polymerase [Penicillium sumatrense ourmia-like virus 1]	89.4	303	4.01e-189	0.993443	MK584839.1	MK584839.1 Penicillium sumatrense ourmia-like virus 1 isolate CREA-VE-10AS2, complete sequence	87.805	902	0	N/A	0.985792	No	Viruses;Lenarviricota;Miaviricetes;Ourlivirales;Botourmiaviridae;Penoulivirus;Penicillium penoulivirus	Viruses;Lenarviricota;Miaviricetes;Ourlivirales;Botourmiaviridae;Penoulivirus;Penicillium penoulivirus	No	RNA1369	China:Hubei	Haemaphysalis longicornis
Lianyungang_Botou_tick_virus_4_TIGMIC_24	Botourmiaviridae	512	QGZ98426.1	QGZ98426.1 RNA dependent RNA polymerase [Erysiphe necator associated ourmia-like virus 6]	69.8	169	1.73e-73	0.990234								No	Viruses;Lenarviricota;Miaviricetes;Ourlivirales;Botourmiaviridae;Erysiphe;Erysiphe necator associated ourmia-like virus 6		No	RNA1369	China:Hubei	Haemaphysalis longicornis
Zhangzhou_Botou_tick_virus_2_TIGMIC_24	Botourmiaviridae	1470	QKI79896.1	QKI79896.1 RNA-dependent RNA polymerase [Erysiphe necator associated ourmia-like virus 66]	75.6	393	8.18e-207	0.802041	MK249741.1	MK249741.1 Ourmia-like virus sp. RNA-dependent RNA polymerase gene, complete cds	73.511	487	4.05e-39	N/A	0.331293	No	Viruses;Lenarviricota;Miaviricetes;Ourlivirales;Botourmiaviridae;Ourmiavirus;Erysiphe necator associated ourmia-like virus 66	Viruses;Lenarviricota;Miaviricetes;Ourlivirales;Botourmiaviridae;Ourmiavirus;Ourmia-like virus sp.	No	RNA1360	China:Hubei	Rhipicephalus microplus
Zhangzhou_Botou_tick_virus_2_TIGMIC_25	Botourmiaviridae	1429	QKI79896.1	QKI79896.1 RNA-dependent RNA polymerase [Erysiphe necator associated ourmia-like virus 66]	68.8	247	1.87e-110	0.518544								No	Viruses;Lenarviricota;Miaviricetes;Ourlivirales;Botourmiaviridae;Ourmiavirus;Erysiphe necator associated ourmia-like virus 66		No	RNA1360	China:Hubei	Rhipicephalus microplus
Zhangzhou_Botou_tick_virus_7_TIGMIC_12	Botourmiaviridae	1769	QKI79941.1	QKI79941.1 RNA-dependent RNA polymerase [Erysiphe necator associated ourmia-like virus 112]	73.1	579	1.55e-306	0.981911	MN532639.1	MN532639.1 Plasmopara viticola lesion associated ourmia-like virus 52 isolate DMG-E_27866 RNA dependent RNA polymerase gene, complete cds	74.133	375	6.41e-28	N/A	0.211984	No	Viruses;Lenarviricota;Miaviricetes;Ourlivirales;Botourmiaviridae;Ourmiavirus;Erysiphe necator associated ourmia-like virus 112	Viruses;Lenarviricota;Miaviricetes;Ourlivirales;Botourmiaviridae;Ourmiavirus;Plasmopara viticola lesion associated ourmia-like virus 52	No	RNA533	China:Hubei	Rhipicephalus microplus
Nanning_Botou_tick_virus_2_TIGMIC_45	Botourmiaviridae	504	QUE49127.1	QUE49127.1 MAG: RNA-dependent RNA polymerase, partial [Sclerotinia sclerotiorum ourmia-like virus 16]	52.4	105	1.34e-26	0.625								No	Viruses;Lenarviricota;Miaviricetes;Ourlivirales;Botourmiaviridae;Ourmiavirus;Sclerotinia sclerotiorum ourmia-like virus 16		No	RNA533	China:Hubei	Rhipicephalus microplus
Hulunbuir_Botou_tick_virus_3_TIGMIC_6	Botourmiaviridae	574	QGY72592.1	QGY72592.1 RNA dependent RNA polymerase [Plasmopara viticola lesion associated ourmia-like virus 62]	61.5	187	3.5e-64	0.977352								No	Viruses;Lenarviricota;Miaviricetes;Ourlivirales;Botourmiaviridae;Ourmiavirus;Plasmopara viticola lesion associated ourmia-like virus 62		No	RNA533	China:Hubei	Rhipicephalus microplus
Erysiphe_necator_associated_ourmia-like_virus_62_TIGMIC_7	Botourmiaviridae	559	QKI79892.1	QKI79892.1 RNA-dependent RNA polymerase [Erysiphe necator associated ourmia-like virus 62]	98.4	184	1.1e-129	0.987478	MN532639.1	MN532639.1 Plasmopara viticola lesion associated ourmia-like virus 52 isolate DMG-E_27866 RNA dependent RNA polymerase gene, complete cds	86.486	555	1.23e-169	N/A	0.992844	No	Viruses;Lenarviricota;Miaviricetes;Ourlivirales;Botourmiaviridae;Ourmiavirus;Erysiphe necator associated ourmia-like virus 62	Viruses;Lenarviricota;Miaviricetes;Ourlivirales;Botourmiaviridae;Ourmiavirus;Plasmopara viticola lesion associated ourmia-like virus 52	No	RNA536	China:Hubei	Rhipicephalus microplus
Zhangzhou_Botou_tick_virus_2_TIGMIC_26	Botourmiaviridae	1058	QGY72538.1	QGY72538.1 RNA dependent RNA polymerase [Plasmopara viticola lesion associated ourmia-like virus 8]	76.8	353	3.66e-195	1.00095	MK249741.1	MK249741.1 Ourmia-like virus sp. RNA-dependent RNA polymerase gene, complete cds	73.66	429	3.76e-33	N/A	0.405482	No	Viruses;Lenarviricota;Miaviricetes;Ourlivirales;Botourmiaviridae;Ourmiavirus;Plasmopara viticola lesion associated ourmia-like virus 8	Viruses;Lenarviricota;Miaviricetes;Ourlivirales;Botourmiaviridae;Ourmiavirus;Ourmia-like virus sp.	No	RNA539	China:Hubei	Rhipicephalus microplus
Hulunbuir_Botou_tick_virus_3_TIGMIC_7	Botourmiaviridae	1297	QGY72592.1	QGY72592.1 RNA dependent RNA polymerase [Plasmopara viticola lesion associated ourmia-like virus 62]	86.5	333	1.92e-207	0.770239	MN532649.1	MN532649.1 Plasmopara viticola lesion associated ourmia-like virus 62 isolate DMG-B_52062 RNA dependent RNA polymerase gene, complete cds	81.551	954	0	N/A	0.735544	No	Viruses;Lenarviricota;Miaviricetes;Ourlivirales;Botourmiaviridae;Ourmiavirus;Plasmopara viticola lesion associated ourmia-like virus 62	Viruses;Lenarviricota;Miaviricetes;Ourlivirales;Botourmiaviridae;Ourmiavirus;Plasmopara viticola lesion associated ourmia-like virus 62	No	RNA248	China:Heilongjiang	Ixodes persulcatus
Erysiphe_necator_associated_ourmia-like_virus_41_TIGMIC_16	Botourmiaviridae	586	QKI79871.1	QKI79871.1 RNA-dependent RNA polymerase [Erysiphe necator associated ourmia-like virus 41]	91.3	196	1.26e-123	1.00341	MN532663.1	MN532663.1 Plasmopara viticola lesion associated ourmia-like virus 76 isolate DMS2_8134 RNA dependent RNA polymerase gene, complete cds	85.476	599	4.65e-169	N/A	1.02218	No	Viruses;Lenarviricota;Miaviricetes;Ourlivirales;Botourmiaviridae;Ourmiavirus;Erysiphe necator associated ourmia-like virus 41	Viruses;Lenarviricota;Miaviricetes;Ourlivirales;Botourmiaviridae;Ourmiavirus;Plasmopara viticola lesion associated ourmia-like virus 76	No	RNA248	China:Heilongjiang	Ixodes persulcatus
Lianyungang_Botou_tick_virus_2_TIGMIC_43	Botourmiaviridae	727	QKI79874.1	QKI79874.1 RNA-dependent RNA polymerase [Erysiphe necator associated ourmia-like virus 44]	66.4	241	4.14e-109	0.994498	MN532624.1	MN532624.1 Plasmopara viticola lesion associated ourmia-like virus 37 isolate DMS9_20604 RNA dependent RNA polymerase gene, complete cds	79.63	108	2.03e-09	N/A	0.148556	No	Viruses;Lenarviricota;Miaviricetes;Ourlivirales;Botourmiaviridae;Ourmiavirus;Erysiphe necator associated ourmia-like virus 44	Viruses;Lenarviricota;Miaviricetes;Ourlivirales;Botourmiaviridae;Ourmiavirus;Plasmopara viticola lesion associated ourmia-like virus 37	No	RNA248	China:Heilongjiang	Ixodes persulcatus
Erysiphe_necator_associated_ourmia-like_virus_33_TIGMIC_3	Botourmiaviridae	515	QKI79863.1	QKI79863.1 RNA-dependent RNA polymerase [Erysiphe necator associated ourmia-like virus 33]	94.2	171	1.16e-103	0.996117								No	Viruses;Lenarviricota;Miaviricetes;Ourlivirales;Botourmiaviridae;Ourmiavirus;Erysiphe necator associated ourmia-like virus 33		No	RNA251	China:Heilongjiang	Ixodes persulcatus
Kashgar_Botou_tick_virus_1_TIGMIC_17	Botourmiaviridae	749	QKI79872.1	QKI79872.1 RNA-dependent RNA polymerase [Erysiphe necator associated ourmia-like virus 42]	89.2	222	1.49e-135	0.889186	MN532590.1	MN532590.1 Plasmopara viticola lesion associated ourmia-like virus 3 isolate DMG-D_30438 RNA dependent RNA polymerase gene, complete cds	77.321	754	8.42e-113	N/A	1.00668	No	Viruses;Lenarviricota;Miaviricetes;Ourlivirales;Botourmiaviridae;Ourmiavirus;Erysiphe necator associated ourmia-like virus 42	Viruses;Lenarviricota;Miaviricetes;Ourlivirales;Botourmiaviridae;Ourmiavirus;Plasmopara viticola lesion associated ourmia-like virus 3	No	RNA1133	China:Jilin	Haemaphysalis concinna
Erysiphe_necator_associated_ourmia-like_virus_111_TIGMIC_1	Botourmiaviridae	1042	QKI79940.1	QKI79940.1 RNA-dependent RNA polymerase [Erysiphe necator associated ourmia-like virus 111]	92.8	346	3.35e-223	0.996161	MN532674.1	MN532674.1 Plasmopara viticola lesion associated ourmia-like virus 87 isolate DMS6_41719 RNA dependent RNA polymerase gene, complete cds	91.083	1043	0	N/A	1.00096	No	Viruses;Lenarviricota;Miaviricetes;Ourlivirales;Botourmiaviridae;Ourmiavirus;Erysiphe necator associated ourmia-like virus 111	Viruses;Lenarviricota;Miaviricetes;Ourlivirales;Botourmiaviridae;Ourmiavirus;Plasmopara viticola lesion associated ourmia-like virus 87	No	RNA1133	China:Jilin	Haemaphysalis concinna
Lianyungang_Botou_tick_virus_2_TIGMIC_44	Botourmiaviridae	1086	QKI79895.1	QKI79895.1 RNA-dependent RNA polymerase [Erysiphe necator associated ourmia-like virus 65]	79.8	362	7.48e-210	1								No	Viruses;Lenarviricota;Miaviricetes;Ourlivirales;Botourmiaviridae;Ourmiavirus;Erysiphe necator associated ourmia-like virus 65		No	RNA1133	China:Jilin	Haemaphysalis concinna
Plasmopara_viticola_lesion_associated_ourmia-like_virus_79_TIGMIC_1	Botourmiaviridae	981	QGY72609.1	QGY72609.1 RNA dependent RNA polymerase [Plasmopara viticola lesion associated ourmia-like virus 79]	94.5	311	3.42e-211	0.95107	MN532666.1	MN532666.1 Plasmopara viticola lesion associated ourmia-like virus 79 isolate DMS10_26511 RNA dependent RNA polymerase gene, complete cds	93.68	981	0	N/A	1	No	Viruses;Lenarviricota;Miaviricetes;Ourlivirales;Botourmiaviridae;Ourmiavirus;Plasmopara viticola lesion associated ourmia-like virus 79	Viruses;Lenarviricota;Miaviricetes;Ourlivirales;Botourmiaviridae;Ourmiavirus;Plasmopara viticola lesion associated ourmia-like virus 79	No	RNA1133	China:Jilin	Haemaphysalis concinna
Plasmopara_viticola_lesion_associated_ourmia-like_virus_3_TIGMIC_1	Botourmiaviridae	539	QGY72533.1	QGY72533.1 RNA dependent RNA polymerase [Plasmopara viticola lesion associated ourmia-like virus 3]	97.8	179	3.28e-118	0.996289	MN532590.1	MN532590.1 Plasmopara viticola lesion associated ourmia-like virus 3 isolate DMG-D_30438 RNA dependent RNA polymerase gene, complete cds	97.217	539	0	N/A	1	No	Viruses;Lenarviricota;Miaviricetes;Ourlivirales;Botourmiaviridae;Ourmiavirus;Plasmopara viticola lesion associated ourmia-like virus 3	Viruses;Lenarviricota;Miaviricetes;Ourlivirales;Botourmiaviridae;Ourmiavirus;Plasmopara viticola lesion associated ourmia-like virus 3	No	RNA1133	China:Jilin	Haemaphysalis concinna
Hulunbuir_Botou_tick_virus_7_TIGMIC_28	Botourmiaviridae	478	QKI79911.1	QKI79911.1 RNA-dependent RNA polymerase [Erysiphe necator associated ourmia-like virus 81]	79.1	158	3.85e-78	0.991632	MN532661.1	MN532661.1 Plasmopara viticola lesion associated ourmia-like virus 74 isolate DMG-C_28482 RNA dependent RNA polymerase gene, complete cds	86.557	305	7.01e-87	N/A	0.638075	No	Viruses;Lenarviricota;Miaviricetes;Ourlivirales;Botourmiaviridae;Ourmiavirus;Erysiphe necator associated ourmia-like virus 81	Viruses;Lenarviricota;Miaviricetes;Ourlivirales;Botourmiaviridae;Ourmiavirus;Plasmopara viticola lesion associated ourmia-like virus 74	No	RNA1133	China:Jilin	Haemaphysalis concinna
Erysiphe_necator_associated_ourmia-like_virus_42_TIGMIC_12	Botourmiaviridae	1149	QKI79872.1	QKI79872.1 RNA-dependent RNA polymerase [Erysiphe necator associated ourmia-like virus 42]	97	201	1.44e-129	0.524804	MN532590.1	MN532590.1 Plasmopara viticola lesion associated ourmia-like virus 3 isolate DMG-D_30438 RNA dependent RNA polymerase gene, complete cds	75.324	1159	9.74e-144	N/A	1.0087	No	Viruses;Lenarviricota;Miaviricetes;Ourlivirales;Botourmiaviridae;Ourmiavirus;Erysiphe necator associated ourmia-like virus 42	Viruses;Lenarviricota;Miaviricetes;Ourlivirales;Botourmiaviridae;Ourmiavirus;Plasmopara viticola lesion associated ourmia-like virus 3	No	RNA1134	China:Jilin	Haemaphysalis concinna
Plasmopara_viticola_lesion_associated_ourmia-like_virus_87_TIGMIC_2	Botourmiaviridae	1078	QGY72617.1	QGY72617.1 RNA dependent RNA polymerase [Plasmopara viticola lesion associated ourmia-like virus 87]	96.7	359	1.49e-249	0.999072	MN532674.1	MN532674.1 Plasmopara viticola lesion associated ourmia-like virus 87 isolate DMS6_41719 RNA dependent RNA polymerase gene, complete cds	94.249	1078	0	N/A	1	No	Viruses;Lenarviricota;Miaviricetes;Ourlivirales;Botourmiaviridae;Ourmiavirus;Plasmopara viticola lesion associated ourmia-like virus 87	Viruses;Lenarviricota;Miaviricetes;Ourlivirales;Botourmiaviridae;Ourmiavirus;Plasmopara viticola lesion associated ourmia-like virus 87	No	RNA1134	China:Jilin	Haemaphysalis concinna
Erysiphe_necator_associated_ourmia-like_virus_42_TIGMIC_13	Botourmiaviridae	811	QKI79872.1	QKI79872.1 RNA-dependent RNA polymerase [Erysiphe necator associated ourmia-like virus 42]	95.9	270	6.96e-194	0.998767								No	Viruses;Lenarviricota;Miaviricetes;Ourlivirales;Botourmiaviridae;Ourmiavirus;Erysiphe necator associated ourmia-like virus 42		No	RNA1134	China:Jilin	Haemaphysalis concinna
Erysiphe_necator_associated_ourmia-like_virus_42_TIGMIC_14	Botourmiaviridae	759	QKI79872.1	QKI79872.1 RNA-dependent RNA polymerase [Erysiphe necator associated ourmia-like virus 42]	95.6	252	5.96e-180	0.996047								No	Viruses;Lenarviricota;Miaviricetes;Ourlivirales;Botourmiaviridae;Ourmiavirus;Erysiphe necator associated ourmia-like virus 42		No	RNA1134	China:Jilin	Haemaphysalis concinna
Plasmopara_viticola_lesion_associated_ourmia-like_virus_41_TIGMIC_7	Botourmiaviridae	458	QGY72571.1	QGY72571.1 RNA dependent RNA polymerase [Plasmopara viticola lesion associated ourmia-like virus 41]	96.7	152	6.87e-98	0.995633								No	Viruses;Lenarviricota;Miaviricetes;Ourlivirales;Botourmiaviridae;Ourmiavirus;Plasmopara viticola lesion associated ourmia-like virus 41		No	RNA1134	China:Jilin	Haemaphysalis concinna
Plasmopara_viticola_lesion_associated_ourmia-like_virus_89_TIGMIC_1	Botourmiaviridae	503	QGY72619.1	QGY72619.1 RNA dependent RNA polymerase [Plasmopara viticola lesion associated ourmia-like virus 89]	92.8	167	4.89e-99	0.996024	MN532676.1	MN532676.1 Plasmopara viticola lesion associated ourmia-like virus 89 isolate DMG-B_53516 RNA dependent RNA polymerase gene, complete cds	91.65	503	0	N/A	1	No	Viruses;Lenarviricota;Miaviricetes;Ourlivirales;Botourmiaviridae;Ourmiavirus;Plasmopara viticola lesion associated ourmia-like virus 89	Viruses;Lenarviricota;Miaviricetes;Ourlivirales;Botourmiaviridae;Ourmiavirus;Plasmopara viticola lesion associated ourmia-like virus 89	No	RNA215	China:Jilin	Haemaphysalis concinna
Tonghua_Botou_tick_virus_3_TIGMIC_14	Botourmiaviridae	1371	QNN89182.1	QNN89182.1 putative RNA dependent RNA polymerase [Pezizella ericae ourmia-like virus 1]	75.9	457	2.42e-246	1	MN736967.1	MN736967.1 Pezizella ericae ourmia-like virus 1 isolate MUT2994 putative RNA dependent RNA polymerase gene, complete cds	77.008	1357	0	N/A	0.989788	No	Viruses;Lenarviricota;Miaviricetes;Ourlivirales;Botourmiaviridae;Ourmiavirus;Pezizella ericae ourmia-like virus 1	Viruses;Lenarviricota;Miaviricetes;Ourlivirales;Botourmiaviridae;Ourmiavirus;Pezizella ericae ourmia-like virus 1	No	RNA584	China:Jilin	Haemaphysalis concinna
Tonghua_Botou_tick_virus_3_TIGMIC_15	Botourmiaviridae	852	BCH36626.1	BCH36626.1 RNA-dependent RNA polymerase [Aspergillus fumigatus botourmiavirus 1]	73.2	269	7.93e-135	0.947183	MN736967.1	MN736967.1 Pezizella ericae ourmia-like virus 1 isolate MUT2994 putative RNA dependent RNA polymerase gene, complete cds	76.779	801	3.44e-117	N/A	0.940141	No	Viruses;Lenarviricota;Miaviricetes;Ourlivirales;Botourmiaviridae;Aspergillus;Aspergillus fumigatus botourmiavirus 1	Viruses;Lenarviricota;Miaviricetes;Ourlivirales;Botourmiaviridae;Ourmiavirus;Pezizella ericae ourmia-like virus 1	No	RNA585	China:Jilin	Haemaphysalis concinna
Tonghua_Botou_tick_virus_3_TIGMIC_16	Botourmiaviridae	838	QNN89182.1	QNN89182.1 putative RNA dependent RNA polymerase [Pezizella ericae ourmia-like virus 1]	76.7	279	2.93e-143	0.998807	MN736967.1	MN736967.1 Pezizella ericae ourmia-like virus 1 isolate MUT2994 putative RNA dependent RNA polymerase gene, complete cds	79.627	751	7.02e-144	N/A	0.896181	No	Viruses;Lenarviricota;Miaviricetes;Ourlivirales;Botourmiaviridae;Ourmiavirus;Pezizella ericae ourmia-like virus 1	Viruses;Lenarviricota;Miaviricetes;Ourlivirales;Botourmiaviridae;Ourmiavirus;Pezizella ericae ourmia-like virus 1	No	RNA585	China:Jilin	Haemaphysalis concinna
Erysiphe_necator_associated_ourmia-like_virus_42_TIGMIC_15	Botourmiaviridae	933	QKI79872.1	QKI79872.1 RNA-dependent RNA polymerase [Erysiphe necator associated ourmia-like virus 42]	96.1	309	1.7e-220	0.993569								No	Viruses;Lenarviricota;Miaviricetes;Ourlivirales;Botourmiaviridae;Ourmiavirus;Erysiphe necator associated ourmia-like virus 42		No	RNA988	China:Jilin	Haemaphysalis concinna
Erysiphe_necator_associated_ourmia-like_virus_42_TIGMIC_16	Botourmiaviridae	1070	QKI79872.1	QKI79872.1 RNA-dependent RNA polymerase [Erysiphe necator associated ourmia-like virus 42]	94	300	1.23e-201	0.841121	XM_029994461.1	XM_029994461.1 PREDICTED: Ixodes scapularis single-stranded DNA-binding protein 3 (LOC8023704), transcript variant X5, mRNA	93.443	122	6.27e-41	N/A	0.114019	No	Viruses;Lenarviricota;Miaviricetes;Ourlivirales;Botourmiaviridae;Ourmiavirus;Erysiphe necator associated ourmia-like virus 42	Eukaryota;Arthropoda;Arachnida;Ixodida;Ixodidae;Ixodes;Ixodes scapularis	No	RNA221	China:Jilin	Haemaphysalis longicornis
Erysiphe_necator_associated_ourmia-like_virus_110_TIGMIC_4	Botourmiaviridae	745	QKI79939.1	QKI79939.1 RNA-dependent RNA polymerase [Erysiphe necator associated ourmia-like virus 110]	94.9	235	2.47e-160	0.946309	MN565693.1	MN565693.1 Bremia lactucae associated ourmia-like virus 1 isolate PM-A_DN30261 RNA-dependent RNA polymerase gene, complete cds	91.7	747	0	N/A	1.00268	No	Viruses;Lenarviricota;Miaviricetes;Ourlivirales;Botourmiaviridae;Ourmiavirus;Erysiphe necator associated ourmia-like virus 110	Viruses;Lenarviricota;Miaviricetes;Ourlivirales;Botourmiaviridae;Ourmiavirus;Bremia lactucae associated ourmia-like virus 1	No	RNA221	China:Jilin	Haemaphysalis longicornis
Erysiphe_necator_associated_ourmia-like_virus_42_TIGMIC_18	Botourmiaviridae	1751	QKI79872.1	QKI79872.1 RNA-dependent RNA polymerase [Erysiphe necator associated ourmia-like virus 42]	94.2	486	0	0.832667								No	Viruses;Lenarviricota;Miaviricetes;Ourlivirales;Botourmiaviridae;Ourmiavirus;Erysiphe necator associated ourmia-like virus 42		No	RNA222	China:Jilin	Haemaphysalis longicornis
Tianjin_Botou_tick_virus_1_TIGMIC_38	Botourmiaviridae	2287	QGY72545.1	QGY72545.1 RNA dependent RNA polymerase [Plasmopara viticola lesion associated ourmia-like virus 15]	83.5	607	0	0.79624	MN532602.1	MN532602.1 Plasmopara viticola lesion associated ourmia-like virus 15 isolate DMS4_34466 RNA dependent RNA polymerase gene, complete cds	81.913	1830	0	N/A	0.800175	Yes	Viruses;Lenarviricota;Miaviricetes;Ourlivirales;Botourmiaviridae;Ourmiavirus;Plasmopara viticola lesion associated ourmia-like virus 15	Viruses;Lenarviricota;Miaviricetes;Ourlivirales;Botourmiaviridae;Ourmiavirus;Plasmopara viticola lesion associated ourmia-like virus 15	No	RNA222	China:Jilin	Haemaphysalis longicornis
Taian_Botou_tick_virus_2_TIGMIC_14	Botourmiaviridae	1653	QGY72569.1	QGY72569.1 RNA dependent RNA polymerase [Plasmopara viticola lesion associated ourmia-like virus 39]	86.7	541	0	0.981851	MN532626.1	MN532626.1 Plasmopara viticola lesion associated ourmia-like virus 39 isolate DMS9_28604 RNA dependent RNA polymerase gene, complete cds	84.217	1660	0	N/A	1.00423	No	Viruses;Lenarviricota;Miaviricetes;Ourlivirales;Botourmiaviridae;Ourmiavirus;Plasmopara viticola lesion associated ourmia-like virus 39	Viruses;Lenarviricota;Miaviricetes;Ourlivirales;Botourmiaviridae;Ourmiavirus;Plasmopara viticola lesion associated ourmia-like virus 39	No	RNA222	China:Jilin	Haemaphysalis longicornis
Lianyungang_Botou_tick_virus_2_TIGMIC_45	Botourmiaviridae	1302	QGY72592.1	QGY72592.1 RNA dependent RNA polymerase [Plasmopara viticola lesion associated ourmia-like virus 62]	49	453	3.36e-128	1.04378								No	Viruses;Lenarviricota;Miaviricetes;Ourlivirales;Botourmiaviridae;Ourmiavirus;Plasmopara viticola lesion associated ourmia-like virus 62		No	RNA222	China:Jilin	Haemaphysalis longicornis
Tonghua_Botou_tick_virus_2_TIGMIC_9	Botourmiaviridae	1551	QKI79864.1	QKI79864.1 RNA-dependent RNA polymerase [Erysiphe necator associated ourmia-like virus 34]	79.4	505	6.77e-297	0.976789	MN532665.1	MN532665.1 Plasmopara viticola lesion associated ourmia-like virus 78 isolate DMG-F_41358 RNA dependent RNA polymerase gene, complete cds	78.193	1417	0	N/A	0.913604	No	Viruses;Lenarviricota;Miaviricetes;Ourlivirales;Botourmiaviridae;Ourmiavirus;Erysiphe necator associated ourmia-like virus 34	Viruses;Lenarviricota;Miaviricetes;Ourlivirales;Botourmiaviridae;Ourmiavirus;Plasmopara viticola lesion associated ourmia-like virus 78	No	RNA222	China:Jilin	Haemaphysalis longicornis
Nanning_Botou_tick_virus_2_TIGMIC_46	Botourmiaviridae	1376	QUE49127.1	QUE49127.1 MAG: RNA-dependent RNA polymerase, partial [Sclerotinia sclerotiorum ourmia-like virus 16]	46.5	432	3.78e-102	0.94186								No	Viruses;Lenarviricota;Miaviricetes;Ourlivirales;Botourmiaviridae;Ourmiavirus;Sclerotinia sclerotiorum ourmia-like virus 16		No	RNA222	China:Jilin	Haemaphysalis longicornis
Lianyungang_Botou_tick_virus_2_TIGMIC_46	Botourmiaviridae	1009	QKI79845.1	QKI79845.1 RNA-dependent RNA polymerase [Erysiphe necator associated ourmia-like virus 15]	80.3	300	1.32e-169	0.891972								No	Viruses;Lenarviricota;Miaviricetes;Ourlivirales;Botourmiaviridae;Ourmiavirus;Erysiphe necator associated ourmia-like virus 15		No	RNA222	China:Jilin	Haemaphysalis longicornis
Plasmopara_viticola_lesion_associated_ourmia-like_virus_52_TIGMIC_2	Botourmiaviridae	636	QGY72582.1	QGY72582.1 RNA dependent RNA polymerase [Plasmopara viticola lesion associated ourmia-like virus 52]	95.9	195	7.9e-130	0.919811	MN532639.1	MN532639.1 Plasmopara viticola lesion associated ourmia-like virus 52 isolate DMG-E_27866 RNA dependent RNA polymerase gene, complete cds	95.469	618	0	N/A	0.971698	No	Viruses;Lenarviricota;Miaviricetes;Ourlivirales;Botourmiaviridae;Ourmiavirus;Plasmopara viticola lesion associated ourmia-like virus 52	Viruses;Lenarviricota;Miaviricetes;Ourlivirales;Botourmiaviridae;Ourmiavirus;Plasmopara viticola lesion associated ourmia-like virus 52	No	RNA222	China:Jilin	Haemaphysalis longicornis
Nanning_Botou_tick_virus_2_TIGMIC_47	Botourmiaviridae	1386	QKI79924.1	QKI79924.1 RNA-dependent RNA polymerase [Erysiphe necator associated ourmia-like virus 94]	50.7	418	2.52e-133	0.904762								No	Viruses;Lenarviricota;Miaviricetes;Ourlivirales;Botourmiaviridae;Ourmiavirus;Erysiphe necator associated ourmia-like virus 94		No	RNA222	China:Jilin	Haemaphysalis longicornis
Plasmopara_viticola_lesion_associated_ourmia-like_virus_52_TIGMIC_3	Botourmiaviridae	855	QGY72582.1	QGY72582.1 RNA dependent RNA polymerase [Plasmopara viticola lesion associated ourmia-like virus 52]	97.9	284	1.35e-204	0.996491	MN532639.1	MN532639.1 Plasmopara viticola lesion associated ourmia-like virus 52 isolate DMG-E_27866 RNA dependent RNA polymerase gene, complete cds	90.877	855	0	N/A	1	No	Viruses;Lenarviricota;Miaviricetes;Ourlivirales;Botourmiaviridae;Ourmiavirus;Plasmopara viticola lesion associated ourmia-like virus 52	Viruses;Lenarviricota;Miaviricetes;Ourlivirales;Botourmiaviridae;Ourmiavirus;Plasmopara viticola lesion associated ourmia-like virus 52	No	RNA222	China:Jilin	Haemaphysalis longicornis
Lianyungang_Botou_tick_virus_2_TIGMIC_47	Botourmiaviridae	852	QGZ00442.1	QGZ00442.1 RNA-dependent RNA polymerase, partial [Ourmia-like virus sp.]	72.5	276	2.38e-139	0.971831	MN532624.1	MN532624.1 Plasmopara viticola lesion associated ourmia-like virus 37 isolate DMS9_20604 RNA dependent RNA polymerase gene, complete cds	71.283	686	3e-33	N/A	0.805164	No	Viruses;Lenarviricota;Miaviricetes;Ourlivirales;Botourmiaviridae;Ourmiavirus;Ourmia-like virus sp.	Viruses;Lenarviricota;Miaviricetes;Ourlivirales;Botourmiaviridae;Ourmiavirus;Plasmopara viticola lesion associated ourmia-like virus 37	No	RNA222	China:Jilin	Haemaphysalis longicornis
Luoyang_Botou_tick_virus_1_TIGMIC_13	Botourmiaviridae	818	QGY72574.1	QGY72574.1 RNA dependent RNA polymerase [Plasmopara viticola lesion associated ourmia-like virus 44]	65	280	2.8e-112	1.02689	MN532631.1	MN532631.1 Plasmopara viticola lesion associated ourmia-like virus 44 isolate DMG-A_35452 RNA dependent RNA polymerase gene, complete cds	80.769	260	4.71e-46	N/A	0.317848	No	Viruses;Lenarviricota;Miaviricetes;Ourlivirales;Botourmiaviridae;Ourmiavirus;Plasmopara viticola lesion associated ourmia-like virus 44	Viruses;Lenarviricota;Miaviricetes;Ourlivirales;Botourmiaviridae;Ourmiavirus;Plasmopara viticola lesion associated ourmia-like virus 44	No	RNA222	China:Jilin	Haemaphysalis longicornis
Plasmopara_viticola_lesion_associated_ourmia-like_virus_57_TIGMIC_1	Botourmiaviridae	526	QGY72587.1	QGY72587.1 RNA dependent RNA polymerase [Plasmopara viticola lesion associated ourmia-like virus 57]	94.9	175	1.62e-112	0.998099	MN532644.1	MN532644.1 Plasmopara viticola lesion associated ourmia-like virus 57 isolate DMS5_22836 RNA dependent RNA polymerase gene, complete cds	92.6	527	0	N/A	1.0019	No	Viruses;Lenarviricota;Miaviricetes;Ourlivirales;Botourmiaviridae;Ourmiavirus;Plasmopara viticola lesion associated ourmia-like virus 57	Viruses;Lenarviricota;Miaviricetes;Ourlivirales;Botourmiaviridae;Ourmiavirus;Plasmopara viticola lesion associated ourmia-like virus 57	No	RNA222	China:Jilin	Haemaphysalis longicornis
Erysiphe_necator_associated_ourmia-like_virus_42_TIGMIC_19	Botourmiaviridae	702	QKI79872.1	QKI79872.1 RNA-dependent RNA polymerase [Erysiphe necator associated ourmia-like virus 42]	96.2	234	3e-162	1								No	Viruses;Lenarviricota;Miaviricetes;Ourlivirales;Botourmiaviridae;Ourmiavirus;Erysiphe necator associated ourmia-like virus 42		No	RNA222	China:Jilin	Haemaphysalis longicornis
Jinan_Botou_tick_virus_1_TIGMIC_4	Botourmiaviridae	579	QGY72531.1	QGY72531.1 RNA dependent RNA polymerase [Plasmopara viticola lesion associated ourmia-like virus 1]	54.5	211	1.57e-62	1.09326								No	Viruses;Lenarviricota;Miaviricetes;Ourlivirales;Botourmiaviridae;Ourmiavirus;Plasmopara viticola lesion associated ourmia-like virus 1		No	RNA222	China:Jilin	Haemaphysalis longicornis
Luoyang_Botou_tick_virus_2_TIGMIC_8	Botourmiaviridae	551	QKI79929.1	QKI79929.1 RNA-dependent RNA polymerase [Erysiphe necator associated ourmia-like virus 99]	88.5	183	6.67e-112	0.99637	MN532643.1	MN532643.1 Plasmopara viticola lesion associated ourmia-like virus 56 isolate DMS4_34773 RNA dependent RNA polymerase gene, complete cds	77.727	440	1.09e-65	N/A	0.798548	No	Viruses;Lenarviricota;Miaviricetes;Ourlivirales;Botourmiaviridae;Ourmiavirus;Erysiphe necator associated ourmia-like virus 99	Viruses;Lenarviricota;Miaviricetes;Ourlivirales;Botourmiaviridae;Ourmiavirus;Plasmopara viticola lesion associated ourmia-like virus 56	No	RNA222	China:Jilin	Haemaphysalis longicornis
Tianjin_Botou_tick_virus_3_TIGMIC_8	Botourmiaviridae	553	QKI79864.1	QKI79864.1 RNA-dependent RNA polymerase [Erysiphe necator associated ourmia-like virus 34]	84.7	183	9.42e-107	0.992767	MN532663.1	MN532663.1 Plasmopara viticola lesion associated ourmia-like virus 76 isolate DMS2_8134 RNA dependent RNA polymerase gene, complete cds	79.473	531	2.25e-97	N/A	0.960217	No	Viruses;Lenarviricota;Miaviricetes;Ourlivirales;Botourmiaviridae;Ourmiavirus;Erysiphe necator associated ourmia-like virus 34	Viruses;Lenarviricota;Miaviricetes;Ourlivirales;Botourmiaviridae;Ourmiavirus;Plasmopara viticola lesion associated ourmia-like virus 76	No	RNA222	China:Jilin	Haemaphysalis longicornis
Erysiphe_necator_associated_ourmia-like_virus_42_TIGMIC_20	Botourmiaviridae	472	QKI79872.1	QKI79872.1 RNA-dependent RNA polymerase [Erysiphe necator associated ourmia-like virus 42]	94.2	156	1.26e-93	0.991525								No	Viruses;Lenarviricota;Miaviricetes;Ourlivirales;Botourmiaviridae;Ourmiavirus;Erysiphe necator associated ourmia-like virus 42		No	RNA222	China:Jilin	Haemaphysalis longicornis
Jinan_Botou_tick_virus_1_TIGMIC_5	Botourmiaviridae	563	QGY72532.1	QGY72532.1 RNA dependent RNA polymerase [Plasmopara viticola lesion associated ourmia-like virus 2]	73.7	186	2.09e-90	0.991119								No	Viruses;Lenarviricota;Miaviricetes;Ourlivirales;Botourmiaviridae;Ourmiavirus;Plasmopara viticola lesion associated ourmia-like virus 2		No	RNA222	China:Jilin	Haemaphysalis longicornis
Lianyungang_Botou_tick_virus_1_TIGMIC_6	Botourmiaviridae	2857	YP_009666497.1	YP_009666497.1 RNA-dependent RNA polymerase [Soybean leaf-associated ourmiavirus 1]	88.4	727	0	0.763388	NC_043521.1	NC_043521.1 Soybean leaf-associated ourmiavirus 1 isolate SaOurV1-1, partial sequence KT598235.1 Soybean leaf-associated ourmiavirus 1 isolate SaOurV1-1, partial sequence	85.472	2891	0	N/A	1.0119	Yes	Viruses;Lenarviricota;Miaviricetes;Ourlivirales;Botourmiaviridae;Scleroulivirus;Soybean scleroulivirus 1	Viruses;Lenarviricota;Miaviricetes;Ourlivirales;Botourmiaviridae;Scleroulivirus;Soybean scleroulivirus 1	No	RNA241	China:Jilin	Haemaphysalis longicornis
Erysiphe_necator_associated_ourmia-like_virus_42_TIGMIC_21	Botourmiaviridae	2467	QKI79872.1	QKI79872.1 RNA-dependent RNA polymerase [Erysiphe necator associated ourmia-like virus 42]	92.8	650	0	0.790434	MN532590.1	MN532590.1 Plasmopara viticola lesion associated ourmia-like virus 3 isolate DMG-D_30438 RNA dependent RNA polymerase gene, complete cds	76.889	1575	0	N/A	0.638427	Yes	Viruses;Lenarviricota;Miaviricetes;Ourlivirales;Botourmiaviridae;Ourmiavirus;Erysiphe necator associated ourmia-like virus 42	Viruses;Lenarviricota;Miaviricetes;Ourlivirales;Botourmiaviridae;Ourmiavirus;Plasmopara viticola lesion associated ourmia-like virus 3	No	RNA241	China:Jilin	Haemaphysalis longicornis
Erysiphe_necator_associated_ourmia-like_virus_42_TIGMIC_22	Botourmiaviridae	2088	QKI79872.1	QKI79872.1 RNA-dependent RNA polymerase [Erysiphe necator associated ourmia-like virus 42]	92.8	650	0	0.933908	MN532590.1	MN532590.1 Plasmopara viticola lesion associated ourmia-like virus 3 isolate DMG-D_30438 RNA dependent RNA polymerase gene, complete cds	75.732	1640	0	N/A	0.785441	No	Viruses;Lenarviricota;Miaviricetes;Ourlivirales;Botourmiaviridae;Ourmiavirus;Erysiphe necator associated ourmia-like virus 42	Viruses;Lenarviricota;Miaviricetes;Ourlivirales;Botourmiaviridae;Ourmiavirus;Plasmopara viticola lesion associated ourmia-like virus 3	No	RNA241	China:Jilin	Haemaphysalis longicornis
Taian_Botou_tick_virus_2_TIGMIC_15	Botourmiaviridae	2212	QGY72571.1	QGY72571.1 RNA dependent RNA polymerase [Plasmopara viticola lesion associated ourmia-like virus 41]	81.8	626	0	0.849005	MN532628.1	MN532628.1 Plasmopara viticola lesion associated ourmia-like virus 41 isolate DMS9_29231 RNA dependent RNA polymerase gene, complete cds	81.573	2225	0	N/A	1.00588	No	Viruses;Lenarviricota;Miaviricetes;Ourlivirales;Botourmiaviridae;Ourmiavirus;Plasmopara viticola lesion associated ourmia-like virus 41	Viruses;Lenarviricota;Miaviricetes;Ourlivirales;Botourmiaviridae;Ourmiavirus;Plasmopara viticola lesion associated ourmia-like virus 41	No	RNA241	China:Jilin	Haemaphysalis longicornis
Tonghua_Botou_tick_virus_3_TIGMIC_17	Botourmiaviridae	2663	QPO14979.1	QPO14979.1 RNA-dependent RNA polymerase [Fusarium oxysporum ourmia-like virus]	83.6	703	0	0.791964	MT551010.1	MT551010.1 Fusarium oxysporum ourmia-like virus isolate HuN8 RNA-dependent RNA polymerase gene, complete cds	78.59	2667	0	N/A	1.0015	Yes	Viruses;Lenarviricota;Miaviricetes;Ourlivirales;Botourmiaviridae;Ourmiavirus;Fusarium oxysporum ourmia-like virus	Viruses;Lenarviricota;Miaviricetes;Ourlivirales;Botourmiaviridae;Ourmiavirus;Fusarium oxysporum ourmia-like virus	No	RNA241	China:Jilin	Haemaphysalis longicornis
Erysiphe_necator_associated_ourmia-like_virus_42_TIGMIC_23	Botourmiaviridae	1890	QKI79872.1	QKI79872.1 RNA-dependent RNA polymerase [Erysiphe necator associated ourmia-like virus 42]	91	597	0	0.947619	MN532590.1	MN532590.1 Plasmopara viticola lesion associated ourmia-like virus 3 isolate DMG-D_30438 RNA dependent RNA polymerase gene, complete cds	76.889	1575	0	N/A	0.833333	No	Viruses;Lenarviricota;Miaviricetes;Ourlivirales;Botourmiaviridae;Ourmiavirus;Erysiphe necator associated ourmia-like virus 42	Viruses;Lenarviricota;Miaviricetes;Ourlivirales;Botourmiaviridae;Ourmiavirus;Plasmopara viticola lesion associated ourmia-like virus 3	No	RNA241	China:Jilin	Haemaphysalis longicornis
Lianyungang_Botou_tick_virus_1_TIGMIC_7	Botourmiaviridae	1309	YP_009666497.1	YP_009666497.1 RNA-dependent RNA polymerase [Soybean leaf-associated ourmiavirus 1]	88	267	1.06e-164	0.611917	NC_043521.1	NC_043521.1 Soybean leaf-associated ourmiavirus 1 isolate SaOurV1-1, partial sequence KT598235.1 Soybean leaf-associated ourmiavirus 1 isolate SaOurV1-1, partial sequence	86.122	1333	0	N/A	1.01833	No	Viruses;Lenarviricota;Miaviricetes;Ourlivirales;Botourmiaviridae;Scleroulivirus;Soybean scleroulivirus 1	Viruses;Lenarviricota;Miaviricetes;Ourlivirales;Botourmiaviridae;Scleroulivirus;Soybean scleroulivirus 1	No	RNA241	China:Jilin	Haemaphysalis longicornis
Erysiphe_necator_associated_ourmia-like_virus_42_TIGMIC_24	Botourmiaviridae	1804	QKI79872.1	QKI79872.1 RNA-dependent RNA polymerase [Erysiphe necator associated ourmia-like virus 42]	92.5	573	0	0.952882	MN532590.1	MN532590.1 Plasmopara viticola lesion associated ourmia-like virus 3 isolate DMG-D_30438 RNA dependent RNA polymerase gene, complete cds	76.205	1639	0	N/A	0.908537	No	Viruses;Lenarviricota;Miaviricetes;Ourlivirales;Botourmiaviridae;Ourmiavirus;Erysiphe necator associated ourmia-like virus 42	Viruses;Lenarviricota;Miaviricetes;Ourlivirales;Botourmiaviridae;Ourmiavirus;Plasmopara viticola lesion associated ourmia-like virus 3	No	RNA241	China:Jilin	Haemaphysalis longicornis
Erysiphe_necator_associated_ourmia-like_virus_42_TIGMIC_25	Botourmiaviridae	1805	QKI79872.1	QKI79872.1 RNA-dependent RNA polymerase [Erysiphe necator associated ourmia-like virus 42]	92.8	573	0	0.952355	MN532590.1	MN532590.1 Plasmopara viticola lesion associated ourmia-like virus 3 isolate DMG-D_30438 RNA dependent RNA polymerase gene, complete cds	76.396	1576	0	N/A	0.87313	No	Viruses;Lenarviricota;Miaviricetes;Ourlivirales;Botourmiaviridae;Ourmiavirus;Erysiphe necator associated ourmia-like virus 42	Viruses;Lenarviricota;Miaviricetes;Ourlivirales;Botourmiaviridae;Ourmiavirus;Plasmopara viticola lesion associated ourmia-like virus 3	No	RNA241	China:Jilin	Haemaphysalis longicornis
Erysiphe_necator_associated_ourmia-like_virus_41_TIGMIC_17	Botourmiaviridae	2210	QKI79871.1	QKI79871.1 RNA-dependent RNA polymerase [Erysiphe necator associated ourmia-like virus 41]	92.9	632	0	0.857919	MN532663.1	MN532663.1 Plasmopara viticola lesion associated ourmia-like virus 76 isolate DMS2_8134 RNA dependent RNA polymerase gene, complete cds	81.205	2224	0	N/A	1.00633	No	Viruses;Lenarviricota;Miaviricetes;Ourlivirales;Botourmiaviridae;Ourmiavirus;Erysiphe necator associated ourmia-like virus 41	Viruses;Lenarviricota;Miaviricetes;Ourlivirales;Botourmiaviridae;Ourmiavirus;Plasmopara viticola lesion associated ourmia-like virus 76	No	RNA241	China:Jilin	Haemaphysalis longicornis
Nanning_Botou_tick_virus_2_TIGMIC_48	Botourmiaviridae	2551	QUE49127.1	QUE49127.1 MAG: RNA-dependent RNA polymerase, partial [Sclerotinia sclerotiorum ourmia-like virus 16]	45.2	610	3.66e-146	0.717366	MN532655.1	MN532655.1 Plasmopara viticola lesion associated ourmia-like virus 68 isolate DMG-A_29743 RNA dependent RNA polymerase gene, complete cds	83.486	109	4.39e-16	N/A	0.0427283	Yes	Viruses;Lenarviricota;Miaviricetes;Ourlivirales;Botourmiaviridae;Ourmiavirus;Sclerotinia sclerotiorum ourmia-like virus 16	Viruses;Lenarviricota;Miaviricetes;Ourlivirales;Botourmiaviridae;Ourmiavirus;Plasmopara viticola lesion associated ourmia-like virus 68	No	RNA241	China:Jilin	Haemaphysalis longicornis
Bremia_lactucae_associated_ourmia-like_virus_1_TIGMIC_3	Botourmiaviridae	2124	QIP68025.1	QIP68025.1 RNA-dependent RNA polymerase [Bremia lactucae associated ourmia-like virus 1]	90.6	618	0	0.872881	MN565693.1	MN565693.1 Bremia lactucae associated ourmia-like virus 1 isolate PM-A_DN30261 RNA-dependent RNA polymerase gene, complete cds	88.535	2137	0	N/A	1.00612	No	Viruses;Lenarviricota;Miaviricetes;Ourlivirales;Botourmiaviridae;Ourmiavirus;Bremia lactucae associated ourmia-like virus 1	Viruses;Lenarviricota;Miaviricetes;Ourlivirales;Botourmiaviridae;Ourmiavirus;Bremia lactucae associated ourmia-like virus 1	No	RNA241	China:Jilin	Haemaphysalis longicornis
Lianyungang_Botou_tick_virus_2_TIGMIC_48	Botourmiaviridae	2429	QKI79845.1	QKI79845.1 RNA-dependent RNA polymerase [Erysiphe necator associated ourmia-like virus 15]	67.8	624	1.57e-296	0.770688	MN532624.1	MN532624.1 Plasmopara viticola lesion associated ourmia-like virus 37 isolate DMS9_20604 RNA dependent RNA polymerase gene, complete cds	72.374	695	1.86e-44	N/A	0.286126	Yes	Viruses;Lenarviricota;Miaviricetes;Ourlivirales;Botourmiaviridae;Ourmiavirus;Erysiphe necator associated ourmia-like virus 15	Viruses;Lenarviricota;Miaviricetes;Ourlivirales;Botourmiaviridae;Ourmiavirus;Plasmopara viticola lesion associated ourmia-like virus 37	No	RNA241	China:Jilin	Haemaphysalis longicornis
Tianjin_Botou_tick_virus_1_TIGMIC_39	Botourmiaviridae	1470	QGY72545.1	QGY72545.1 RNA dependent RNA polymerase [Plasmopara viticola lesion associated ourmia-like virus 15]	87.3	474	1.19e-296	0.967347	MN532602.1	MN532602.1 Plasmopara viticola lesion associated ourmia-like virus 15 isolate DMS4_34466 RNA dependent RNA polymerase gene, complete cds	83.333	1434	0	N/A	0.97551	No	Viruses;Lenarviricota;Miaviricetes;Ourlivirales;Botourmiaviridae;Ourmiavirus;Plasmopara viticola lesion associated ourmia-like virus 15	Viruses;Lenarviricota;Miaviricetes;Ourlivirales;Botourmiaviridae;Ourmiavirus;Plasmopara viticola lesion associated ourmia-like virus 15	No	RNA241	China:Jilin	Haemaphysalis longicornis
Nanning_Botou_tick_virus_2_TIGMIC_49	Botourmiaviridae	2434	QUE49127.1	QUE49127.1 MAG: RNA-dependent RNA polymerase, partial [Sclerotinia sclerotiorum ourmia-like virus 16]	45.2	610	8.51e-147	0.751849	MN532655.1	MN532655.1 Plasmopara viticola lesion associated ourmia-like virus 68 isolate DMG-A_29743 RNA dependent RNA polymerase gene, complete cds	90.323	62	5.46e-10	N/A	0.0254725	Yes	Viruses;Lenarviricota;Miaviricetes;Ourlivirales;Botourmiaviridae;Ourmiavirus;Sclerotinia sclerotiorum ourmia-like virus 16	Viruses;Lenarviricota;Miaviricetes;Ourlivirales;Botourmiaviridae;Ourmiavirus;Plasmopara viticola lesion associated ourmia-like virus 68	No	RNA241	China:Jilin	Haemaphysalis longicornis
Taian_Botou_tick_virus_2_TIGMIC_16	Botourmiaviridae	2209	QGY72571.1	QGY72571.1 RNA dependent RNA polymerase [Plasmopara viticola lesion associated ourmia-like virus 41]	88.3	625	0	0.8488	MN532628.1	MN532628.1 Plasmopara viticola lesion associated ourmia-like virus 41 isolate DMS9_29231 RNA dependent RNA polymerase gene, complete cds	85.94	2212	0	N/A	1.00136	No	Viruses;Lenarviricota;Miaviricetes;Ourlivirales;Botourmiaviridae;Ourmiavirus;Plasmopara viticola lesion associated ourmia-like virus 41	Viruses;Lenarviricota;Miaviricetes;Ourlivirales;Botourmiaviridae;Ourmiavirus;Plasmopara viticola lesion associated ourmia-like virus 41	No	RNA241	China:Jilin	Haemaphysalis longicornis
Shangqiu_Botou_tick_virus_1_TIGMIC_10	Botourmiaviridae	2124	QIP68025.1	QIP68025.1 RNA-dependent RNA polymerase [Bremia lactucae associated ourmia-like virus 1]	87.7	618	0	0.872881	MN565693.1	MN565693.1 Bremia lactucae associated ourmia-like virus 1 isolate PM-A_DN30261 RNA-dependent RNA polymerase gene, complete cds	86.523	2137	0	N/A	1.00612	No	Viruses;Lenarviricota;Miaviricetes;Ourlivirales;Botourmiaviridae;Ourmiavirus;Bremia lactucae associated ourmia-like virus 1	Viruses;Lenarviricota;Miaviricetes;Ourlivirales;Botourmiaviridae;Ourmiavirus;Bremia lactucae associated ourmia-like virus 1	No	RNA241	China:Jilin	Haemaphysalis longicornis
Tonghua_Botou_tick_virus_1_TIGMIC_4	Botourmiaviridae	1875	QGY72594.1	QGY72594.1 RNA dependent RNA polymerase [Plasmopara viticola lesion associated ourmia-like virus 64]	50.7	339	1.59e-85	0.5424								No	Viruses;Lenarviricota;Miaviricetes;Ourlivirales;Botourmiaviridae;Ourmiavirus;Plasmopara viticola lesion associated ourmia-like virus 64		No	RNA241	China:Jilin	Haemaphysalis longicornis
Erysiphe_necator_associated_ourmia-like_virus_42_TIGMIC_26	Botourmiaviridae	1365	QKI79872.1	QKI79872.1 RNA-dependent RNA polymerase [Erysiphe necator associated ourmia-like virus 42]	91.8	426	1.1e-286	0.936264	MN532590.1	MN532590.1 Plasmopara viticola lesion associated ourmia-like virus 3 isolate DMG-D_30438 RNA dependent RNA polymerase gene, complete cds	76.861	1370	0	N/A	1.00366	No	Viruses;Lenarviricota;Miaviricetes;Ourlivirales;Botourmiaviridae;Ourmiavirus;Erysiphe necator associated ourmia-like virus 42	Viruses;Lenarviricota;Miaviricetes;Ourlivirales;Botourmiaviridae;Ourmiavirus;Plasmopara viticola lesion associated ourmia-like virus 3	No	RNA241	China:Jilin	Haemaphysalis longicornis
Erysiphe_necator_associated_ourmia-like_virus_42_TIGMIC_27	Botourmiaviridae	1653	QKI79872.1	QKI79872.1 RNA-dependent RNA polymerase [Erysiphe necator associated ourmia-like virus 42]	92.7	522	0	0.947368	MN532590.1	MN532590.1 Plasmopara viticola lesion associated ourmia-like virus 3 isolate DMG-D_30438 RNA dependent RNA polymerase gene, complete cds	75.776	1643	0	N/A	0.99395	No	Viruses;Lenarviricota;Miaviricetes;Ourlivirales;Botourmiaviridae;Ourmiavirus;Erysiphe necator associated ourmia-like virus 42	Viruses;Lenarviricota;Miaviricetes;Ourlivirales;Botourmiaviridae;Ourmiavirus;Plasmopara viticola lesion associated ourmia-like virus 3	No	RNA241	China:Jilin	Haemaphysalis longicornis
Hulunbuir_Botou_tick_virus_7_TIGMIC_29	Botourmiaviridae	2121	QGY72604.1	QGY72604.1 RNA dependent RNA polymerase [Plasmopara viticola lesion associated ourmia-like virus 74]	77.7	667	0	0.943423	MN532661.1	MN532661.1 Plasmopara viticola lesion associated ourmia-like virus 74 isolate DMG-C_28482 RNA dependent RNA polymerase gene, complete cds	77.084	2099	0	N/A	0.989628	No	Viruses;Lenarviricota;Miaviricetes;Ourlivirales;Botourmiaviridae;Ourmiavirus;Plasmopara viticola lesion associated ourmia-like virus 74	Viruses;Lenarviricota;Miaviricetes;Ourlivirales;Botourmiaviridae;Ourmiavirus;Plasmopara viticola lesion associated ourmia-like virus 74	No	RNA241	China:Jilin	Haemaphysalis longicornis
Nanning_Botou_tick_virus_2_TIGMIC_50	Botourmiaviridae	1952	QUE49127.1	QUE49127.1 MAG: RNA-dependent RNA polymerase, partial [Sclerotinia sclerotiorum ourmia-like virus 16]	45.2	610	1.09e-146	0.9375								No	Viruses;Lenarviricota;Miaviricetes;Ourlivirales;Botourmiaviridae;Ourmiavirus;Sclerotinia sclerotiorum ourmia-like virus 16		No	RNA241	China:Jilin	Haemaphysalis longicornis
Erysiphe_necator_associated_ourmia-like_virus_2_TIGMIC_5	Botourmiaviridae	2767	QGZ98422.1	QGZ98422.1 RNA dependent RNA polymerase [Erysiphe necator associated ourmia-like virus 2]	95.6	685	0	0.742682	MN552391.1	MN552391.1 Erysiphe necator associated ourmia-like virus 2 isolate PMS-18_DN57813 RNA dependent RNA polymerase gene, complete cds	92.319	2773	0	N/A	1.00217	Yes	Viruses;Lenarviricota;Miaviricetes;Ourlivirales;Botourmiaviridae;Erysiphe;Erysiphe necator associated ourmia-like virus 2	Viruses;Lenarviricota;Miaviricetes;Ourlivirales;Botourmiaviridae;Erysiphe;Erysiphe necator associated ourmia-like virus 2	No	RNA241	China:Jilin	Haemaphysalis longicornis
Erysiphe_necator_associated_ourmia-like_virus_2_TIGMIC_6	Botourmiaviridae	2749	QGZ98422.1	QGZ98422.1 RNA dependent RNA polymerase [Erysiphe necator associated ourmia-like virus 2]	96.4	685	0	0.747545	MN552391.1	MN552391.1 Erysiphe necator associated ourmia-like virus 2 isolate PMS-18_DN57813 RNA dependent RNA polymerase gene, complete cds	91.625	2412	0	N/A	0.87741	Yes	Viruses;Lenarviricota;Miaviricetes;Ourlivirales;Botourmiaviridae;Erysiphe;Erysiphe necator associated ourmia-like virus 2	Viruses;Lenarviricota;Miaviricetes;Ourlivirales;Botourmiaviridae;Erysiphe;Erysiphe necator associated ourmia-like virus 2	No	RNA241	China:Jilin	Haemaphysalis longicornis
Luoyang_Botou_tick_virus_1_TIGMIC_14	Botourmiaviridae	1732	QGY72574.1	QGY72574.1 RNA dependent RNA polymerase [Plasmopara viticola lesion associated ourmia-like virus 44]	74.8	373	5.89e-195	0.646074	MN532631.1	MN532631.1 Plasmopara viticola lesion associated ourmia-like virus 44 isolate DMG-A_35452 RNA dependent RNA polymerase gene, complete cds	73.668	1333	1.99e-117	N/A	0.76963	No	Viruses;Lenarviricota;Miaviricetes;Ourlivirales;Botourmiaviridae;Ourmiavirus;Plasmopara viticola lesion associated ourmia-like virus 44	Viruses;Lenarviricota;Miaviricetes;Ourlivirales;Botourmiaviridae;Ourmiavirus;Plasmopara viticola lesion associated ourmia-like virus 44	No	RNA241	China:Jilin	Haemaphysalis longicornis
Tonghua_Botou_tick_virus_3_TIGMIC_18	Botourmiaviridae	921	QPO14979.1	QPO14979.1 RNA-dependent RNA polymerase [Fusarium oxysporum ourmia-like virus]	81.6	304	7.74e-168	0.990228	MT551010.1	MT551010.1 Fusarium oxysporum ourmia-like virus isolate HuN8 RNA-dependent RNA polymerase gene, complete cds	80.812	714	3.55e-152	N/A	0.775244	No	Viruses;Lenarviricota;Miaviricetes;Ourlivirales;Botourmiaviridae;Ourmiavirus;Fusarium oxysporum ourmia-like virus	Viruses;Lenarviricota;Miaviricetes;Ourlivirales;Botourmiaviridae;Ourmiavirus;Fusarium oxysporum ourmia-like virus	No	RNA241	China:Jilin	Haemaphysalis longicornis
Erysiphe_necator_associated_ourmia-like_virus_2_TIGMIC_7	Botourmiaviridae	2749	QGZ98422.1	QGZ98422.1 RNA dependent RNA polymerase [Erysiphe necator associated ourmia-like virus 2]	97.1	685	0	0.747545	MN552391.1	MN552391.1 Erysiphe necator associated ourmia-like virus 2 isolate PMS-18_DN57813 RNA dependent RNA polymerase gene, complete cds	92.703	2412	0	N/A	0.87741	Yes	Viruses;Lenarviricota;Miaviricetes;Ourlivirales;Botourmiaviridae;Erysiphe;Erysiphe necator associated ourmia-like virus 2	Viruses;Lenarviricota;Miaviricetes;Ourlivirales;Botourmiaviridae;Erysiphe;Erysiphe necator associated ourmia-like virus 2	No	RNA241	China:Jilin	Haemaphysalis longicornis
Bremia_lactucae_associated_ourmia-like_virus_1_TIGMIC_4	Botourmiaviridae	1626	QIP68025.1	QIP68025.1 RNA-dependent RNA polymerase [Bremia lactucae associated ourmia-like virus 1]	92.2	527	0	0.972325	MN565693.1	MN565693.1 Bremia lactucae associated ourmia-like virus 1 isolate PM-A_DN30261 RNA-dependent RNA polymerase gene, complete cds	89.951	1632	0	N/A	1.00369	No	Viruses;Lenarviricota;Miaviricetes;Ourlivirales;Botourmiaviridae;Ourmiavirus;Bremia lactucae associated ourmia-like virus 1	Viruses;Lenarviricota;Miaviricetes;Ourlivirales;Botourmiaviridae;Ourmiavirus;Bremia lactucae associated ourmia-like virus 1	No	RNA241	China:Jilin	Haemaphysalis longicornis
Shaoguan_Botou_tick_virus_1_TIGMIC_9	Botourmiaviridae	1186	QKI79863.1	QKI79863.1 RNA-dependent RNA polymerase [Erysiphe necator associated ourmia-like virus 33]	83.5	315	8.88e-194	0.796796	MN552394.1	MN552394.1 Erysiphe necator associated ourmia-like virus 5 isolate PMS-18_DN52405 RNA dependent RNA polymerase gene, complete cds	100	39	4.38e-08	N/A	0.0328836	No	Viruses;Lenarviricota;Miaviricetes;Ourlivirales;Botourmiaviridae;Ourmiavirus;Erysiphe necator associated ourmia-like virus 33	Viruses;Lenarviricota;Miaviricetes;Ourlivirales;Botourmiaviridae;Erysiphe;Erysiphe necator associated ourmia-like virus 5	No	RNA241	China:Jilin	Haemaphysalis longicornis
Tonghua_Botou_tick_virus_2_TIGMIC_10	Botourmiaviridae	2285	QGY72607.1	QGY72607.1 RNA dependent RNA polymerase [Plasmopara viticola lesion associated ourmia-like virus 77]	85.1	636	0	0.835011	MN532664.1	MN532664.1 Plasmopara viticola lesion associated ourmia-like virus 77 isolate DMG-D_18755 RNA dependent RNA polymerase gene, complete cds	81.434	1939	0	N/A	0.848578	Yes	Viruses;Lenarviricota;Miaviricetes;Ourlivirales;Botourmiaviridae;Ourmiavirus;Plasmopara viticola lesion associated ourmia-like virus 77	Viruses;Lenarviricota;Miaviricetes;Ourlivirales;Botourmiaviridae;Ourmiavirus;Plasmopara viticola lesion associated ourmia-like virus 77	No	RNA241	China:Jilin	Haemaphysalis longicornis
Lianyungang_Botou_tick_virus_2_TIGMIC_49	Botourmiaviridae	846	QKI79933.1	QKI79933.1 RNA-dependent RNA polymerase [Erysiphe necator associated ourmia-like virus 103]	66.5	269	9.22e-119	0.953901	MN532624.1	MN532624.1 Plasmopara viticola lesion associated ourmia-like virus 37 isolate DMS9_20604 RNA dependent RNA polymerase gene, complete cds	76.596	235	6.49e-25	N/A	0.277778	No	Viruses;Lenarviricota;Miaviricetes;Ourlivirales;Botourmiaviridae;Ourmiavirus;Erysiphe necator associated ourmia-like virus 103	Viruses;Lenarviricota;Miaviricetes;Ourlivirales;Botourmiaviridae;Ourmiavirus;Plasmopara viticola lesion associated ourmia-like virus 37	No	RNA241	China:Jilin	Haemaphysalis longicornis
Jinan_Botou_tick_virus_1_TIGMIC_6	Botourmiaviridae	1203	QGY72532.1	QGY72532.1 RNA dependent RNA polymerase [Plasmopara viticola lesion associated ourmia-like virus 2]	65.2	379	1.2e-166	0.945137								No	Viruses;Lenarviricota;Miaviricetes;Ourlivirales;Botourmiaviridae;Ourmiavirus;Plasmopara viticola lesion associated ourmia-like virus 2		No	RNA241	China:Jilin	Haemaphysalis longicornis
Plasmopara_viticola_lesion_associated_ourmia-like_virus_77_TIGMIC_1	Botourmiaviridae	1011	QGY72607.1	QGY72607.1 RNA dependent RNA polymerase [Plasmopara viticola lesion associated ourmia-like virus 77]	92.8	320	3.88e-217	0.949555	MN532664.1	MN532664.1 Plasmopara viticola lesion associated ourmia-like virus 77 isolate DMG-D_18755 RNA dependent RNA polymerase gene, complete cds	88.956	996	0	N/A	0.985163	No	Viruses;Lenarviricota;Miaviricetes;Ourlivirales;Botourmiaviridae;Ourmiavirus;Plasmopara viticola lesion associated ourmia-like virus 77	Viruses;Lenarviricota;Miaviricetes;Ourlivirales;Botourmiaviridae;Ourmiavirus;Plasmopara viticola lesion associated ourmia-like virus 77	No	RNA241	China:Jilin	Haemaphysalis longicornis
Tonghua_Botou_tick_virus_1_TIGMIC_5	Botourmiaviridae	995	QGY72594.1	QGY72594.1 RNA dependent RNA polymerase [Plasmopara viticola lesion associated ourmia-like virus 64]	50.5	295	1.07e-92	0.889447								No	Viruses;Lenarviricota;Miaviricetes;Ourlivirales;Botourmiaviridae;Ourmiavirus;Plasmopara viticola lesion associated ourmia-like virus 64		No	RNA241	China:Jilin	Haemaphysalis longicornis
Tonghua_Botou_tick_virus_2_TIGMIC_11	Botourmiaviridae	1316	QGY72607.1	QGY72607.1 RNA dependent RNA polymerase [Plasmopara viticola lesion associated ourmia-like virus 77]	86	328	4.75e-202	0.74772	MN532664.1	MN532664.1 Plasmopara viticola lesion associated ourmia-like virus 77 isolate DMG-D_18755 RNA dependent RNA polymerase gene, complete cds	81.614	979	0	N/A	0.743921	No	Viruses;Lenarviricota;Miaviricetes;Ourlivirales;Botourmiaviridae;Ourmiavirus;Plasmopara viticola lesion associated ourmia-like virus 77	Viruses;Lenarviricota;Miaviricetes;Ourlivirales;Botourmiaviridae;Ourmiavirus;Plasmopara viticola lesion associated ourmia-like virus 77	No	RNA241	China:Jilin	Haemaphysalis longicornis
Luoyang_Botou_tick_virus_1_TIGMIC_15	Botourmiaviridae	903	QGY72574.1	QGY72574.1 RNA dependent RNA polymerase [Plasmopara viticola lesion associated ourmia-like virus 44]	73.4	286	6.88e-134	0.950166	MN532631.1	MN532631.1 Plasmopara viticola lesion associated ourmia-like virus 44 isolate DMG-A_35452 RNA dependent RNA polymerase gene, complete cds	81.624	234	8.74e-44	N/A	0.259136	No	Viruses;Lenarviricota;Miaviricetes;Ourlivirales;Botourmiaviridae;Ourmiavirus;Plasmopara viticola lesion associated ourmia-like virus 44	Viruses;Lenarviricota;Miaviricetes;Ourlivirales;Botourmiaviridae;Ourmiavirus;Plasmopara viticola lesion associated ourmia-like virus 44	No	RNA241	China:Jilin	Haemaphysalis longicornis
Shangqiu_Botou_tick_virus_1_TIGMIC_11	Botourmiaviridae	1719	QGZ98430.1	QGZ98430.1 RNA dependent RNA polymerase [Erysiphe necator associated ourmia-like virus 10]	85.2	560	0	0.977312	MN552399.1	MN552399.1 Erysiphe necator associated ourmia-like virus 10 isolate PMS-18_DN57060 RNA dependent RNA polymerase gene, complete cds	83.535	1737	0	N/A	1.01047	No	Viruses;Lenarviricota;Miaviricetes;Ourlivirales;Botourmiaviridae;Erysiphe;Erysiphe necator associated ourmia-like virus 10	Viruses;Lenarviricota;Miaviricetes;Ourlivirales;Botourmiaviridae;Erysiphe;Erysiphe necator associated ourmia-like virus 10	No	RNA241	China:Jilin	Haemaphysalis longicornis
Tonghua_Botou_tick_virus_2_TIGMIC_12	Botourmiaviridae	1316	QGY72607.1	QGY72607.1 RNA dependent RNA polymerase [Plasmopara viticola lesion associated ourmia-like virus 77]	85.7	328	1.35e-201	0.74772	MN532664.1	MN532664.1 Plasmopara viticola lesion associated ourmia-like virus 77 isolate DMG-D_18755 RNA dependent RNA polymerase gene, complete cds	80.962	977	0	N/A	0.742401	No	Viruses;Lenarviricota;Miaviricetes;Ourlivirales;Botourmiaviridae;Ourmiavirus;Plasmopara viticola lesion associated ourmia-like virus 77	Viruses;Lenarviricota;Miaviricetes;Ourlivirales;Botourmiaviridae;Ourmiavirus;Plasmopara viticola lesion associated ourmia-like virus 77	No	RNA241	China:Jilin	Haemaphysalis longicornis
Erysiphe_necator_associated_ourmia-like_virus_41_TIGMIC_18	Botourmiaviridae	844	QKI79871.1	QKI79871.1 RNA-dependent RNA polymerase [Erysiphe necator associated ourmia-like virus 41]	92.6	283	4.12e-189	1.00592	MN552400.1	MN552400.1 Erysiphe necator associated ourmia-like virus 11 isolate PMS-18_DN57142 RNA dependent RNA polymerase gene, complete cds	83.392	855	0	N/A	1.01303	No	Viruses;Lenarviricota;Miaviricetes;Ourlivirales;Botourmiaviridae;Ourmiavirus;Erysiphe necator associated ourmia-like virus 41	Viruses;Lenarviricota;Miaviricetes;Ourlivirales;Botourmiaviridae;Erysiphe;Erysiphe necator associated ourmia-like virus 11	No	RNA241	China:Jilin	Haemaphysalis longicornis
Erysiphe_necator_associated_ourmia-like_virus_2_TIGMIC_8	Botourmiaviridae	1433	QGZ98422.1	QGZ98422.1 RNA dependent RNA polymerase [Erysiphe necator associated ourmia-like virus 2]	98.5	461	0	0.965108	MN552391.1	MN552391.1 Erysiphe necator associated ourmia-like virus 2 isolate PMS-18_DN57813 RNA dependent RNA polymerase gene, complete cds	94.814	1427	0	N/A	0.995813	No	Viruses;Lenarviricota;Miaviricetes;Ourlivirales;Botourmiaviridae;Erysiphe;Erysiphe necator associated ourmia-like virus 2	Viruses;Lenarviricota;Miaviricetes;Ourlivirales;Botourmiaviridae;Erysiphe;Erysiphe necator associated ourmia-like virus 2	No	RNA241	China:Jilin	Haemaphysalis longicornis
Erysiphe_necator_associated_ourmia-like_virus_42_TIGMIC_28	Botourmiaviridae	526	QKI79872.1	QKI79872.1 RNA-dependent RNA polymerase [Erysiphe necator associated ourmia-like virus 42]	97.7	174	2.75e-111	0.992395								No	Viruses;Lenarviricota;Miaviricetes;Ourlivirales;Botourmiaviridae;Ourmiavirus;Erysiphe necator associated ourmia-like virus 42		No	RNA241	China:Jilin	Haemaphysalis longicornis
[truncated: 3,431 more rows]

## Sheet: Supplementary Table 7
Supplementary Table 7. The host information of viruses firstly detected in ticks in this study
Species	Host
Acremonium sclerotigenum ourmia-like virus 1	Acremonium sclerotigenum
Agrostis stolonifera deltaflexivirus 1	Triticum polonicum
Agrostis stolonifera deltaflexivirus 1	Alternaria alternata
Agrostis stolonifera deltaflexivirus 1	Agrostis stolonifera
Agrostis stolonifera deltaflexivirus 1	Erysiphe necator
[truncated: 274 more rows]

## Sheet: Supplementary Table 8
Supplementary Table 8. Alpha diversity of tick species and ecotypes, virus–host association index of “non-tick-specific viruses” and “tick-specific viruses”
[truncated: 10 more rows]

[truncated: 1 more sheets: Supplementary Table 9]
