# Supplementary material for: Metavirome of 31 tick species provides a compendium of 1,801 RNA virus genomes
Source: Nat Microbiol. 2023 Jan 5;8(1):162–73. doi: 10.1038/s41564-022-01275-w (PMC9816062; doi:10.1038/s41564-022-01275-w)
Supplement: Source Data Fig. 2 — Statistical source data. [file 41564_2022_1275_MOESM4_ESM.xlsx]

## Sheet: Source_Data_Fig_2b,c,e
Tick_Genus	Gender	Blood_feeding	Multiple_50km	Multiple_100km	Shannon_OTU95	Simpson_OTU95
Haemaphysalis	Female	Unfed	Single	Single	1.19404	0.306254
Haemaphysalis	Female	Unfed	Single	Single	1.13544	0.296355
Haemaphysalis	Female	Unfed	Single	Single	0.664137	0.172641
Haemaphysalis	Male	Unfed	Single	Single	0.455571	0.118218
Haemaphysalis	Male	Unfed	Single	Single	0.935713	0.232249
Haemaphysalis	Female	Unfed	Single	Single	0.696487	0.184127
Haemaphysalis	Female	Unfed	Single	Single	0.908021	0.229623
Haemaphysalis	Female	Unfed	Single	Single	0.642964	0.161221
Haemaphysalis	Female	Unfed	Single	Single	0.533432	0.150326
Haemaphysalis	Female	Unfed	Single	Multiple	0.76209	0.210513
Haemaphysalis	Female	Unfed	Single	Multiple	0.629171	0.176818
Haemaphysalis	Female	Unfed	Single	Multiple	0.717238	0.200479
Haemaphysalis	Female	Unfed	Single	Multiple	3.23079	0.829969
Rhipicephalus	Male	Unfed	Single	Single	2.50321	0.712087
Haemaphysalis	Female	Unfed	Single	Multiple	1.23146	0.353723
Haemaphysalis	Female	Unfed	Single	Multiple	1.60055	0.468372
Haemaphysalis	Male	Unfed	Single	Multiple	1.1162	0.305111
Haemaphysalis	Male	Unfed	Single	Multiple	1.09343	0.308954
Haemaphysalis	Male	Unfed	Single	Multiple	1.01381	0.28198
Haemaphysalis	Male	Unfed	Single	Multiple	0.864451	0.239139
Haemaphysalis	Female	Fed	Single	Multiple	1.48977	0.43924
Haemaphysalis	Female	Unfed	Multiple	Multiple	0.638463	0.16855
Haemaphysalis	Female	Unfed	Multiple	Multiple	0.915042	0.249416
Haemaphysalis	Female	Unfed	Multiple	Multiple	0.628955	0.162275
Haemaphysalis	Female	Fed	Multiple	Multiple	2.45377	0.690689
Haemaphysalis	Female	Fed	Multiple	Multiple	2.52358	0.735087
Haemaphysalis	Female	Fed	Multiple	Multiple	1.826	0.556911
Haemaphysalis	Female	Fed	Multiple	Multiple	2.27575	0.703988
Haemaphysalis	Female	Fed	Multiple	Multiple	2.44838	0.739754
Haemaphysalis	Female	Fed	Multiple	Multiple	2.37492	0.702358
Haemaphysalis	Female	Fed	Multiple	Multiple	2.18568	0.680337
Haemaphysalis	Female	Fed	Multiple	Multiple	2.44631	0.721001
Haemaphysalis	Female	Fed	Multiple	Multiple	2.49474	0.734522
Rhipicephalus	Female	Unfed	Multiple	Multiple	2.59776	0.770144
Rhipicephalus	Female	Unfed	Multiple	Multiple	2.63049	0.785315
Rhipicephalus	Female	Unfed	Multiple	Multiple	3.02979	0.828571
Rhipicephalus	Male	Unfed	Multiple	Multiple	1.89747	0.548943
Rhipicephalus	Male	Unfed	Multiple	Multiple	2.24174	0.633146
Rhipicephalus	Male	Unfed	Multiple	Multiple	2.38508	0.66089
Rhipicephalus	Female	Fed	Multiple	Multiple	2.42734	0.715023
Dermacentor	Female	Unfed	Multiple	Multiple	1.5692	0.540181
Rhipicephalus	Female	Fed	Multiple	Multiple	2.26113	0.693631
Rhipicephalus	Female	Fed	Multiple	Multiple	2.68659	0.777331
Rhipicephalus	Female	Fed	Multiple	Multiple	2.44896	0.742878
Rhipicephalus	Female	Unfed	Multiple	Multiple	2.43341	0.737474
Rhipicephalus	Male	Unfed	Multiple	Multiple	3.08164	0.782411
Rhipicephalus	Female	Unfed	Multiple	Multiple	2.83715	0.704531
Rhipicephalus	Male	Unfed	Multiple	Multiple	3.13285	0.745128
Rhipicephalus	Female	Fed	Multiple	Multiple	2.44784	0.620195
Rhipicephalus	Female	Unfed	Multiple	Multiple	3.50635	0.789669
Rhipicephalus	Male	Unfed	Multiple	Multiple	3.82688	0.879492
Rhipicephalus	Male	Unfed	Multiple	Multiple	2.94737	0.714678
Rhipicephalus	Female	Unfed	Multiple	Multiple	2.83306	0.726757
Rhipicephalus	Female	Fed	Multiple	Multiple	2.33862	0.617092
Rhipicephalus	Male	Unfed	Multiple	Multiple	2.92047	0.765671
Dermacentor	Female	Fed	Multiple	Multiple	1.5375	0.473097
Haemaphysalis	Female	Fed	Multiple	Multiple	2.62151	0.787069
Haemaphysalis	Female	Fed	Multiple	Multiple	2.43887	0.69006
Haemaphysalis	Female	Fed	Multiple	Multiple	2.51936	0.747134
Rhipicephalus	Female	Fed	Single	Multiple	2.40705	0.754479
Rhipicephalus	Female	Fed	Single	Multiple	2.65225	0.797188
Rhipicephalus	Female	Fed	Single	Multiple	1.97974	0.661911
Rhipicephalus	Female	Fed	Single	Multiple	2.21533	0.715183
Rhipicephalus	Female	Fed	Single	Multiple	2.01114	0.670548
Rhipicephalus	Female	Fed	Single	Multiple	2.38263	0.762137
Rhipicephalus	Male	Unfed	Single	Multiple	3.31133	0.839648
Rhipicephalus	Female	Fed	Single	Multiple	1.97924	0.679312
Rhipicephalus	Female	Fed	Single	Multiple	1.9657	0.660237
Rhipicephalus	Female	Fed	Single	Multiple	2.14643	0.717816
Hyalomma	Female	Fed	Single	Single	1.45081	0.46933
Haemaphysalis	Female	Unfed	Single	Single	1.39654	0.385471
Haemaphysalis	Female	Unfed	Single	Single	1.68952	0.476494
Haemaphysalis	Female	Unfed	Single	Single	1.17786	0.337586
Haemaphysalis	Male	Unfed	Single	Single	2.08739	0.559425
Haemaphysalis	Male	Unfed	Single	Single	1.58154	0.413282
Haemaphysalis	Male	Unfed	Single	Single	1.19378	0.313842
Haemaphysalis	Female	Unfed	Single	Single	1.54495	0.445086
Haemaphysalis	Female	Unfed	Single	Single	1.83294	0.500136
Haemaphysalis	Female	Unfed	Single	Single	1.7655	0.491027
Haemaphysalis	Male	Unfed	Single	Single	2.84923	0.72578
Haemaphysalis	Male	Unfed	Single	Single	2.45451	0.637497
Haemaphysalis	Male	Unfed	Single	Single	1.6556	0.432804
Amblyomma	Female	Unfed	Multiple	Multiple	2.13861	0.687603
Amblyomma	Male	Unfed	Multiple	Multiple	2.46496	0.718731
Amblyomma	Male	Unfed	Multiple	Multiple	4.7418	0.876459
Amblyomma	Female	Unfed	Multiple	Multiple	1.89418	0.597667
Argas	NA	Unfed	Single	Single	1.60242	0.517741
Amblyomma	Female	Unfed	Multiple	Multiple	0.696463	0.210382
Amblyomma	Male	Unfed	Multiple	Multiple	2.8164	0.831842
Amblyomma	Male	Unfed	Multiple	Multiple	1.10707	0.378082
Amblyomma	Female	Unfed	Multiple	Multiple	1.05925	0.26366
Amblyomma	Female	Unfed	Multiple	Multiple	1.02863	0.303943
Amblyomma	Female	Unfed	Multiple	Multiple	1.32775	0.375589
Haemaphysalis	Female	Unfed	Single	Single	0.986661	0.272642
Haemaphysalis	Female	Unfed	Single	Single	1.25963	0.344652
Haemaphysalis	Female	Unfed	Single	Single	1.21967	0.341425
Haemaphysalis	Male	Unfed	Single	Single	1.332	0.327071
Haemaphysalis	Male	Unfed	Single	Single	0.940896	0.228956
Rhipicephalus	Male	Unfed	Multiple	Multiple	0.659487	0.143361
Rhipicephalus	Male	Unfed	Multiple	Multiple	1.01594	0.22137
Haemaphysalis	Male	Unfed	Single	Multiple	1.40995	0.354717
Haemaphysalis	Male	Unfed	Single	Multiple	1.06968	0.257312
Haemaphysalis	Male	Unfed	Single	Multiple	0.774954	0.177972
Haemaphysalis	Male	Unfed	Single	Multiple	0.949123	0.223959
Haemaphysalis	Male	Unfed	Single	Multiple	0.940997	0.218717
Haemaphysalis	Male	Unfed	Single	Multiple	1.11156	0.272931
Haemaphysalis	Female	Fed	Single	Multiple	0.647201	0.162764
Haemaphysalis	Male	Unfed	Single	Single	1.45636	0.364244
Haemaphysalis	Male	Unfed	Single	Single	1.38537	0.38993
Haemaphysalis	Male	Unfed	Single	Single	1.55092	0.384944
Haemaphysalis	Female	Unfed	Single	Single	0.677804	0.182268
Haemaphysalis	Male	Unfed	Single	Single	0.86135	0.231037
Haemaphysalis	Male	Unfed	Single	Single	0.882549	0.242635
Ixodes	Female	Unfed	Single	Single	1.76751	0.507681
Dermacentor	Female	Fed	Single	Multiple	1.69485	0.576046
Dermacentor	Female	Fed	Single	Multiple	1.54769	0.539992
Dermacentor	Female	Fed	Single	Multiple	1.7454	0.549745
Dermacentor	Female	Unfed	Single	Multiple	0.58009	0.157058
Dermacentor	Female	Unfed	Single	Multiple	0.676699	0.197216
Dermacentor	Female	Unfed	Single	Multiple	0.910807	0.282192
Dermacentor	Female	Unfed	Single	Multiple	0.57456	0.154157
Dermacentor	Female	Unfed	Single	Multiple	1.10175	0.278992
Dermacentor	Male	Unfed	Single	Multiple	0.682011	0.187663
Dermacentor	Male	Unfed	Single	Multiple	0.932146	0.253616
Dermacentor	Male	Unfed	Single	Multiple	0.722381	0.181406
Dermacentor	Female	Unfed	Single	Multiple	1.1226	0.325672
Dermacentor	Female	Unfed	Single	Multiple	0.64165	0.167471
Dermacentor	Female	Unfed	Single	Multiple	1.02551	0.268283
Dermacentor	Female	Unfed	Single	Multiple	0.561473	0.144922
Dermacentor	Male	Unfed	Single	Multiple	0.88368	0.228676
Dermacentor	Male	Unfed	Single	Multiple	0.668466	0.165848
Dermacentor	Male	Unfed	Single	Multiple	1.02514	0.275959
Haemaphysalis	Female	Unfed	Single	Single	1.33728	0.376797
Haemaphysalis	Female	Unfed	Single	Single	1.02668	0.294606
Haemaphysalis	Female	Unfed	Single	Single	1.32115	0.369642
Haemaphysalis	Male	Unfed	Single	Single	0.979663	0.253372
Haemaphysalis	Male	Unfed	Single	Single	0.83302	0.234857
Haemaphysalis	Male	Unfed	Single	Single	1.14806	0.314504
Haemaphysalis	Female	Unfed	Single	Single	0.783235	0.21796
Haemaphysalis	Female	Unfed	Single	Single	0.801294	0.218549
Haemaphysalis	Female	Unfed	Single	Single	0.777247	0.219729
Haemaphysalis	Female	Unfed	Single	Single	0.823871	0.229397
Haemaphysalis	Female	Unfed	Single	Single	0.801533	0.221211
Haemaphysalis	Female	Unfed	Single	Single	0.781522	0.223871
Haemaphysalis	Female	Unfed	Single	Single	0.696375	0.197673
Haemaphysalis	Male	Unfed	Single	Multiple	1.54285	0.419376
Haemaphysalis	Male	Unfed	Single	Multiple	2.32694	0.611057
Haemaphysalis	Female	Unfed	Single	Multiple	1.8996	0.59171
Haemaphysalis	Female	Unfed	Single	Multiple	1.85976	0.575782
Haemaphysalis	Female	Fed	Single	Multiple	1.95618	0.56319
Rhipicephalus	Male	Unfed	Single	Single	2.4984	0.718858
Rhipicephalus	Female	Fed	Single	Single	2.16537	0.655674
Rhipicephalus	Female	Fed	Single	Single	2.5968	0.762532
Rhipicephalus	Female	Fed	Single	Single	2.30481	0.702047
Rhipicephalus	Female	Fed	Single	Single	1.46834	0.464671
Rhipicephalus	Male	Unfed	Single	Single	1.00469	0.230491
Rhipicephalus	Male	Unfed	Single	Single	0.397985	0.0845859
Rhipicephalus	Female	Fed	Single	Single	1.00324	0.270224
Rhipicephalus	Female	Fed	Single	Single	1.30941	0.343637
Rhipicephalus	Female	Fed	Single	Single	1.58227	0.44457
Dermacentor	Female	Unfed	Multiple	Multiple	2.16534	0.692212
Dermacentor	Male	Unfed	Multiple	Multiple	1.25004	0.401799
Dermacentor	Female	Unfed	Multiple	Multiple	2.79284	0.798976
Dermacentor	Female	Unfed	Multiple	Multiple	2.13211	0.58905
Dermacentor	Female	Unfed	Multiple	Multiple	2.26555	0.675319
Dermacentor	Male	Unfed	Multiple	Multiple	2.51057	0.669876
Haemaphysalis	Male	NA	Multiple	Multiple	0.675174	0.165917
Ixodes	Male	Unfed	Multiple	Multiple	3.37548	0.844376
Ixodes	Female	Unfed	Multiple	Multiple	2.22626	0.583143
Dermacentor	Female	Unfed	Multiple	Multiple	1.62497	0.516253
Dermacentor	Male	Unfed	Multiple	Multiple	2.09033	0.662273
Dermacentor	Male	Unfed	Multiple	Multiple	1.31006	0.425561
Dermacentor	Female	Unfed	Multiple	Multiple	0.691589	0.205115
Dermacentor	Male	Unfed	Multiple	Multiple	1.96016	0.554346
Dermacentor	Male	Unfed	Single	Single	1.21391	0.339002
Dermacentor	Female	Unfed	Single	Single	1.32363	0.395691
Dermacentor	Female	Unfed	Single	Single	1.09148	0.307857
Dermacentor	Female	Unfed	Single	Multiple	0.734299	0.221069
Dermacentor	Male	Unfed	Single	Multiple	0.285052	0.0671883
Dermacentor	Female	Unfed	Single	Single	0.482679	0.137198
Dermacentor	Female	Unfed	Single	Single	1.03298	0.231966
Dermacentor	Female	Unfed	Single	Single	5.07557	0.936449
Dermacentor	Female	Unfed	Single	Single	3.51589	0.777748
Dermacentor	Male	Unfed	Single	Single	1.10708	0.265623
Dermacentor	Male	Unfed	Single	Single	2.19131	0.643761
Dermacentor	Male	Unfed	Single	Single	2.10363	0.462729
Dermacentor	Female	Unfed	Multiple	Multiple	1.28227	0.405906
Dermacentor	Female	Unfed	Multiple	Multiple	1.16183	0.365042
Dermacentor	Female	Unfed	Multiple	Multiple	2.16938	0.653958
Dermacentor	Male	Unfed	Multiple	Multiple	2.41187	0.703834
Dermacentor	Female	Unfed	Multiple	Multiple	1.45567	0.52894
Dermacentor	Male	Unfed	Multiple	Multiple	2.6661	0.745328
Dermacentor	Female	Unfed	Multiple	Multiple	1.67996	0.532756
Dermacentor	Male	Unfed	Multiple	Multiple	1.04655	0.308939
Haemaphysalis	Female	Unfed	Multiple	Multiple	1.88307	0.607936
Haemaphysalis	Female	Unfed	Multiple	Multiple	2.78574	0.768738
Ixodes	Female	Unfed	Multiple	Multiple	1.75262	0.584633
Ixodes	Female	Unfed	Multiple	Multiple	2.92126	0.799402
Ixodes	Female	Unfed	Multiple	Multiple	3.06815	0.811372
Ixodes	Male	Unfed	Multiple	Multiple	2.56604	0.754552
Ixodes	Female	Unfed	Single	Single	2.29017	0.662896
Ixodes	Female	Unfed	Single	Single	2.12787	0.594167
Ixodes	Female	Unfed	Single	Single	2.44332	0.673276
Ixodes	Female	Unfed	Single	Multiple	1.79605	0.574365
Ixodes	Female	Unfed	Single	Multiple	1.94113	0.585285
Ixodes	Female	Unfed	Single	Multiple	2.12632	0.681998
Ixodes	Male	Unfed	Single	Multiple	2.15742	0.621628
Haemaphysalis	Female	Unfed	Single	Single	1.01037	0.289833
Haemaphysalis	Male	Unfed	Single	Single	0.66495	0.189011
Haemaphysalis	Male	Unfed	Single	Single	0.735345	0.194446
Haemaphysalis	Male	Unfed	Single	Single	0.911408	0.238443
Haemaphysalis	Female	Unfed	Single	Single	0.80636	0.218515
Haemaphysalis	Female	Unfed	Single	Single	1.12811	0.312173
Haemaphysalis	Male	Unfed	Single	Single	0.937017	0.229217
Haemaphysalis	Male	Unfed	Single	Single	1.32616	0.379045
Haemaphysalis	Male	Unfed	Single	Single	0.855366	0.223193
Haemaphysalis	Female	Unfed	Single	Single	1.49701	0.399796
Haemaphysalis	Male	Unfed	Single	Single	1.78342	0.498647
Haemaphysalis	Male	Unfed	Single	Single	1.25519	0.351985
Haemaphysalis	Male	Unfed	Single	Single	1.99511	0.595643
Haemaphysalis	Female	Unfed	Single	Single	0.993986	0.278673
Haemaphysalis	Male	Unfed	Single	Single	2.12035	0.59304
Haemaphysalis	Male	Unfed	Single	Single	2.02973	0.590005
Haemaphysalis	Female	Unfed	Single	Single	1.14359	0.319726
Haemaphysalis	Female	Unfed	Single	Single	1.35559	0.398456
Haemaphysalis	Male	Unfed	Single	Single	1.03846	0.280125
Haemaphysalis	Male	Unfed	Single	Single	0.672353	0.178947
Haemaphysalis	Male	Unfed	Single	Single	1.02076	0.264697
Haemaphysalis	Female	Unfed	Single	Single	0.79206	0.21808
Haemaphysalis	Female	Unfed	Single	Single	0.705208	0.201157
Haemaphysalis	Female	Unfed	Single	Single	0.634585	0.179286
Haemaphysalis	Male	Unfed	Single	Single	1.27948	0.376598
Haemaphysalis	Male	Unfed	Single	Single	0.780173	0.210307
Haemaphysalis	Male	Unfed	Single	Single	0.963607	0.274804
Haemaphysalis	Female	Unfed	Single	Multiple	0.695329	0.185555
Haemaphysalis	Female	Unfed	Single	Multiple	0.953986	0.259745
Haemaphysalis	Female	Unfed	Single	Multiple	0.853666	0.225918
Haemaphysalis	Male	Unfed	Single	Multiple	0.677292	0.179279
Haemaphysalis	Female	Unfed	Single	Multiple	0.731357	0.208067
Haemaphysalis	Female	Unfed	Single	Multiple	1.03829	0.29958
Haemaphysalis	Female	Unfed	Single	Multiple	0.708422	0.210562
Haemaphysalis	Male	Unfed	Single	Multiple	0.746014	0.196534
Haemaphysalis	Male	Unfed	Single	Multiple	0.572448	0.156013
Haemaphysalis	Male	Unfed	Single	Multiple	0.785873	0.215875
Haemaphysalis	Male	Unfed	Single	Multiple	0.700954	0.181591
Haemaphysalis	Female	Unfed	Single	Single	0.909783	0.246072
Haemaphysalis	Female	Unfed	Single	Single	0.452926	0.124658
Haemaphysalis	Female	Unfed	Single	Single	0.601806	0.16468
Haemaphysalis	Male	Unfed	Single	Single	1.20736	0.368211
Haemaphysalis	Male	Unfed	Single	Single	0.627121	0.172057
Haemaphysalis	Male	Unfed	Single	Single	1.18077	0.325451
Haemaphysalis	Female	Unfed	Single	Multiple	0.947055	0.272436
Haemaphysalis	Female	Unfed	Single	Multiple	0.924748	0.244524
Haemaphysalis	Female	Unfed	Single	Multiple	1.9569	0.546531
Haemaphysalis	Male	Unfed	Single	Multiple	0.831804	0.217011
Haemaphysalis	Male	Unfed	Single	Multiple	0.87093	0.239694
Haemaphysalis	Male	Unfed	Single	Multiple	1.06854	0.297989
Haemaphysalis	Female	Unfed	Single	Single	1.03742	0.303584
Haemaphysalis	Female	Unfed	Single	Single	0.932309	0.280712
Rhipicephalus	Female	Fed	Single	Multiple	0.537475	0.113287
Rhipicephalus	Female	Fed	Single	Multiple	2.46386	0.75822
Rhipicephalus	Female	Unfed	Single	Multiple	2.50462	0.697005
Rhipicephalus	Female	Fed	Single	Single	2.51125	0.75287
Rhipicephalus	Female	Fed	Single	Single	2.82591	0.815432
Rhipicephalus	Male	Unfed	Single	Multiple	2.10095	0.560287
Rhipicephalus	Female	Fed	Single	Multiple	1.74247	0.521262
Rhipicephalus	Female	Fed	Single	Multiple	2.32238	0.692
Dermacentor	Female	Unfed	Multiple	Multiple	0.852345	0.250789
Dermacentor	Male	Unfed	Multiple	Multiple	2.15205	0.63712
Dermacentor	Male	Unfed	Multiple	Multiple	2.16962	0.662038
Dermacentor	Male	Unfed	Multiple	Multiple	1.77881	0.506613
Dermacentor	Female	Unfed	Multiple	Multiple	1.59003	0.531202
Dermacentor	Female	Unfed	Multiple	Multiple	1.46577	0.471819
Dermacentor	Female	Unfed	Multiple	Multiple	1.50524	0.452949
Dermacentor	Female	Fed	Multiple	Multiple	0.146414	0.0293778
Haemaphysalis	Female	Unfed	Multiple	Multiple	1.82747	0.512102
Haemaphysalis	Female	Unfed	Multiple	Multiple	1.68597	0.467656
Haemaphysalis	Female	Unfed	Multiple	Multiple	1.74487	0.483679
Haemaphysalis	Male	Unfed	Multiple	Multiple	1.24891	0.34104
Haemaphysalis	Female	Unfed	Multiple	Multiple	1.21334	0.336511
Haemaphysalis	Female	Unfed	Multiple	Multiple	1.10865	0.307003
Haemaphysalis	Female	Unfed	Multiple	Multiple	1.48167	0.382865
Haemaphysalis	Male	Unfed	Multiple	Multiple	1.18977	0.309186
Haemaphysalis	Male	Unfed	Multiple	Multiple	0.942279	0.26032
Haemaphysalis	Male	Unfed	Multiple	Multiple	1.16326	0.310987
Haemaphysalis	Female	Unfed	Multiple	Multiple	1.04844	0.294284
Haemaphysalis	Female	Unfed	Multiple	Multiple	1.29293	0.407623
Haemaphysalis	Female	Unfed	Multiple	Multiple	1.34001	0.405275
Haemaphysalis	Female	Unfed	Multiple	Multiple	1.62051	0.532576
Haemaphysalis	Female	Unfed	Multiple	Multiple	1.13611	0.299053
Haemaphysalis	Male	Unfed	Multiple	Multiple	1.7089	0.531207
Haemaphysalis	Female	Unfed	Multiple	Multiple	0.86696	0.234679
Haemaphysalis	Female	Fed	Multiple	Multiple	1.37302	0.523069
Haemaphysalis	Female	Fed	Multiple	Multiple	1.58063	0.551899
Haemaphysalis	Female	Unfed	Multiple	Multiple	1.26005	0.360617
Haemaphysalis	Male	Unfed	Multiple	Multiple	2.12891	0.496604
Haemaphysalis	Male	Unfed	Multiple	Multiple	0.542908	0.124411
Haemaphysalis	Male	Unfed	Multiple	Multiple	0.39794	0.0865746
Haemaphysalis	Female	Unfed	Multiple	Multiple	1.12909	0.293736
Haemaphysalis	Female	Unfed	Multiple	Multiple	1.54753	0.426842
Haemaphysalis	Male	Unfed	Multiple	Multiple	1.93026	0.532836
Haemaphysalis	Male	Unfed	Multiple	Multiple	3.48647	0.768508
Haemaphysalis	Female	Unfed	Multiple	Multiple	2.34415	0.698753
Haemaphysalis	Female	Unfed	Multiple	Multiple	2.33327	0.700671
Haemaphysalis	Male	Unfed	Multiple	Multiple	1.48974	0.400193
Ixodes	Female	Unfed	Multiple	Multiple	2.55395	0.734877
Ixodes	Male	Unfed	Multiple	Multiple	3.44005	0.867034
Ixodes	Female	Fed	Multiple	Multiple	1.45883	0.512885
Ixodes	Male	Unfed	Multiple	Multiple	3.03485	0.821521
Ixodes	Female	Unfed	Multiple	Multiple	3.04028	0.816413
Ixodes	Female	Unfed	Multiple	Multiple	2.99545	0.809162
Ixodes	Female	Unfed	Multiple	Multiple	2.98917	0.840947
Ixodes	Male	Unfed	Multiple	Multiple	3.36567	0.862326
Ixodes	Female	Unfed	Multiple	Multiple	2.947	0.804941
Ixodes	Female	Unfed	Multiple	Multiple	3.1648	0.831915
Ixodes	Male	Unfed	Multiple	Multiple	3.41801	0.840588
Ixodes	Male	Unfed	Multiple	Multiple	3.77407	0.897624
Ixodes	Male	Unfed	Multiple	Multiple	3.77335	0.871475
Ixodes	Female	Unfed	Multiple	Multiple	2.93411	0.766307
Ixodes	Female	Unfed	Multiple	Multiple	1.6735	0.441223
Haemaphysalis	Female	Unfed	Single	Single	1.70183	0.497385
Haemaphysalis	Female	Fed	Single	Single	0.61974	0.163108
Haemaphysalis	Female	Fed	Single	Single	1.06978	0.28267
Haemaphysalis	Female	Fed	Single	Single	0.729416	0.188647
Haemaphysalis	Female	Fed	Single	Single	1.99068	0.550374
Haemaphysalis	Female	Unfed	Single	Single	1.5026	0.45343
Haemaphysalis	Female	Unfed	Single	Single	2.11363	0.649201
Haemaphysalis	Female	Unfed	Single	Single	2.21629	0.651989
Haemaphysalis	Female	Unfed	Single	Single	1.92962	0.536021
Haemaphysalis	Female	Unfed	Single	Single	1.99809	0.558697
Haemaphysalis	Female	Unfed	Single	Single	2.34621	0.644025
Haemaphysalis	Female	Fed	Multiple	Multiple	1.94827	0.606114
Haemaphysalis	Female	Fed	Multiple	Multiple	0.787925	0.249582
Ixodes	Female	Fed	Multiple	Multiple	0.698733	0.192223
Rhipicephalus	Female	Unfed	Multiple	Multiple	1.22333	0.365019
Rhipicephalus	Female	Fed	Multiple	Multiple	2.1283	0.61213
Haemaphysalis	Female	Unfed	Single	Single	2.22152	0.673971
Haemaphysalis	Female	Unfed	Single	Single	1.87398	0.592489
Haemaphysalis	Male	Unfed	Single	Single	1.78893	0.496747
Haemaphysalis	Male	Unfed	Single	Single	1.82792	0.493211
Haemaphysalis	Female	Unfed	Single	Single	2.42465	0.717882
Haemaphysalis	Female	Unfed	Single	Single	1.81083	0.531724
Haemaphysalis	Female	Unfed	Single	Single	1.70988	0.521288
Haemaphysalis	Female	Unfed	Single	Single	1.41908	0.410755
Haemaphysalis	Male	Unfed	Single	Single	1.38646	0.37855
Haemaphysalis	Female	Unfed	Single	Single	2.6128	0.706119
Haemaphysalis	Female	Unfed	Single	Single	1.33931	0.374712
Haemaphysalis	Female	Unfed	Single	Single	1.03893	0.293333
Haemaphysalis	Female	Unfed	Single	Single	0.99707	0.257597
Haemaphysalis	Male	Unfed	Single	Single	1.78319	0.456752
Haemaphysalis	Male	Unfed	Single	Single	1.76067	0.449822
Haemaphysalis	Male	Unfed	Single	Single	2.37745	0.618884
Haemaphysalis	Male	Unfed	Single	Single	2.29048	0.605393
Haemaphysalis	Male	Unfed	Single	Single	2.01787	0.535002
Haemaphysalis	Female	Unfed	Single	Single	0.843774	0.236055
Haemaphysalis	Male	Unfed	Single	Single	1.12404	0.292701
Haemaphysalis	Female	Unfed	Single	Single	0.922139	0.253596
Haemaphysalis	Male	Unfed	Single	Single	1.49658	0.366273
Haemaphysalis	Female	Unfed	Single	Single	1.58043	0.554503
Haemaphysalis	Female	Unfed	Single	Single	1.02796	0.275085
Haemaphysalis	Male	Unfed	Single	Single	1.34373	0.43909
Haemaphysalis	Female	Fed	Single	Single	1.77466	0.581794
Haemaphysalis	Female	Fed	Single	Single	1.66998	0.599609
Haemaphysalis	Female	Fed	Single	Single	1.73743	0.5098
Haemaphysalis	Female	Fed	Single	Single	0.218403	0.0463565
Dermacentor	Female	Unfed	Single	Single	1.02341	0.269648
Dermacentor	Female	Unfed	Single	Single	0.734734	0.183734
Dermacentor	Male	Unfed	Single	Single	0.851115	0.195194
Dermacentor	Male	Unfed	Single	Single	0.61999	0.161247
Dermacentor	Female	Unfed	Single	Single	0.568978	0.145404
Dermacentor	Female	Unfed	Single	Single	0.627078	0.157703
Dermacentor	Female	Unfed	Single	Single	0.977184	0.273463
Dermacentor	Female	Unfed	Single	Single	1.20485	0.294716
Dermacentor	Female	Unfed	Single	Single	0.713391	0.183423
Dermacentor	Female	Unfed	Single	Single	0.431275	0.103799
Dermacentor	Female	Unfed	Single	Single	1.18924	0.30723
Dermacentor	Male	Unfed	Single	Single	1.44805	0.360304
Dermacentor	Male	Unfed	Single	Single	1.18135	0.316321
Dermacentor	Male	Unfed	Single	Single	1.95424	0.531378
Dermacentor	Female	Unfed	Single	Single	1.23819	0.358869
Dermacentor	Female	Unfed	Single	Single	1.23362	0.396747
Dermacentor	Male	Unfed	Single	Single	1.31252	0.380547
Dermacentor	Female	Unfed	Single	Single	1.68859	0.480091
Dermacentor	Male	Unfed	Single	Single	2.31467	0.54568
Dermacentor	Female	Unfed	Single	Single	1.83558	0.61388
Dermacentor	Female	Unfed	Single	Single	2.30839	0.648314
Hyalomma	Female	Unfed	Single	Multiple	2.12668	0.645593
Hyalomma	Female	Unfed	Single	Multiple	1.57871	0.516457
Hyalomma	Male	Unfed	Single	Multiple	1.4721	0.444044
Hyalomma	Male	Unfed	Single	Single	0.514488	0.128048
Hyalomma	Male	Unfed	Single	Single	0.0348556	0.00588115
Haemaphysalis	Female	Unfed	Single	Single	0.96251	0.277869
Haemaphysalis	Female	Fed	Multiple	Multiple	1.83675	0.599015
Haemaphysalis	Female	Fed	Multiple	Multiple	1.65429	0.522225
Haemaphysalis	Male	Unfed	Multiple	Multiple	0.96679	0.236798
Haemaphysalis	Female	Fed	Multiple	Multiple	1.50179	0.463042
Haemaphysalis	Female	Fed	Multiple	Multiple	0.753874	0.20711
Haemaphysalis	Female	Fed	Multiple	Multiple	1.13687	0.380283
Haemaphysalis	Female	Fed	Multiple	Multiple	1.13143	0.300487
Haemaphysalis	Female	Fed	Multiple	Multiple	1.4733	0.466296
Haemaphysalis	Female	Fed	Multiple	Multiple	1.02516	0.299312
Haemaphysalis	Female	Fed	Multiple	Multiple	1.86525	0.586637
Haemaphysalis	Female	Fed	Multiple	Multiple	1.66344	0.486379
Haemaphysalis	Female	Fed	Multiple	Multiple	0.714152	0.212666
Haemaphysalis	Female	Unfed	Multiple	Multiple	0.841824	0.233867
Haemaphysalis	Male	Unfed	Multiple	Multiple	0.984376	0.24924
Dermacentor	Female	Unfed	Single	Single	1.43549	0.437062
Dermacentor	Male	Unfed	Single	Single	1.34557	0.385171
Dermacentor	Male	Unfed	Single	Single	1.95368	0.51482
Dermacentor	Male	Unfed	Single	Single	1.46391	0.418429
Dermacentor	Male	Unfed	Single	Single	2.02962	0.548464
Dermacentor	Male	Unfed	Single	Single	1.14821	0.287638
Dermacentor	Male	Unfed	Single	Multiple	1.99845	0.570295
Haemaphysalis	Female	Unfed	Multiple	Multiple	1.02609	0.261024
Haemaphysalis	Male	Unfed	Multiple	Multiple	0.92101	0.216693
Haemaphysalis	Male	Unfed	Multiple	Multiple	0.683116	0.162355
Haemaphysalis	Male	Unfed	Multiple	Multiple	0.747011	0.175028
Haemaphysalis	Female	Unfed	Single	Single	1.35026	0.366475
Haemaphysalis	Female	Unfed	Single	Single	2.15914	0.587436
Haemaphysalis	Male	Unfed	Single	Single	1.31811	0.364967
Haemaphysalis	Male	Unfed	Single	Single	2.02331	0.603795
Haemaphysalis	Female	Unfed	Single	Multiple	1.19213	0.324119
Haemaphysalis	Female	Unfed	Single	Multiple	1.39796	0.370273
Haemaphysalis	Female	Unfed	Single	Multiple	1.32023	0.339974
Haemaphysalis	Female	Unfed	Single	Multiple	1.09245	0.397032
Haemaphysalis	Male	Unfed	Single	Multiple	0.407382	0.0909542
Haemaphysalis	Male	Unfed	Single	Multiple	1.17008	0.442257
Haemaphysalis	Male	Unfed	Single	Multiple	1.1194	0.416794
Haemaphysalis	Male	Unfed	Single	Multiple	1.71464	0.57529
Ixodes	Female	Fed	Multiple	Multiple	1.46801	0.450662
Ixodes	Female	Fed	Multiple	Multiple	2.32392	0.735053
Haemaphysalis	Female	Unfed	Single	Multiple	1.17539	0.355402
Haemaphysalis	Female	Fed	Multiple	Multiple	0.825643	0.241193
Rhipicephalus	Female	Unfed	Single	Single	2.92656	0.824889
Rhipicephalus	Female	Unfed	Single	Single	2.61802	0.774934
Rhipicephalus	Female	Unfed	Single	Single	2.68353	0.777776
Rhipicephalus	Male	Unfed	Single	Single	2.56284	0.78933
Rhipicephalus	Male	Unfed	Single	Single	2.45183	0.740511
Rhipicephalus	Female	Unfed	Single	Single	2.25592	0.690988
Rhipicephalus	Female	Unfed	Single	Single	2.51009	0.74534
Rhipicephalus	Male	Unfed	Single	Single	0.645327	0.15983
Rhipicephalus	Male	Unfed	Single	Single	0.776998	0.194113
Rhipicephalus	Male	Unfed	Single	Single	0.681348	0.170684
Rhipicephalus	Female	Unfed	Multiple	Multiple	2.14907	0.68581
Rhipicephalus	Female	Unfed	Multiple	Multiple	2.17345	0.665487
Rhipicephalus	Male	Unfed	Multiple	Multiple	2.47059	0.761505
Rhipicephalus	Male	Unfed	Multiple	Multiple	2.64255	0.781507
Rhipicephalus	Female	Fed	Single	Single	2.45995	0.738298
Rhipicephalus	Female	Fed	Single	Single	2.02443	0.661089
Rhipicephalus	Female	Fed	Single	Single	1.96094	0.595626
Rhipicephalus	Male	Unfed	Single	Single	0.827386	0.246778
Rhipicephalus	Female	Fed	Single	Single	1.88295	0.621747
Rhipicephalus	Female	Fed	Single	Single	2.11326	0.681761
Rhipicephalus	Female	Fed	Single	Single	2.02607	0.607946
Rhipicephalus	Female	Fed	Single	Single	2.23503	0.710336
Rhipicephalus	Female	Fed	Single	Single	2.27164	0.685573
Haemaphysalis	Female	Unfed	Single	Single	2.33978	0.7269
Haemaphysalis	Male	Unfed	Single	Single	1.79514	0.505134
Haemaphysalis	Female	Unfed	Single	Single	2.56788	0.753732
Haemaphysalis	Male	Unfed	Single	Single	1.69786	0.469004
Haemaphysalis	Female	Unfed	Single	Single	1.13623	0.323421
Haemaphysalis	Female	Unfed	Single	Single	1.15119	0.325977
Haemaphysalis	Female	Unfed	Single	Single	1.00517	0.275086
Haemaphysalis	Male	Unfed	Single	Single	1.9349	0.517348
Haemaphysalis	Female	Unfed	Single	Single	1.73729	0.489855
Haemaphysalis	Male	Unfed	Single	Single	1.76336	0.423409
Haemaphysalis	Female	Unfed	Single	Single	1.92586	0.553113
Haemaphysalis	Female	Unfed	Single	Single	2.19593	0.562249
Haemaphysalis	Female	Unfed	Single	Single	2.41879	0.638961
Haemaphysalis	Male	Unfed	Single	Single	2.10703	0.617649
Dermacentor	Male	Unfed	Single	Single	1.88084	0.610098
Dermacentor	Female	Unfed	Single	Single	1.95778	0.637421
Dermacentor	Female	Unfed	Single	Single	1.82409	0.469485
Dermacentor	Female	Unfed	Single	Single	1.25033	0.430555
Haemaphysalis	Female	Unfed	Single	Single	1.86861	0.542209
Haemaphysalis	Female	Unfed	Single	Single	0.927072	0.258027
Haemaphysalis	Female	Unfed	Single	Single	0.826062	0.247789
Haemaphysalis	Female	Unfed	Single	Single	0.790261	0.227067
Haemaphysalis	Male	Unfed	Single	Single	0.766275	0.204975
Haemaphysalis	Male	Unfed	Single	Single	0.609681	0.15971
Haemaphysalis	Male	Unfed	Single	Single	0.62092	0.163159
Haemaphysalis	Female	Unfed	Single	Single	0.813008	0.198994
Haemaphysalis	Female	Unfed	Single	Single	0.688205	0.16939
Haemaphysalis	Female	Fed	Single	Single	1.17773	0.338191
Haemaphysalis	Female	Fed	Single	Single	1.44213	0.492636
Haemaphysalis	Female	Fed	Single	Single	1.52265	0.433146
Haemaphysalis	Female	Fed	Single	Single	1.8323	0.544199
Haemaphysalis	Female	Fed	Single	Single	1.37838	0.379988
Haemaphysalis	Female	Fed	Single	Single	1.33181	0.43327
Haemaphysalis	Female	Fed	Single	Single	1.24657	0.381704
Haemaphysalis	Female	Fed	Single	Single	1.17949	0.340716
Haemaphysalis	Female	Fed	Single	Single	1.54435	0.530219
Haemaphysalis	Female	Fed	Single	Single	1.53388	0.456939
Haemaphysalis	Female	Fed	Single	Single	1.18669	0.361873
Haemaphysalis	Female	Fed	Single	Single	1.63968	0.553058
Haemaphysalis	Female	Unfed	Single	Single	0.790815	0.22436
Haemaphysalis	Female	Unfed	Single	Single	1.39786	0.386721
Haemaphysalis	Male	Unfed	Single	Single	1.16282	0.316432
Haemaphysalis	Female	Unfed	Single	Single	1.45018	0.42361
Haemaphysalis	Female	Unfed	Single	Single	1.5751	0.457483
Haemaphysalis	Female	Unfed	Single	Single	1.61927	0.47233
Haemaphysalis	Male	Unfed	Single	Single	1.41098	0.388894
Haemaphysalis	Male	Unfed	Single	Single	1.51477	0.412094
Dermacentor	Female	Unfed	Single	Single	1.3375	0.393822
Dermacentor	Male	Unfed	Single	Single	2.53924	0.748713
Hyalomma	Female	Unfed	Multiple	Multiple	1.04276	0.319227
Rhipicephalus	Female	Unfed	Multiple	Multiple	3.33251	0.846549
Rhipicephalus	Male	Unfed	Multiple	Multiple	3.50588	0.857553
Rhipicephalus	Female	Unfed	Multiple	Multiple	3.5027	0.869805
Rhipicephalus	Female	Unfed	Multiple	Multiple	3.46822	0.85107
Rhipicephalus	Female	Unfed	Multiple	Multiple	3.73693	0.890803
Rhipicephalus	Male	Unfed	Multiple	Multiple	3.46608	0.859553
Rhipicephalus	Male	Unfed	Multiple	Multiple	3.55315	0.863764
Rhipicephalus	Male	Unfed	Multiple	Multiple	3.60266	0.884167
Rhipicephalus	Male	Unfed	Multiple	Multiple	2.32183	0.704589
Rhipicephalus	Female	Unfed	Multiple	Multiple	3.61002	0.874316
Rhipicephalus	Male	Unfed	Multiple	Multiple	3.65211	0.873561
Rhipicephalus	Male	Unfed	Multiple	Multiple	3.03297	0.788371
Rhipicephalus	Male	Unfed	Multiple	Multiple	3.06246	0.844162
Rhipicephalus	Female	Unfed	Multiple	Multiple	3.56217	0.84834
Rhipicephalus	Male	Unfed	Multiple	Multiple	4.15661	0.924127
Rhipicephalus	Male	Unfed	Multiple	Multiple	3.90368	0.905924
Rhipicephalus	Male	Unfed	Multiple	Multiple	3.67849	0.899682
Rhipicephalus	Male	Unfed	Multiple	Multiple	3.76022	0.891124
Rhipicephalus	Male	Unfed	Multiple	Multiple	3.71698	0.866838
Rhipicephalus	Female	Unfed	Multiple	Multiple	3.62833	0.873839
Rhipicephalus	Male	Unfed	Multiple	Multiple	3.63207	0.88613
Rhipicephalus	Female	Unfed	Multiple	Multiple	3.65876	0.869467
Rhipicephalus	Female	Unfed	Multiple	Multiple	2.38169	0.703302
Rhipicephalus	Male	Unfed	Multiple	Multiple	3.25282	0.826657
Rhipicephalus	Male	Unfed	Multiple	Multiple	3.21058	0.83741
Hyalomma	Male	Unfed	Single	Single	1.40956	0.416304
Hyalomma	Male	Unfed	Single	Single	2.09177	0.617213
Ixodes	Female	Fed	Single	Single	2.15874	0.651804
Ixodes	Female	Fed	Single	Single	2.58403	0.699522
Ixodes	Female	Fed	Single	Single	2.05668	0.66165
Argas	NA	Fed	Single	Single	2.15764	0.688686
Argas	NA	Fed	Single	Single	2.26004	0.747322
Argas	NA	Fed	Single	Single	2.28006	0.742647
Argas	NA	Fed	Single	Single	2.28841	0.735975
Argas	NA	Fed	Single	Single	2.0464	0.661118
Argas	NA	Fed	Single	Single	2.46495	0.781906
Haemaphysalis	Female	Unfed	Multiple	Multiple	1.61567	0.485798
Haemaphysalis	Female	Unfed	Multiple	Multiple	2.67408	0.739141
Haemaphysalis	Male	Unfed	Multiple	Multiple	2.93681	0.77722
Haemaphysalis	Male	Unfed	Multiple	Multiple	2.57889	0.691633
Haemaphysalis	Male	Unfed	Multiple	Multiple	3.10694	0.810765
Haemaphysalis	Male	Unfed	Multiple	Multiple	2.68877	0.71054
Haemaphysalis	Male	Unfed	Multiple	Multiple	2.38436	0.634034
Haemaphysalis	Male	Unfed	Multiple	Multiple	2.4426	0.652485
Haemaphysalis	Female	Unfed	Multiple	Multiple	1.19247	0.357084
Haemaphysalis	Female	Unfed	Multiple	Multiple	1.94467	0.561424
Haemaphysalis	Female	Unfed	Multiple	Multiple	2.27444	0.676461
Haemaphysalis	Male	Unfed	Multiple	Multiple	2.1006	0.55161
Haemaphysalis	Male	Unfed	Multiple	Multiple	2.07935	0.550419
Haemaphysalis	Male	Unfed	Multiple	Multiple	2.81002	0.7426
Haemaphysalis	Female	Unfed	Multiple	Multiple	1.5309	0.45484
Haemaphysalis	Female	Unfed	Multiple	Multiple	1.44607	0.452853
Haemaphysalis	Female	Unfed	Multiple	Multiple	1.69864	0.543435
Haemaphysalis	Male	Unfed	Multiple	Multiple	1.9582	0.546065
Haemaphysalis	Male	Unfed	Multiple	Multiple	1.63145	0.449089
Haemaphysalis	Male	Unfed	Multiple	Multiple	2.66196	0.718184
Haemaphysalis	Male	Unfed	Multiple	Multiple	1.62822	0.49287
Haemaphysalis	Male	Unfed	Multiple	Multiple	2.30079	0.653567
Haemaphysalis	Male	Unfed	Multiple	Multiple	1.85856	0.505699
Haemaphysalis	Male	Unfed	Multiple	Multiple	1.99834	0.527313
Haemaphysalis	Female	Unfed	Multiple	Multiple	1.76705	0.490694
Haemaphysalis	Male	Unfed	Multiple	Multiple	2.96961	0.765368
Haemaphysalis	Male	Unfed	Multiple	Multiple	2.50825	0.687368
Haemaphysalis	Male	Unfed	Multiple	Multiple	3.14016	0.794909
Haemaphysalis	Male	Unfed	Multiple	Multiple	2.49694	0.66562
Haemaphysalis	Male	Unfed	Multiple	Multiple	2.63183	0.691972
Rhipicephalus	Male	Unfed	Single	Single	2.94532	0.811318
Rhipicephalus	Male	Unfed	Single	Single	2.72991	0.806185
Rhipicephalus	Male	Unfed	Single	Single	1.57301	0.441123
Rhipicephalus	Female	Unfed	Single	Single	2.21633	0.569885
Rhipicephalus	Female	Unfed	Multiple	Multiple	2.67037	0.786831
Rhipicephalus	Male	Unfed	Multiple	Multiple	1.98813	0.577945
Rhipicephalus	Female	Fed	Multiple	Multiple	2.67895	0.800317
Rhipicephalus	Female	Fed	Multiple	Multiple	2.69216	0.796586
Rhipicephalus	Female	Fed	Multiple	Multiple	2.79078	0.820038
Rhipicephalus	Female	Fed	Multiple	Multiple	2.79025	0.823088
Rhipicephalus	Female	Fed	Multiple	Multiple	2.88271	0.838362
Rhipicephalus	Female	Fed	Multiple	Multiple	2.50861	0.733895
Rhipicephalus	Female	Fed	Multiple	Multiple	2.71739	0.814083
Rhipicephalus	Female	Fed	Multiple	Multiple	2.25898	0.68469
Rhipicephalus	Female	Fed	Single	Single	0.464032	0.109831
Rhipicephalus	Female	Fed	Single	Single	1.01595	0.275278
Haemaphysalis	Female	Unfed	Single	Multiple	0.711636	0.188251
Haemaphysalis	Female	Unfed	Multiple	Multiple	1.82403	0.534672
Haemaphysalis	Female	Unfed	Multiple	Multiple	1.89123	0.534519
Haemaphysalis	Female	Unfed	Multiple	Multiple	2.04225	0.638008
Haemaphysalis	Male	Unfed	Multiple	Multiple	2.51039	0.75245
Haemaphysalis	Male	Unfed	Multiple	Multiple	2.63398	0.795881
Haemaphysalis	Male	Unfed	Multiple	Multiple	3.12581	0.854397
Haemaphysalis	Male	Unfed	Single	Multiple	1.40523	0.421264
Haemaphysalis	Female	Unfed	Single	Multiple	0.804232	0.211275
Haemaphysalis	Female	Unfed	Single	Multiple	1.27043	0.358225
Haemaphysalis	Female	Fed	Multiple	Multiple	1.469	0.432535
Haemaphysalis	Female	Fed	Multiple	Multiple	1.8182	0.642651
Haemaphysalis	Female	Fed	Multiple	Multiple	1.89159	0.606259
Rhipicephalus	Female	NA	Multiple	Multiple	2.56659	0.77148
Rhipicephalus	Female	NA	Multiple	Multiple	2.40663	0.76216
Rhipicephalus	Male	Unfed	Single	Multiple	2.88763	0.746422
Rhipicephalus	Female	Unfed	Single	Multiple	1.78277	0.595674
Rhipicephalus	Female	NA	Single	Multiple	3.03501	0.774138
Rhipicephalus	Female	NA	Single	Multiple	3.1538	0.775374

## Sheet: Source_Data_Fig_2d
Tick Species	Geograpgic Region	Genetic Population	Virome Shannon Index
Dermacentor silvarum	Hebei	DS_subtype2	0.676699
Dermacentor silvarum	Hebei	DS_subtype2	0.64165
Dermacentor silvarum	Hebei	DS_subtype2	0.57456
Dermacentor silvarum	Hebei	DS_subtype2	0.910807
Dermacentor silvarum	Hebei	DS_subtype2	1.10175
Dermacentor silvarum	Hebei	DS_subtype2	0.58009
Dermacentor silvarum	Hebei	DS_subtype2	0.668466
Dermacentor silvarum	Hebei	DS_subtype2	0.561473
Dermacentor silvarum	Hebei	DS_subtype2	1.02514
Dermacentor silvarum	Hebei	DS_subtype2	0.88368
Dermacentor silvarum	Hebei	DS_subtype2	0.722381
Dermacentor silvarum	Hebei	DS_subtype2	0.932146
Dermacentor silvarum	Hebei	DS_subtype2	1.02551
Dermacentor silvarum	Hebei	DS_subtype2	0.682011
Dermacentor silvarum	Hebei	DS_subtype2	1.1226
Dermacentor silvarum	Hebei	DS_subtype2	1.69485
Dermacentor silvarum	Hebei	DS_subtype2	1.7454
Dermacentor silvarum	Hebei	DS_subtype2	1.54769
Dermacentor silvarum	Jilin	DS_subtype2	2.15205
Dermacentor silvarum	Jilin	DS_subtype2	1.46577
Dermacentor silvarum	Jilin	DS_subtype2	1.50524
Dermacentor silvarum	Jilin	DS_subtype2	1.59003
Dermacentor silvarum	Jilin	DS_subtype2	1.77881
Dermacentor silvarum	Jilin	DS_subtype2	2.16962
Dermacentor silvarum	Jilin	DS_subtype2	0.852345
Rhipicephalus microplus	Guangdong	RM_subtype1	3.31133
Rhipicephalus microplus	Guangdong	RM_subtype1	2.40705
Rhipicephalus microplus	Guangdong	RM_subtype1	1.97974
Rhipicephalus microplus	Guangdong	RM_subtype1	2.21533
Rhipicephalus microplus	Guangdong	RM_subtype1	2.65225
Rhipicephalus microplus	Guangdong	RM_subtype1	2.01114
Rhipicephalus microplus	Guangdong	RM_subtype1	2.38263
Rhipicephalus microplus	Guangdong	RM_subtype1	2.14643
Rhipicephalus microplus	Guangdong	RM_subtype1	1.9657
Rhipicephalus microplus	Guangdong	RM_subtype1	1.97924
Rhipicephalus microplus	Yunnan	RM_subtype2	2.69216
Rhipicephalus microplus	Yunnan	RM_subtype2	2.67895
Rhipicephalus microplus	Yunnan	RM_subtype2	2.67037
Rhipicephalus microplus	Yunnan	RM_subtype2	2.79025
Rhipicephalus microplus	Yunnan	RM_subtype2	2.25898
Rhipicephalus microplus	Yunnan	RM_subtype2	1.98813
Rhipicephalus microplus	Yunnan	RM_subtype2	2.88271
Rhipicephalus microplus	Yunnan	RM_subtype2	2.50861
Rhipicephalus microplus	Yunnan	RM_subtype2	2.71739
Rhipicephalus microplus	Yunnan	RM_subtype2	2.79078
Rhipicephalus microplus	Yunnan	RM_subtype2	2.21633
Rhipicephalus microplus	Yunnan	RM_subtype2	1.57301
Rhipicephalus microplus	Yunnan	RM_subtype2	2.94532
Rhipicephalus microplus	Yunnan	RM_subtype2	2.72991
Rhipicephalus microplus	Yunnan	RM_subtype2	3.4562
Rhipicephalus microplus	Yunnan	RM_subtype2	2.78238
Rhipicephalus microplus	Yunnan	RM_subtype2	2.80148
