# Supplementary material for: Metavirome of 31 tick species provides a compendium of 1,801 RNA virus genomes
Source: Nat Microbiol. 2023 Jan 5;8(1):162–73. doi: 10.1038/s41564-022-01275-w (PMC9816062; doi:10.1038/s41564-022-01275-w)
Supplement: Source Data Extended Data Fig. 3 — Statistical source data. [file 41564_2022_1275_MOESM5_ESM.xlsx]

## Sheet: Extended_Data_Fig.3
Tick_Genus	Multiple_50km	Multiple_100km	Shannon_OTU95	Simpson_OTU95
Haemaphysalis	Single	Single	1.19404	0.306254
Haemaphysalis	Single	Single	1.13544	0.296355
Haemaphysalis	Single	Single	0.664137	0.172641
Haemaphysalis	Single	Single	0.455571	0.118218
Haemaphysalis	Single	Single	0.935713	0.232249
Haemaphysalis	Single	Single	0.696487	0.184127
Haemaphysalis	Single	Single	0.908021	0.229623
Haemaphysalis	Single	Single	0.642964	0.161221
Haemaphysalis	Single	Single	0.533432	0.150326
Haemaphysalis	Single	Multiple	0.76209	0.210513
Haemaphysalis	Single	Multiple	0.629171	0.176818
Haemaphysalis	Single	Multiple	0.717238	0.200479
Haemaphysalis	Single	Multiple	3.23079	0.829969
Rhipicephalus	Single	Single	2.50321	0.712087
Haemaphysalis	Single	Multiple	1.23146	0.353723
Haemaphysalis	Single	Multiple	1.60055	0.468372
Haemaphysalis	Single	Multiple	1.1162	0.305111
Haemaphysalis	Single	Multiple	1.09343	0.308954
Haemaphysalis	Single	Multiple	1.01381	0.28198
Haemaphysalis	Single	Multiple	0.864451	0.239139
Haemaphysalis	Single	Multiple	1.48977	0.43924
Haemaphysalis	Multiple	Multiple	0.638463	0.16855
Haemaphysalis	Multiple	Multiple	0.915042	0.249416
Haemaphysalis	Multiple	Multiple	0.628955	0.162275
Haemaphysalis	Multiple	Multiple	2.45377	0.690689
Haemaphysalis	Multiple	Multiple	2.52358	0.735087
Haemaphysalis	Multiple	Multiple	1.826	0.556911
Haemaphysalis	Multiple	Multiple	2.27575	0.703988
Haemaphysalis	Multiple	Multiple	2.44838	0.739754
Haemaphysalis	Multiple	Multiple	2.37492	0.702358
Haemaphysalis	Multiple	Multiple	2.18568	0.680337
Haemaphysalis	Multiple	Multiple	2.44631	0.721001
Haemaphysalis	Multiple	Multiple	2.49474	0.734522
Rhipicephalus	Multiple	Multiple	2.59776	0.770144
Rhipicephalus	Multiple	Multiple	2.63049	0.785315
Rhipicephalus	Multiple	Multiple	3.02979	0.828571
Rhipicephalus	Multiple	Multiple	1.89747	0.548943
Rhipicephalus	Multiple	Multiple	2.24174	0.633146
Rhipicephalus	Multiple	Multiple	2.38508	0.66089
Rhipicephalus	Multiple	Multiple	2.42734	0.715023
Dermacentor	Multiple	Multiple	1.5692	0.540181
Rhipicephalus	Multiple	Multiple	2.26113	0.693631
Rhipicephalus	Multiple	Multiple	2.68659	0.777331
Rhipicephalus	Multiple	Multiple	2.44896	0.742878
Rhipicephalus	Multiple	Multiple	2.43341	0.737474
Rhipicephalus	Multiple	Multiple	3.08164	0.782411
Rhipicephalus	Multiple	Multiple	2.83715	0.704531
Rhipicephalus	Multiple	Multiple	3.13285	0.745128
Rhipicephalus	Multiple	Multiple	2.44784	0.620195
Rhipicephalus	Multiple	Multiple	3.50635	0.789669
Rhipicephalus	Multiple	Multiple	3.82688	0.879492
Rhipicephalus	Multiple	Multiple	2.94737	0.714678
Rhipicephalus	Multiple	Multiple	2.83306	0.726757
Rhipicephalus	Multiple	Multiple	2.33862	0.617092
Rhipicephalus	Multiple	Multiple	2.92047	0.765671
Dermacentor	Multiple	Multiple	1.5375	0.473097
Haemaphysalis	Multiple	Multiple	2.62151	0.787069
Haemaphysalis	Multiple	Multiple	2.43887	0.69006
Haemaphysalis	Multiple	Multiple	2.51936	0.747134
Rhipicephalus	Single	Multiple	2.40705	0.754479
Rhipicephalus	Single	Multiple	2.65225	0.797188
Rhipicephalus	Single	Multiple	1.97974	0.661911
Rhipicephalus	Single	Multiple	2.21533	0.715183
Rhipicephalus	Single	Multiple	2.01114	0.670548
Rhipicephalus	Single	Multiple	2.38263	0.762137
Rhipicephalus	Single	Multiple	3.31133	0.839648
Rhipicephalus	Single	Multiple	1.97924	0.679312
Rhipicephalus	Single	Multiple	1.9657	0.660237
Rhipicephalus	Single	Multiple	2.14643	0.717816
Hyalomma	Single	Single	1.45081	0.46933
Haemaphysalis	Single	Single	1.39654	0.385471
Haemaphysalis	Single	Single	1.68952	0.476494
Haemaphysalis	Single	Single	1.17786	0.337586
Haemaphysalis	Single	Single	2.08739	0.559425
Haemaphysalis	Single	Single	1.58154	0.413282
Haemaphysalis	Single	Single	1.19378	0.313842
Haemaphysalis	Single	Single	1.54495	0.445086
Haemaphysalis	Single	Single	1.83294	0.500136
Haemaphysalis	Single	Single	1.7655	0.491027
Haemaphysalis	Single	Single	2.84923	0.72578
Haemaphysalis	Single	Single	2.45451	0.637497
Haemaphysalis	Single	Single	1.6556	0.432804
Amblyomma	Multiple	Multiple	2.13861	0.687603
Amblyomma	Multiple	Multiple	2.46496	0.718731
Amblyomma	Multiple	Multiple	4.7418	0.876459
Amblyomma	Multiple	Multiple	1.89418	0.597667
Argas	Single	Single	1.60242	0.517741
Amblyomma	Multiple	Multiple	0.696463	0.210382
Amblyomma	Multiple	Multiple	2.8164	0.831842
Amblyomma	Multiple	Multiple	1.10707	0.378082
Amblyomma	Multiple	Multiple	1.05925	0.26366
Amblyomma	Multiple	Multiple	1.02863	0.303943
Amblyomma	Multiple	Multiple	1.32775	0.375589
Haemaphysalis	Single	Single	0.986661	0.272642
Haemaphysalis	Single	Single	1.25963	0.344652
Haemaphysalis	Single	Single	1.21967	0.341425
Haemaphysalis	Single	Single	1.332	0.327071
Haemaphysalis	Single	Single	0.940896	0.228956
Rhipicephalus	Multiple	Multiple	0.659487	0.143361
Rhipicephalus	Multiple	Multiple	1.01594	0.22137
Haemaphysalis	Single	Multiple	1.40995	0.354717
Haemaphysalis	Single	Multiple	1.06968	0.257312
Haemaphysalis	Single	Multiple	0.774954	0.177972
Haemaphysalis	Single	Multiple	0.949123	0.223959
Haemaphysalis	Single	Multiple	0.940997	0.218717
Haemaphysalis	Single	Multiple	1.11156	0.272931
Haemaphysalis	Single	Multiple	0.647201	0.162764
Haemaphysalis	Single	Single	1.45636	0.364244
Haemaphysalis	Single	Single	1.38537	0.38993
Haemaphysalis	Single	Single	1.55092	0.384944
Haemaphysalis	Single	Single	0.677804	0.182268
Haemaphysalis	Single	Single	0.86135	0.231037
Haemaphysalis	Single	Single	0.882549	0.242635
Ixodes	Single	Single	1.76751	0.507681
Dermacentor	Single	Multiple	1.69485	0.576046
Dermacentor	Single	Multiple	1.54769	0.539992
Dermacentor	Single	Multiple	1.7454	0.549745
Dermacentor	Single	Multiple	0.58009	0.157058
Dermacentor	Single	Multiple	0.676699	0.197216
Dermacentor	Single	Multiple	0.910807	0.282192
Dermacentor	Single	Multiple	0.57456	0.154157
Dermacentor	Single	Multiple	1.10175	0.278992
Dermacentor	Single	Multiple	0.682011	0.187663
Dermacentor	Single	Multiple	0.932146	0.253616
Dermacentor	Single	Multiple	0.722381	0.181406
Dermacentor	Single	Multiple	1.1226	0.325672
Dermacentor	Single	Multiple	0.64165	0.167471
Dermacentor	Single	Multiple	1.02551	0.268283
Dermacentor	Single	Multiple	0.561473	0.144922
Dermacentor	Single	Multiple	0.88368	0.228676
Dermacentor	Single	Multiple	0.668466	0.165848
Dermacentor	Single	Multiple	1.02514	0.275959
Haemaphysalis	Single	Single	1.33728	0.376797
Haemaphysalis	Single	Single	1.02668	0.294606
Haemaphysalis	Single	Single	1.32115	0.369642
Haemaphysalis	Single	Single	0.979663	0.253372
Haemaphysalis	Single	Single	0.83302	0.234857
Haemaphysalis	Single	Single	1.14806	0.314504
Haemaphysalis	Single	Single	0.783235	0.21796
Haemaphysalis	Single	Single	0.801294	0.218549
Haemaphysalis	Single	Single	0.777247	0.219729
Haemaphysalis	Single	Single	0.823871	0.229397
Haemaphysalis	Single	Single	0.801533	0.221211
Haemaphysalis	Single	Single	0.781522	0.223871
Haemaphysalis	Single	Single	0.696375	0.197673
Haemaphysalis	Single	Multiple	1.54285	0.419376
Haemaphysalis	Single	Multiple	2.32694	0.611057
Haemaphysalis	Single	Multiple	1.8996	0.59171
Haemaphysalis	Single	Multiple	1.85976	0.575782
Haemaphysalis	Single	Multiple	1.95618	0.56319
Rhipicephalus	Single	Single	2.4984	0.718858
Rhipicephalus	Single	Single	2.16537	0.655674
Rhipicephalus	Single	Single	2.5968	0.762532
Rhipicephalus	Single	Single	2.30481	0.702047
Rhipicephalus	Single	Single	1.46834	0.464671
Rhipicephalus	Single	Single	1.00469	0.230491
Rhipicephalus	Single	Single	0.397985	0.0845859
Rhipicephalus	Single	Single	1.00324	0.270224
Rhipicephalus	Single	Single	1.30941	0.343637
Rhipicephalus	Single	Single	1.58227	0.44457
Dermacentor	Multiple	Multiple	2.16534	0.692212
Dermacentor	Multiple	Multiple	1.25004	0.401799
Dermacentor	Multiple	Multiple	2.79284	0.798976
Dermacentor	Multiple	Multiple	2.13211	0.58905
Dermacentor	Multiple	Multiple	2.26555	0.675319
Dermacentor	Multiple	Multiple	2.51057	0.669876
Haemaphysalis	Multiple	Multiple	0.675174	0.165917
Ixodes	Multiple	Multiple	3.37548	0.844376
Ixodes	Multiple	Multiple	2.22626	0.583143
Dermacentor	Multiple	Multiple	1.62497	0.516253
Dermacentor	Multiple	Multiple	2.09033	0.662273
Dermacentor	Multiple	Multiple	1.31006	0.425561
Dermacentor	Multiple	Multiple	0.691589	0.205115
Dermacentor	Multiple	Multiple	1.96016	0.554346
Dermacentor	Single	Single	1.21391	0.339002
Dermacentor	Single	Single	1.32363	0.395691
Dermacentor	Single	Single	1.09148	0.307857
Dermacentor	Single	Multiple	0.734299	0.221069
Dermacentor	Single	Multiple	0.285052	0.0671883
Dermacentor	Single	Single	0.482679	0.137198
Dermacentor	Single	Single	1.03298	0.231966
Dermacentor	Single	Single	5.07557	0.936449
Dermacentor	Single	Single	3.51589	0.777748
Dermacentor	Single	Single	1.10708	0.265623
Dermacentor	Single	Single	2.19131	0.643761
Dermacentor	Single	Single	2.10363	0.462729
Dermacentor	Multiple	Multiple	1.28227	0.405906
Dermacentor	Multiple	Multiple	1.16183	0.365042
Dermacentor	Multiple	Multiple	2.16938	0.653958
Dermacentor	Multiple	Multiple	2.41187	0.703834
Dermacentor	Multiple	Multiple	1.45567	0.52894
Dermacentor	Multiple	Multiple	2.6661	0.745328
Dermacentor	Multiple	Multiple	1.67996	0.532756
Dermacentor	Multiple	Multiple	1.04655	0.308939
Haemaphysalis	Multiple	Multiple	1.88307	0.607936
Haemaphysalis	Multiple	Multiple	2.78574	0.768738
Ixodes	Multiple	Multiple	1.75262	0.584633
Ixodes	Multiple	Multiple	2.92126	0.799402
Ixodes	Multiple	Multiple	3.06815	0.811372
Ixodes	Multiple	Multiple	2.56604	0.754552
Ixodes	Single	Single	2.29017	0.662896
Ixodes	Single	Single	2.12787	0.594167
Ixodes	Single	Single	2.44332	0.673276
Ixodes	Single	Multiple	1.79605	0.574365
Ixodes	Single	Multiple	1.94113	0.585285
Ixodes	Single	Multiple	2.12632	0.681998
Ixodes	Single	Multiple	2.15742	0.621628
Haemaphysalis	Single	Single	1.01037	0.289833
Haemaphysalis	Single	Single	0.66495	0.189011
Haemaphysalis	Single	Single	0.735345	0.194446
Haemaphysalis	Single	Single	0.911408	0.238443
Haemaphysalis	Single	Single	0.80636	0.218515
Haemaphysalis	Single	Single	1.12811	0.312173
Haemaphysalis	Single	Single	0.937017	0.229217
Haemaphysalis	Single	Single	1.32616	0.379045
Haemaphysalis	Single	Single	0.855366	0.223193
Haemaphysalis	Single	Single	1.49701	0.399796
Haemaphysalis	Single	Single	1.78342	0.498647
Haemaphysalis	Single	Single	1.25519	0.351985
Haemaphysalis	Single	Single	1.99511	0.595643
Haemaphysalis	Single	Single	0.993986	0.278673
Haemaphysalis	Single	Single	2.12035	0.59304
Haemaphysalis	Single	Single	2.02973	0.590005
Haemaphysalis	Single	Single	1.14359	0.319726
Haemaphysalis	Single	Single	1.35559	0.398456
Haemaphysalis	Single	Single	1.03846	0.280125
Haemaphysalis	Single	Single	0.672353	0.178947
Haemaphysalis	Single	Single	1.02076	0.264697
Haemaphysalis	Single	Single	0.79206	0.21808
Haemaphysalis	Single	Single	0.705208	0.201157
Haemaphysalis	Single	Single	0.634585	0.179286
Haemaphysalis	Single	Single	1.27948	0.376598
Haemaphysalis	Single	Single	0.780173	0.210307
Haemaphysalis	Single	Single	0.963607	0.274804
Haemaphysalis	Single	Multiple	0.695329	0.185555
Haemaphysalis	Single	Multiple	0.953986	0.259745
Haemaphysalis	Single	Multiple	0.853666	0.225918
Haemaphysalis	Single	Multiple	0.677292	0.179279
Haemaphysalis	Single	Multiple	0.731357	0.208067
Haemaphysalis	Single	Multiple	1.03829	0.29958
Haemaphysalis	Single	Multiple	0.708422	0.210562
Haemaphysalis	Single	Multiple	0.746014	0.196534
Haemaphysalis	Single	Multiple	0.572448	0.156013
Haemaphysalis	Single	Multiple	0.785873	0.215875
Haemaphysalis	Single	Multiple	0.700954	0.181591
Haemaphysalis	Single	Single	0.909783	0.246072
Haemaphysalis	Single	Single	0.452926	0.124658
Haemaphysalis	Single	Single	0.601806	0.16468
Haemaphysalis	Single	Single	1.20736	0.368211
Haemaphysalis	Single	Single	0.627121	0.172057
Haemaphysalis	Single	Single	1.18077	0.325451
Haemaphysalis	Single	Multiple	0.947055	0.272436
Haemaphysalis	Single	Multiple	0.924748	0.244524
Haemaphysalis	Single	Multiple	1.9569	0.546531
Haemaphysalis	Single	Multiple	0.831804	0.217011
Haemaphysalis	Single	Multiple	0.87093	0.239694
Haemaphysalis	Single	Multiple	1.06854	0.297989
Haemaphysalis	Single	Single	1.03742	0.303584
Haemaphysalis	Single	Single	0.932309	0.280712
Rhipicephalus	Single	Multiple	0.537475	0.113287
Rhipicephalus	Single	Multiple	2.46386	0.75822
Rhipicephalus	Single	Multiple	2.50462	0.697005
Rhipicephalus	Single	Single	2.51125	0.75287
Rhipicephalus	Single	Single	2.82591	0.815432
Rhipicephalus	Single	Multiple	2.10095	0.560287
Rhipicephalus	Single	Multiple	1.74247	0.521262
Rhipicephalus	Single	Multiple	2.32238	0.692
Dermacentor	Multiple	Multiple	0.852345	0.250789
Dermacentor	Multiple	Multiple	2.15205	0.63712
Dermacentor	Multiple	Multiple	2.16962	0.662038
Dermacentor	Multiple	Multiple	1.77881	0.506613
Dermacentor	Multiple	Multiple	1.59003	0.531202
Dermacentor	Multiple	Multiple	1.46577	0.471819
Dermacentor	Multiple	Multiple	1.50524	0.452949
Dermacentor	Multiple	Multiple	0.146414	0.0293778
Haemaphysalis	Multiple	Multiple	1.82747	0.512102
Haemaphysalis	Multiple	Multiple	1.68597	0.467656
Haemaphysalis	Multiple	Multiple	1.74487	0.483679
Haemaphysalis	Multiple	Multiple	1.24891	0.34104
Haemaphysalis	Multiple	Multiple	1.21334	0.336511
Haemaphysalis	Multiple	Multiple	1.10865	0.307003
Haemaphysalis	Multiple	Multiple	1.48167	0.382865
Haemaphysalis	Multiple	Multiple	1.18977	0.309186
Haemaphysalis	Multiple	Multiple	0.942279	0.26032
Haemaphysalis	Multiple	Multiple	1.16326	0.310987
Haemaphysalis	Multiple	Multiple	1.04844	0.294284
Haemaphysalis	Multiple	Multiple	1.29293	0.407623
Haemaphysalis	Multiple	Multiple	1.34001	0.405275
Haemaphysalis	Multiple	Multiple	1.62051	0.532576
Haemaphysalis	Multiple	Multiple	1.13611	0.299053
Haemaphysalis	Multiple	Multiple	1.7089	0.531207
Haemaphysalis	Multiple	Multiple	0.86696	0.234679
Haemaphysalis	Multiple	Multiple	1.37302	0.523069
Haemaphysalis	Multiple	Multiple	1.58063	0.551899
Haemaphysalis	Multiple	Multiple	1.26005	0.360617
Haemaphysalis	Multiple	Multiple	2.12891	0.496604
Haemaphysalis	Multiple	Multiple	0.542908	0.124411
Haemaphysalis	Multiple	Multiple	0.39794	0.0865746
Haemaphysalis	Multiple	Multiple	1.12909	0.293736
Haemaphysalis	Multiple	Multiple	1.54753	0.426842
Haemaphysalis	Multiple	Multiple	1.93026	0.532836
Haemaphysalis	Multiple	Multiple	3.48647	0.768508
Haemaphysalis	Multiple	Multiple	2.34415	0.698753
Haemaphysalis	Multiple	Multiple	2.33327	0.700671
Haemaphysalis	Multiple	Multiple	1.48974	0.400193
Ixodes	Multiple	Multiple	2.55395	0.734877
Ixodes	Multiple	Multiple	3.44005	0.867034
Ixodes	Multiple	Multiple	1.45883	0.512885
Ixodes	Multiple	Multiple	3.03485	0.821521
Ixodes	Multiple	Multiple	3.04028	0.816413
Ixodes	Multiple	Multiple	2.99545	0.809162
Ixodes	Multiple	Multiple	2.98917	0.840947
Ixodes	Multiple	Multiple	3.36567	0.862326
Ixodes	Multiple	Multiple	2.947	0.804941
Ixodes	Multiple	Multiple	3.1648	0.831915
Ixodes	Multiple	Multiple	3.41801	0.840588
Ixodes	Multiple	Multiple	3.77407	0.897624
Ixodes	Multiple	Multiple	3.77335	0.871475
Ixodes	Multiple	Multiple	2.93411	0.766307
Ixodes	Multiple	Multiple	1.6735	0.441223
Haemaphysalis	Single	Single	1.70183	0.497385
Haemaphysalis	Single	Single	0.61974	0.163108
Haemaphysalis	Single	Single	1.06978	0.28267
Haemaphysalis	Single	Single	0.729416	0.188647
Haemaphysalis	Single	Single	1.99068	0.550374
Haemaphysalis	Single	Single	1.5026	0.45343
Haemaphysalis	Single	Single	2.11363	0.649201
Haemaphysalis	Single	Single	2.21629	0.651989
Haemaphysalis	Single	Single	1.92962	0.536021
Haemaphysalis	Single	Single	1.99809	0.558697
Haemaphysalis	Single	Single	2.34621	0.644025
Haemaphysalis	Multiple	Multiple	1.94827	0.606114
Haemaphysalis	Multiple	Multiple	0.787925	0.249582
Ixodes	Multiple	Multiple	0.698733	0.192223
Rhipicephalus	Multiple	Multiple	1.22333	0.365019
Rhipicephalus	Multiple	Multiple	2.1283	0.61213
Haemaphysalis	Single	Single	2.22152	0.673971
Haemaphysalis	Single	Single	1.87398	0.592489
Haemaphysalis	Single	Single	1.78893	0.496747
Haemaphysalis	Single	Single	1.82792	0.493211
Haemaphysalis	Single	Single	2.42465	0.717882
Haemaphysalis	Single	Single	1.81083	0.531724
Haemaphysalis	Single	Single	1.70988	0.521288
Haemaphysalis	Single	Single	1.41908	0.410755
Haemaphysalis	Single	Single	1.38646	0.37855
Haemaphysalis	Single	Single	2.6128	0.706119
Haemaphysalis	Single	Single	1.33931	0.374712
Haemaphysalis	Single	Single	1.03893	0.293333
Haemaphysalis	Single	Single	0.99707	0.257597
Haemaphysalis	Single	Single	1.78319	0.456752
Haemaphysalis	Single	Single	1.76067	0.449822
Haemaphysalis	Single	Single	2.37745	0.618884
Haemaphysalis	Single	Single	2.29048	0.605393
Haemaphysalis	Single	Single	2.01787	0.535002
Haemaphysalis	Single	Single	0.843774	0.236055
Haemaphysalis	Single	Single	1.12404	0.292701
Haemaphysalis	Single	Single	0.922139	0.253596
Haemaphysalis	Single	Single	1.49658	0.366273
Haemaphysalis	Single	Single	1.58043	0.554503
Haemaphysalis	Single	Single	1.02796	0.275085
Haemaphysalis	Single	Single	1.34373	0.43909
Haemaphysalis	Single	Single	1.77466	0.581794
Haemaphysalis	Single	Single	1.66998	0.599609
Haemaphysalis	Single	Single	1.73743	0.5098
Haemaphysalis	Single	Single	0.218403	0.0463565
Dermacentor	Single	Single	1.02341	0.269648
Dermacentor	Single	Single	0.734734	0.183734
Dermacentor	Single	Single	0.851115	0.195194
Dermacentor	Single	Single	0.61999	0.161247
Dermacentor	Single	Single	0.568978	0.145404
Dermacentor	Single	Single	0.627078	0.157703
Dermacentor	Single	Single	0.977184	0.273463
Dermacentor	Single	Single	1.20485	0.294716
Dermacentor	Single	Single	0.713391	0.183423
Dermacentor	Single	Single	0.431275	0.103799
Dermacentor	Single	Single	1.18924	0.30723
Dermacentor	Single	Single	1.44805	0.360304
Dermacentor	Single	Single	1.18135	0.316321
Dermacentor	Single	Single	1.95424	0.531378
Dermacentor	Single	Single	1.23819	0.358869
Dermacentor	Single	Single	1.23362	0.396747
Dermacentor	Single	Single	1.31252	0.380547
Dermacentor	Single	Single	1.68859	0.480091
Dermacentor	Single	Single	2.31467	0.54568
Dermacentor	Single	Single	1.83558	0.61388
Dermacentor	Single	Single	2.30839	0.648314
Hyalomma	Single	Multiple	2.12668	0.645593
Hyalomma	Single	Multiple	1.57871	0.516457
Hyalomma	Single	Multiple	1.4721	0.444044
Hyalomma	Single	Single	0.514488	0.128048
Hyalomma	Single	Single	0.0348556	0.00588115
Haemaphysalis	Single	Single	0.96251	0.277869
Haemaphysalis	Multiple	Multiple	1.83675	0.599015
Haemaphysalis	Multiple	Multiple	1.65429	0.522225
Haemaphysalis	Multiple	Multiple	0.96679	0.236798
Haemaphysalis	Multiple	Multiple	1.50179	0.463042
Haemaphysalis	Multiple	Multiple	0.753874	0.20711
Haemaphysalis	Multiple	Multiple	1.13687	0.380283
Haemaphysalis	Multiple	Multiple	1.13143	0.300487
Haemaphysalis	Multiple	Multiple	1.4733	0.466296
Haemaphysalis	Multiple	Multiple	1.02516	0.299312
Haemaphysalis	Multiple	Multiple	1.86525	0.586637
Haemaphysalis	Multiple	Multiple	1.66344	0.486379
Haemaphysalis	Multiple	Multiple	0.714152	0.212666
Haemaphysalis	Multiple	Multiple	0.841824	0.233867
Haemaphysalis	Multiple	Multiple	0.984376	0.24924
Dermacentor	Single	Single	1.43549	0.437062
Dermacentor	Single	Single	1.34557	0.385171
Dermacentor	Single	Single	1.95368	0.51482
Dermacentor	Single	Single	1.46391	0.418429
Dermacentor	Single	Single	2.02962	0.548464
Dermacentor	Single	Single	1.14821	0.287638
Dermacentor	Single	Multiple	1.99845	0.570295
Haemaphysalis	Multiple	Multiple	1.02609	0.261024
Haemaphysalis	Multiple	Multiple	0.92101	0.216693
Haemaphysalis	Multiple	Multiple	0.683116	0.162355
Haemaphysalis	Multiple	Multiple	0.747011	0.175028
Haemaphysalis	Single	Single	1.35026	0.366475
Haemaphysalis	Single	Single	2.15914	0.587436
Haemaphysalis	Single	Single	1.31811	0.364967
Haemaphysalis	Single	Single	2.02331	0.603795
Haemaphysalis	Single	Multiple	1.19213	0.324119
Haemaphysalis	Single	Multiple	1.39796	0.370273
Haemaphysalis	Single	Multiple	1.32023	0.339974
Haemaphysalis	Single	Multiple	1.09245	0.397032
Haemaphysalis	Single	Multiple	0.407382	0.0909542
Haemaphysalis	Single	Multiple	1.17008	0.442257
Haemaphysalis	Single	Multiple	1.1194	0.416794
Haemaphysalis	Single	Multiple	1.71464	0.57529
Ixodes	Multiple	Multiple	1.46801	0.450662
Ixodes	Multiple	Multiple	2.32392	0.735053
Haemaphysalis	Single	Multiple	1.17539	0.355402
Haemaphysalis	Multiple	Multiple	0.825643	0.241193
Rhipicephalus	Single	Single	2.92656	0.824889
Rhipicephalus	Single	Single	2.61802	0.774934
Rhipicephalus	Single	Single	2.68353	0.777776
Rhipicephalus	Single	Single	2.56284	0.78933
Rhipicephalus	Single	Single	2.45183	0.740511
Rhipicephalus	Single	Single	2.25592	0.690988
Rhipicephalus	Single	Single	2.51009	0.74534
Rhipicephalus	Single	Single	0.645327	0.15983
Rhipicephalus	Single	Single	0.776998	0.194113
Rhipicephalus	Single	Single	0.681348	0.170684
Rhipicephalus	Multiple	Multiple	2.14907	0.68581
Rhipicephalus	Multiple	Multiple	2.17345	0.665487
Rhipicephalus	Multiple	Multiple	2.47059	0.761505
Rhipicephalus	Multiple	Multiple	2.64255	0.781507
Rhipicephalus	Single	Single	2.45995	0.738298
Rhipicephalus	Single	Single	2.02443	0.661089
Rhipicephalus	Single	Single	1.96094	0.595626
Rhipicephalus	Single	Single	0.827386	0.246778
Rhipicephalus	Single	Single	1.88295	0.621747
Rhipicephalus	Single	Single	2.11326	0.681761
Rhipicephalus	Single	Single	2.02607	0.607946
Rhipicephalus	Single	Single	2.23503	0.710336
Rhipicephalus	Single	Single	2.27164	0.685573
Haemaphysalis	Single	Single	2.33978	0.7269
Haemaphysalis	Single	Single	1.79514	0.505134
Haemaphysalis	Single	Single	2.56788	0.753732
Haemaphysalis	Single	Single	1.69786	0.469004
Haemaphysalis	Single	Single	1.13623	0.323421
Haemaphysalis	Single	Single	1.15119	0.325977
Haemaphysalis	Single	Single	1.00517	0.275086
Haemaphysalis	Single	Single	1.9349	0.517348
Haemaphysalis	Single	Single	1.73729	0.489855
Haemaphysalis	Single	Single	1.76336	0.423409
Haemaphysalis	Single	Single	1.92586	0.553113
Haemaphysalis	Single	Single	2.19593	0.562249
Haemaphysalis	Single	Single	2.41879	0.638961
Haemaphysalis	Single	Single	2.10703	0.617649
Dermacentor	Single	Single	1.88084	0.610098
Dermacentor	Single	Single	1.95778	0.637421
Dermacentor	Single	Single	1.82409	0.469485
Dermacentor	Single	Single	1.25033	0.430555
Haemaphysalis	Single	Single	1.86861	0.542209
Haemaphysalis	Single	Single	0.927072	0.258027
Haemaphysalis	Single	Single	0.826062	0.247789
Haemaphysalis	Single	Single	0.790261	0.227067
Haemaphysalis	Single	Single	0.766275	0.204975
Haemaphysalis	Single	Single	0.609681	0.15971
Haemaphysalis	Single	Single	0.62092	0.163159
Haemaphysalis	Single	Single	0.813008	0.198994
Haemaphysalis	Single	Single	0.688205	0.16939
Haemaphysalis	Single	Single	1.17773	0.338191
Haemaphysalis	Single	Single	1.44213	0.492636
Haemaphysalis	Single	Single	1.52265	0.433146
Haemaphysalis	Single	Single	1.8323	0.544199
Haemaphysalis	Single	Single	1.37838	0.379988
Haemaphysalis	Single	Single	1.33181	0.43327
Haemaphysalis	Single	Single	1.24657	0.381704
Haemaphysalis	Single	Single	1.17949	0.340716
Haemaphysalis	Single	Single	1.54435	0.530219
Haemaphysalis	Single	Single	1.53388	0.456939
Haemaphysalis	Single	Single	1.18669	0.361873
Haemaphysalis	Single	Single	1.63968	0.553058
Haemaphysalis	Single	Single	0.790815	0.22436
Haemaphysalis	Single	Single	1.39786	0.386721
Haemaphysalis	Single	Single	1.16282	0.316432
Haemaphysalis	Single	Single	1.45018	0.42361
Haemaphysalis	Single	Single	1.5751	0.457483
Haemaphysalis	Single	Single	1.61927	0.47233
Haemaphysalis	Single	Single	1.41098	0.388894
Haemaphysalis	Single	Single	1.51477	0.412094
Dermacentor	Single	Single	1.3375	0.393822
Dermacentor	Single	Single	2.53924	0.748713
Hyalomma	Multiple	Multiple	1.04276	0.319227
Rhipicephalus	Multiple	Multiple	3.33251	0.846549
Rhipicephalus	Multiple	Multiple	3.50588	0.857553
Rhipicephalus	Multiple	Multiple	3.5027	0.869805
Rhipicephalus	Multiple	Multiple	3.46822	0.85107
Rhipicephalus	Multiple	Multiple	3.73693	0.890803
Rhipicephalus	Multiple	Multiple	3.46608	0.859553
Rhipicephalus	Multiple	Multiple	3.55315	0.863764
Rhipicephalus	Multiple	Multiple	3.60266	0.884167
Rhipicephalus	Multiple	Multiple	2.32183	0.704589
Rhipicephalus	Multiple	Multiple	3.61002	0.874316
Rhipicephalus	Multiple	Multiple	3.65211	0.873561
Rhipicephalus	Multiple	Multiple	3.03297	0.788371
Rhipicephalus	Multiple	Multiple	3.06246	0.844162
Rhipicephalus	Multiple	Multiple	3.56217	0.84834
Rhipicephalus	Multiple	Multiple	4.15661	0.924127
Rhipicephalus	Multiple	Multiple	3.90368	0.905924
Rhipicephalus	Multiple	Multiple	3.67849	0.899682
Rhipicephalus	Multiple	Multiple	3.76022	0.891124
Rhipicephalus	Multiple	Multiple	3.71698	0.866838
Rhipicephalus	Multiple	Multiple	3.62833	0.873839
Rhipicephalus	Multiple	Multiple	3.63207	0.88613
Rhipicephalus	Multiple	Multiple	3.65876	0.869467
Rhipicephalus	Multiple	Multiple	2.38169	0.703302
Rhipicephalus	Multiple	Multiple	3.25282	0.826657
Rhipicephalus	Multiple	Multiple	3.21058	0.83741
Hyalomma	Single	Single	1.40956	0.416304
Hyalomma	Single	Single	2.09177	0.617213
Ixodes	Single	Single	2.15874	0.651804
Ixodes	Single	Single	2.58403	0.699522
Ixodes	Single	Single	2.05668	0.66165
Argas	Single	Single	2.15764	0.688686
Argas	Single	Single	2.26004	0.747322
Argas	Single	Single	2.28006	0.742647
Argas	Single	Single	2.28841	0.735975
Argas	Single	Single	2.0464	0.661118
Argas	Single	Single	2.46495	0.781906
Haemaphysalis	Multiple	Multiple	1.61567	0.485798
Haemaphysalis	Multiple	Multiple	2.67408	0.739141
Haemaphysalis	Multiple	Multiple	2.93681	0.77722
Haemaphysalis	Multiple	Multiple	2.57889	0.691633
Haemaphysalis	Multiple	Multiple	3.10694	0.810765
Haemaphysalis	Multiple	Multiple	2.68877	0.71054
Haemaphysalis	Multiple	Multiple	2.38436	0.634034
Haemaphysalis	Multiple	Multiple	2.4426	0.652485
Haemaphysalis	Multiple	Multiple	1.19247	0.357084
Haemaphysalis	Multiple	Multiple	1.94467	0.561424
Haemaphysalis	Multiple	Multiple	2.27444	0.676461
Haemaphysalis	Multiple	Multiple	2.1006	0.55161
Haemaphysalis	Multiple	Multiple	2.07935	0.550419
Haemaphysalis	Multiple	Multiple	2.81002	0.7426
Haemaphysalis	Multiple	Multiple	1.5309	0.45484
Haemaphysalis	Multiple	Multiple	1.44607	0.452853
Haemaphysalis	Multiple	Multiple	1.69864	0.543435
Haemaphysalis	Multiple	Multiple	1.9582	0.546065
Haemaphysalis	Multiple	Multiple	1.63145	0.449089
Haemaphysalis	Multiple	Multiple	2.66196	0.718184
Haemaphysalis	Multiple	Multiple	1.62822	0.49287
Haemaphysalis	Multiple	Multiple	2.30079	0.653567
Haemaphysalis	Multiple	Multiple	1.85856	0.505699
Haemaphysalis	Multiple	Multiple	1.99834	0.527313
Haemaphysalis	Multiple	Multiple	1.76705	0.490694
Haemaphysalis	Multiple	Multiple	2.96961	0.765368
Haemaphysalis	Multiple	Multiple	2.50825	0.687368
Haemaphysalis	Multiple	Multiple	3.14016	0.794909
Haemaphysalis	Multiple	Multiple	2.49694	0.66562
Haemaphysalis	Multiple	Multiple	2.63183	0.691972
Rhipicephalus	Single	Single	2.94532	0.811318
Rhipicephalus	Single	Single	2.72991	0.806185
Rhipicephalus	Single	Single	1.57301	0.441123
Rhipicephalus	Single	Single	2.21633	0.569885
Rhipicephalus	Multiple	Multiple	2.67037	0.786831
Rhipicephalus	Multiple	Multiple	1.98813	0.577945
Rhipicephalus	Multiple	Multiple	2.67895	0.800317
Rhipicephalus	Multiple	Multiple	2.69216	0.796586
Rhipicephalus	Multiple	Multiple	2.79078	0.820038
Rhipicephalus	Multiple	Multiple	2.79025	0.823088
Rhipicephalus	Multiple	Multiple	2.88271	0.838362
Rhipicephalus	Multiple	Multiple	2.50861	0.733895
Rhipicephalus	Multiple	Multiple	2.71739	0.814083
Rhipicephalus	Multiple	Multiple	2.25898	0.68469
Rhipicephalus	Single	Single	0.464032	0.109831
Rhipicephalus	Single	Single	1.01595	0.275278
Haemaphysalis	Single	Multiple	0.711636	0.188251
Haemaphysalis	Multiple	Multiple	1.82403	0.534672
Haemaphysalis	Multiple	Multiple	1.89123	0.534519
Haemaphysalis	Multiple	Multiple	2.04225	0.638008
Haemaphysalis	Multiple	Multiple	2.51039	0.75245
Haemaphysalis	Multiple	Multiple	2.63398	0.795881
Haemaphysalis	Multiple	Multiple	3.12581	0.854397
Haemaphysalis	Single	Multiple	1.40523	0.421264
Haemaphysalis	Single	Multiple	0.804232	0.211275
Haemaphysalis	Single	Multiple	1.27043	0.358225
Haemaphysalis	Multiple	Multiple	1.469	0.432535
Haemaphysalis	Multiple	Multiple	1.8182	0.642651
Haemaphysalis	Multiple	Multiple	1.89159	0.606259
Rhipicephalus	Multiple	Multiple	2.56659	0.77148
Rhipicephalus	Multiple	Multiple	2.40663	0.76216
Rhipicephalus	Single	Multiple	2.88763	0.746422
Rhipicephalus	Single	Multiple	1.78277	0.595674
Rhipicephalus	Single	Multiple	3.03501	0.774138
Rhipicephalus	Single	Multiple	3.1538	0.775374
