# Supplementary material for: Metavirome of 31 tick species provides a compendium of 1,801 RNA virus genomes
Source: Nat Microbiol. 2023 Jan 5;8(1):162–73. doi: 10.1038/s41564-022-01275-w (PMC9816062; doi:10.1038/s41564-022-01275-w)
Supplement: Source Data Extended Data Fig. 5 — Statistical source data. [file 41564_2022_1275_MOESM6_ESM.xlsx]

## Sheet: Extended_Data_Fig.5
Tick_Genus	Gender	Blood_feeding	Shannon_OTU95	Simpson_OTU95
Haemaphysalis	Female	Unfed	1.19404	0.306254
Haemaphysalis	Female	Unfed	1.13544	0.296355
Haemaphysalis	Female	Unfed	0.664137	0.172641
Haemaphysalis	Male	Unfed	0.455571	0.118218
Haemaphysalis	Male	Unfed	0.935713	0.232249
Haemaphysalis	Female	Unfed	0.696487	0.184127
Haemaphysalis	Female	Unfed	0.908021	0.229623
Haemaphysalis	Female	Unfed	0.642964	0.161221
Haemaphysalis	Female	Unfed	0.533432	0.150326
Haemaphysalis	Female	Unfed	0.76209	0.210513
Haemaphysalis	Female	Unfed	0.629171	0.176818
Haemaphysalis	Female	Unfed	0.717238	0.200479
Haemaphysalis	Female	Unfed	3.23079	0.829969
Rhipicephalus	Male	Unfed	2.50321	0.712087
Haemaphysalis	Female	Unfed	1.23146	0.353723
Haemaphysalis	Female	Unfed	1.60055	0.468372
Haemaphysalis	Male	Unfed	1.1162	0.305111
Haemaphysalis	Male	Unfed	1.09343	0.308954
Haemaphysalis	Male	Unfed	1.01381	0.28198
Haemaphysalis	Male	Unfed	0.864451	0.239139
Haemaphysalis	Female	Fed	1.48977	0.43924
Haemaphysalis	Female	Unfed	0.638463	0.16855
Haemaphysalis	Female	Unfed	0.915042	0.249416
Haemaphysalis	Female	Unfed	0.628955	0.162275
Haemaphysalis	Female	Fed	2.45377	0.690689
Haemaphysalis	Female	Fed	2.52358	0.735087
Haemaphysalis	Female	Fed	1.826	0.556911
Haemaphysalis	Female	Fed	2.27575	0.703988
Haemaphysalis	Female	Fed	2.44838	0.739754
Haemaphysalis	Female	Fed	2.37492	0.702358
Haemaphysalis	Female	Fed	2.18568	0.680337
Haemaphysalis	Female	Fed	2.44631	0.721001
Haemaphysalis	Female	Fed	2.49474	0.734522
Rhipicephalus	Female	Unfed	2.59776	0.770144
Rhipicephalus	Female	Unfed	2.63049	0.785315
Rhipicephalus	Female	Unfed	3.02979	0.828571
Rhipicephalus	Male	Unfed	1.89747	0.548943
Rhipicephalus	Male	Unfed	2.24174	0.633146
Rhipicephalus	Male	Unfed	2.38508	0.66089
Rhipicephalus	Female	Fed	2.42734	0.715023
Dermacentor	Female	Unfed	1.5692	0.540181
Rhipicephalus	Female	Fed	2.26113	0.693631
Rhipicephalus	Female	Fed	2.68659	0.777331
Rhipicephalus	Female	Fed	2.44896	0.742878
Rhipicephalus	Female	Unfed	2.43341	0.737474
Rhipicephalus	Male	Unfed	3.08164	0.782411
Rhipicephalus	Female	Unfed	2.83715	0.704531
Rhipicephalus	Male	Unfed	3.13285	0.745128
Rhipicephalus	Female	Fed	2.44784	0.620195
Rhipicephalus	Female	Unfed	3.50635	0.789669
Rhipicephalus	Male	Unfed	3.82688	0.879492
Rhipicephalus	Male	Unfed	2.94737	0.714678
Rhipicephalus	Female	Unfed	2.83306	0.726757
Rhipicephalus	Female	Fed	2.33862	0.617092
Rhipicephalus	Male	Unfed	2.92047	0.765671
Dermacentor	Female	Fed	1.5375	0.473097
Haemaphysalis	Female	Fed	2.62151	0.787069
Haemaphysalis	Female	Fed	2.43887	0.69006
Haemaphysalis	Female	Fed	2.51936	0.747134
Rhipicephalus	Female	Fed	2.40705	0.754479
Rhipicephalus	Female	Fed	2.65225	0.797188
Rhipicephalus	Female	Fed	1.97974	0.661911
Rhipicephalus	Female	Fed	2.21533	0.715183
Rhipicephalus	Female	Fed	2.01114	0.670548
Rhipicephalus	Female	Fed	2.38263	0.762137
Rhipicephalus	Male	Unfed	3.31133	0.839648
Rhipicephalus	Female	Fed	1.97924	0.679312
Rhipicephalus	Female	Fed	1.9657	0.660237
Rhipicephalus	Female	Fed	2.14643	0.717816
Hyalomma	Female	Fed	1.45081	0.46933
Haemaphysalis	Female	Unfed	1.39654	0.385471
Haemaphysalis	Female	Unfed	1.68952	0.476494
Haemaphysalis	Female	Unfed	1.17786	0.337586
Haemaphysalis	Male	Unfed	2.08739	0.559425
Haemaphysalis	Male	Unfed	1.58154	0.413282
Haemaphysalis	Male	Unfed	1.19378	0.313842
Haemaphysalis	Female	Unfed	1.54495	0.445086
Haemaphysalis	Female	Unfed	1.83294	0.500136
Haemaphysalis	Female	Unfed	1.7655	0.491027
Haemaphysalis	Male	Unfed	2.84923	0.72578
Haemaphysalis	Male	Unfed	2.45451	0.637497
Haemaphysalis	Male	Unfed	1.6556	0.432804
Amblyomma	Female	Unfed	2.13861	0.687603
Amblyomma	Male	Unfed	2.46496	0.718731
Amblyomma	Male	Unfed	4.7418	0.876459
Amblyomma	Female	Unfed	1.89418	0.597667
Argas	NA	Unfed	1.60242	0.517741
Amblyomma	Female	Unfed	0.696463	0.210382
Amblyomma	Male	Unfed	2.8164	0.831842
Amblyomma	Male	Unfed	1.10707	0.378082
Amblyomma	Female	Unfed	1.05925	0.26366
Amblyomma	Female	Unfed	1.02863	0.303943
Amblyomma	Female	Unfed	1.32775	0.375589
Haemaphysalis	Female	Unfed	0.986661	0.272642
Haemaphysalis	Female	Unfed	1.25963	0.344652
Haemaphysalis	Female	Unfed	1.21967	0.341425
Haemaphysalis	Male	Unfed	1.332	0.327071
Haemaphysalis	Male	Unfed	0.940896	0.228956
Rhipicephalus	Male	Unfed	0.659487	0.143361
Rhipicephalus	Male	Unfed	1.01594	0.22137
Haemaphysalis	Male	Unfed	1.40995	0.354717
Haemaphysalis	Male	Unfed	1.06968	0.257312
Haemaphysalis	Male	Unfed	0.774954	0.177972
Haemaphysalis	Male	Unfed	0.949123	0.223959
Haemaphysalis	Male	Unfed	0.940997	0.218717
Haemaphysalis	Male	Unfed	1.11156	0.272931
Haemaphysalis	Female	Fed	0.647201	0.162764
Haemaphysalis	Male	Unfed	1.45636	0.364244
Haemaphysalis	Male	Unfed	1.38537	0.38993
Haemaphysalis	Male	Unfed	1.55092	0.384944
Haemaphysalis	Female	Unfed	0.677804	0.182268
Haemaphysalis	Male	Unfed	0.86135	0.231037
Haemaphysalis	Male	Unfed	0.882549	0.242635
Ixodes	Female	Unfed	1.76751	0.507681
Dermacentor	Female	Fed	1.69485	0.576046
Dermacentor	Female	Fed	1.54769	0.539992
Dermacentor	Female	Fed	1.7454	0.549745
Dermacentor	Female	Unfed	0.58009	0.157058
Dermacentor	Female	Unfed	0.676699	0.197216
Dermacentor	Female	Unfed	0.910807	0.282192
Dermacentor	Female	Unfed	0.57456	0.154157
Dermacentor	Female	Unfed	1.10175	0.278992
Dermacentor	Male	Unfed	0.682011	0.187663
Dermacentor	Male	Unfed	0.932146	0.253616
Dermacentor	Male	Unfed	0.722381	0.181406
Dermacentor	Female	Unfed	1.1226	0.325672
Dermacentor	Female	Unfed	0.64165	0.167471
Dermacentor	Female	Unfed	1.02551	0.268283
Dermacentor	Female	Unfed	0.561473	0.144922
Dermacentor	Male	Unfed	0.88368	0.228676
Dermacentor	Male	Unfed	0.668466	0.165848
Dermacentor	Male	Unfed	1.02514	0.275959
Haemaphysalis	Female	Unfed	1.33728	0.376797
Haemaphysalis	Female	Unfed	1.02668	0.294606
Haemaphysalis	Female	Unfed	1.32115	0.369642
Haemaphysalis	Male	Unfed	0.979663	0.253372
Haemaphysalis	Male	Unfed	0.83302	0.234857
Haemaphysalis	Male	Unfed	1.14806	0.314504
Haemaphysalis	Female	Unfed	0.783235	0.21796
Haemaphysalis	Female	Unfed	0.801294	0.218549
Haemaphysalis	Female	Unfed	0.777247	0.219729
Haemaphysalis	Female	Unfed	0.823871	0.229397
Haemaphysalis	Female	Unfed	0.801533	0.221211
Haemaphysalis	Female	Unfed	0.781522	0.223871
Haemaphysalis	Female	Unfed	0.696375	0.197673
Haemaphysalis	Male	Unfed	1.54285	0.419376
Haemaphysalis	Male	Unfed	2.32694	0.611057
Haemaphysalis	Female	Unfed	1.8996	0.59171
Haemaphysalis	Female	Unfed	1.85976	0.575782
Haemaphysalis	Female	Fed	1.95618	0.56319
Rhipicephalus	Male	Unfed	2.4984	0.718858
Rhipicephalus	Female	Fed	2.16537	0.655674
Rhipicephalus	Female	Fed	2.5968	0.762532
Rhipicephalus	Female	Fed	2.30481	0.702047
Rhipicephalus	Female	Fed	1.46834	0.464671
Rhipicephalus	Male	Unfed	1.00469	0.230491
Rhipicephalus	Male	Unfed	0.397985	0.0845859
Rhipicephalus	Female	Fed	1.00324	0.270224
Rhipicephalus	Female	Fed	1.30941	0.343637
Rhipicephalus	Female	Fed	1.58227	0.44457
Dermacentor	Female	Unfed	2.16534	0.692212
Dermacentor	Male	Unfed	1.25004	0.401799
Dermacentor	Female	Unfed	2.79284	0.798976
Dermacentor	Female	Unfed	2.13211	0.58905
Dermacentor	Female	Unfed	2.26555	0.675319
Dermacentor	Male	Unfed	2.51057	0.669876
Haemaphysalis	Male	NA	0.675174	0.165917
Ixodes	Male	Unfed	3.37548	0.844376
Ixodes	Female	Unfed	2.22626	0.583143
Dermacentor	Female	Unfed	1.62497	0.516253
Dermacentor	Male	Unfed	2.09033	0.662273
Dermacentor	Male	Unfed	1.31006	0.425561
Dermacentor	Female	Unfed	0.691589	0.205115
Dermacentor	Male	Unfed	1.96016	0.554346
Dermacentor	Male	Unfed	1.21391	0.339002
Dermacentor	Female	Unfed	1.32363	0.395691
Dermacentor	Female	Unfed	1.09148	0.307857
Dermacentor	Female	Unfed	0.734299	0.221069
Dermacentor	Male	Unfed	0.285052	0.0671883
Dermacentor	Female	Unfed	0.482679	0.137198
Dermacentor	Female	Unfed	1.03298	0.231966
Dermacentor	Female	Unfed	5.07557	0.936449
Dermacentor	Female	Unfed	3.51589	0.777748
Dermacentor	Male	Unfed	1.10708	0.265623
Dermacentor	Male	Unfed	2.19131	0.643761
Dermacentor	Male	Unfed	2.10363	0.462729
Dermacentor	Female	Unfed	1.28227	0.405906
Dermacentor	Female	Unfed	1.16183	0.365042
Dermacentor	Female	Unfed	2.16938	0.653958
Dermacentor	Male	Unfed	2.41187	0.703834
Dermacentor	Female	Unfed	1.45567	0.52894
Dermacentor	Male	Unfed	2.6661	0.745328
Dermacentor	Female	Unfed	1.67996	0.532756
Dermacentor	Male	Unfed	1.04655	0.308939
Haemaphysalis	Female	Unfed	1.88307	0.607936
Haemaphysalis	Female	Unfed	2.78574	0.768738
Ixodes	Female	Unfed	1.75262	0.584633
Ixodes	Female	Unfed	2.92126	0.799402
Ixodes	Female	Unfed	3.06815	0.811372
Ixodes	Male	Unfed	2.56604	0.754552
Ixodes	Female	Unfed	2.29017	0.662896
Ixodes	Female	Unfed	2.12787	0.594167
Ixodes	Female	Unfed	2.44332	0.673276
Ixodes	Female	Unfed	1.79605	0.574365
Ixodes	Female	Unfed	1.94113	0.585285
Ixodes	Female	Unfed	2.12632	0.681998
Ixodes	Male	Unfed	2.15742	0.621628
Haemaphysalis	Female	Unfed	1.01037	0.289833
Haemaphysalis	Male	Unfed	0.66495	0.189011
Haemaphysalis	Male	Unfed	0.735345	0.194446
Haemaphysalis	Male	Unfed	0.911408	0.238443
Haemaphysalis	Female	Unfed	0.80636	0.218515
Haemaphysalis	Female	Unfed	1.12811	0.312173
Haemaphysalis	Male	Unfed	0.937017	0.229217
Haemaphysalis	Male	Unfed	1.32616	0.379045
Haemaphysalis	Male	Unfed	0.855366	0.223193
Haemaphysalis	Female	Unfed	1.49701	0.399796
Haemaphysalis	Male	Unfed	1.78342	0.498647
Haemaphysalis	Male	Unfed	1.25519	0.351985
Haemaphysalis	Male	Unfed	1.99511	0.595643
Haemaphysalis	Female	Unfed	0.993986	0.278673
Haemaphysalis	Male	Unfed	2.12035	0.59304
Haemaphysalis	Male	Unfed	2.02973	0.590005
Haemaphysalis	Female	Unfed	1.14359	0.319726
Haemaphysalis	Female	Unfed	1.35559	0.398456
Haemaphysalis	Male	Unfed	1.03846	0.280125
Haemaphysalis	Male	Unfed	0.672353	0.178947
Haemaphysalis	Male	Unfed	1.02076	0.264697
Haemaphysalis	Female	Unfed	0.79206	0.21808
Haemaphysalis	Female	Unfed	0.705208	0.201157
Haemaphysalis	Female	Unfed	0.634585	0.179286
Haemaphysalis	Male	Unfed	1.27948	0.376598
Haemaphysalis	Male	Unfed	0.780173	0.210307
Haemaphysalis	Male	Unfed	0.963607	0.274804
Haemaphysalis	Female	Unfed	0.695329	0.185555
Haemaphysalis	Female	Unfed	0.953986	0.259745
Haemaphysalis	Female	Unfed	0.853666	0.225918
Haemaphysalis	Male	Unfed	0.677292	0.179279
Haemaphysalis	Female	Unfed	0.731357	0.208067
Haemaphysalis	Female	Unfed	1.03829	0.29958
Haemaphysalis	Female	Unfed	0.708422	0.210562
Haemaphysalis	Male	Unfed	0.746014	0.196534
Haemaphysalis	Male	Unfed	0.572448	0.156013
Haemaphysalis	Male	Unfed	0.785873	0.215875
Haemaphysalis	Male	Unfed	0.700954	0.181591
Haemaphysalis	Female	Unfed	0.909783	0.246072
Haemaphysalis	Female	Unfed	0.452926	0.124658
Haemaphysalis	Female	Unfed	0.601806	0.16468
Haemaphysalis	Male	Unfed	1.20736	0.368211
Haemaphysalis	Male	Unfed	0.627121	0.172057
Haemaphysalis	Male	Unfed	1.18077	0.325451
Haemaphysalis	Female	Unfed	0.947055	0.272436
Haemaphysalis	Female	Unfed	0.924748	0.244524
Haemaphysalis	Female	Unfed	1.9569	0.546531
Haemaphysalis	Male	Unfed	0.831804	0.217011
Haemaphysalis	Male	Unfed	0.87093	0.239694
Haemaphysalis	Male	Unfed	1.06854	0.297989
Haemaphysalis	Female	Unfed	1.03742	0.303584
Haemaphysalis	Female	Unfed	0.932309	0.280712
Rhipicephalus	Female	Fed	0.537475	0.113287
Rhipicephalus	Female	Fed	2.46386	0.75822
Rhipicephalus	Female	Unfed	2.50462	0.697005
Rhipicephalus	Female	Fed	2.51125	0.75287
Rhipicephalus	Female	Fed	2.82591	0.815432
Rhipicephalus	Male	Unfed	2.10095	0.560287
Rhipicephalus	Female	Fed	1.74247	0.521262
Rhipicephalus	Female	Fed	2.32238	0.692
Dermacentor	Female	Unfed	0.852345	0.250789
Dermacentor	Male	Unfed	2.15205	0.63712
Dermacentor	Male	Unfed	2.16962	0.662038
Dermacentor	Male	Unfed	1.77881	0.506613
Dermacentor	Female	Unfed	1.59003	0.531202
Dermacentor	Female	Unfed	1.46577	0.471819
Dermacentor	Female	Unfed	1.50524	0.452949
Dermacentor	Female	Fed	0.146414	0.0293778
Haemaphysalis	Female	Unfed	1.82747	0.512102
Haemaphysalis	Female	Unfed	1.68597	0.467656
Haemaphysalis	Female	Unfed	1.74487	0.483679
Haemaphysalis	Male	Unfed	1.24891	0.34104
Haemaphysalis	Female	Unfed	1.21334	0.336511
Haemaphysalis	Female	Unfed	1.10865	0.307003
Haemaphysalis	Female	Unfed	1.48167	0.382865
Haemaphysalis	Male	Unfed	1.18977	0.309186
Haemaphysalis	Male	Unfed	0.942279	0.26032
Haemaphysalis	Male	Unfed	1.16326	0.310987
Haemaphysalis	Female	Unfed	1.04844	0.294284
Haemaphysalis	Female	Unfed	1.29293	0.407623
Haemaphysalis	Female	Unfed	1.34001	0.405275
Haemaphysalis	Female	Unfed	1.62051	0.532576
Haemaphysalis	Female	Unfed	1.13611	0.299053
Haemaphysalis	Male	Unfed	1.7089	0.531207
Haemaphysalis	Female	Unfed	0.86696	0.234679
Haemaphysalis	Female	Fed	1.37302	0.523069
Haemaphysalis	Female	Fed	1.58063	0.551899
Haemaphysalis	Female	Unfed	1.26005	0.360617
Haemaphysalis	Male	Unfed	2.12891	0.496604
Haemaphysalis	Male	Unfed	0.542908	0.124411
Haemaphysalis	Male	Unfed	0.39794	0.0865746
Haemaphysalis	Female	Unfed	1.12909	0.293736
Haemaphysalis	Female	Unfed	1.54753	0.426842
Haemaphysalis	Male	Unfed	1.93026	0.532836
Haemaphysalis	Male	Unfed	3.48647	0.768508
Haemaphysalis	Female	Unfed	2.34415	0.698753
Haemaphysalis	Female	Unfed	2.33327	0.700671
Haemaphysalis	Male	Unfed	1.48974	0.400193
Ixodes	Female	Unfed	2.55395	0.734877
Ixodes	Male	Unfed	3.44005	0.867034
Ixodes	Female	Fed	1.45883	0.512885
Ixodes	Male	Unfed	3.03485	0.821521
Ixodes	Female	Unfed	3.04028	0.816413
Ixodes	Female	Unfed	2.99545	0.809162
Ixodes	Female	Unfed	2.98917	0.840947
Ixodes	Male	Unfed	3.36567	0.862326
Ixodes	Female	Unfed	2.947	0.804941
Ixodes	Female	Unfed	3.1648	0.831915
Ixodes	Male	Unfed	3.41801	0.840588
Ixodes	Male	Unfed	3.77407	0.897624
Ixodes	Male	Unfed	3.77335	0.871475
Ixodes	Female	Unfed	2.93411	0.766307
Ixodes	Female	Unfed	1.6735	0.441223
Haemaphysalis	Female	Unfed	1.70183	0.497385
Haemaphysalis	Female	Fed	0.61974	0.163108
Haemaphysalis	Female	Fed	1.06978	0.28267
Haemaphysalis	Female	Fed	0.729416	0.188647
Haemaphysalis	Female	Fed	1.99068	0.550374
Haemaphysalis	Female	Unfed	1.5026	0.45343
Haemaphysalis	Female	Unfed	2.11363	0.649201
Haemaphysalis	Female	Unfed	2.21629	0.651989
Haemaphysalis	Female	Unfed	1.92962	0.536021
Haemaphysalis	Female	Unfed	1.99809	0.558697
Haemaphysalis	Female	Unfed	2.34621	0.644025
Haemaphysalis	Female	Fed	1.94827	0.606114
Haemaphysalis	Female	Fed	0.787925	0.249582
Ixodes	Female	Fed	0.698733	0.192223
Rhipicephalus	Female	Unfed	1.22333	0.365019
Rhipicephalus	Female	Fed	2.1283	0.61213
Haemaphysalis	Female	Unfed	2.22152	0.673971
Haemaphysalis	Female	Unfed	1.87398	0.592489
Haemaphysalis	Male	Unfed	1.78893	0.496747
Haemaphysalis	Male	Unfed	1.82792	0.493211
Haemaphysalis	Female	Unfed	2.42465	0.717882
Haemaphysalis	Female	Unfed	1.81083	0.531724
Haemaphysalis	Female	Unfed	1.70988	0.521288
Haemaphysalis	Female	Unfed	1.41908	0.410755
Haemaphysalis	Male	Unfed	1.38646	0.37855
Haemaphysalis	Female	Unfed	2.6128	0.706119
Haemaphysalis	Female	Unfed	1.33931	0.374712
Haemaphysalis	Female	Unfed	1.03893	0.293333
Haemaphysalis	Female	Unfed	0.99707	0.257597
Haemaphysalis	Male	Unfed	1.78319	0.456752
Haemaphysalis	Male	Unfed	1.76067	0.449822
Haemaphysalis	Male	Unfed	2.37745	0.618884
Haemaphysalis	Male	Unfed	2.29048	0.605393
Haemaphysalis	Male	Unfed	2.01787	0.535002
Haemaphysalis	Female	Unfed	0.843774	0.236055
Haemaphysalis	Male	Unfed	1.12404	0.292701
Haemaphysalis	Female	Unfed	0.922139	0.253596
Haemaphysalis	Male	Unfed	1.49658	0.366273
Haemaphysalis	Female	Unfed	1.58043	0.554503
Haemaphysalis	Female	Unfed	1.02796	0.275085
Haemaphysalis	Male	Unfed	1.34373	0.43909
Haemaphysalis	Female	Fed	1.77466	0.581794
Haemaphysalis	Female	Fed	1.66998	0.599609
Haemaphysalis	Female	Fed	1.73743	0.5098
Haemaphysalis	Female	Fed	0.218403	0.0463565
Dermacentor	Female	Unfed	1.02341	0.269648
Dermacentor	Female	Unfed	0.734734	0.183734
Dermacentor	Male	Unfed	0.851115	0.195194
Dermacentor	Male	Unfed	0.61999	0.161247
Dermacentor	Female	Unfed	0.568978	0.145404
Dermacentor	Female	Unfed	0.627078	0.157703
Dermacentor	Female	Unfed	0.977184	0.273463
Dermacentor	Female	Unfed	1.20485	0.294716
Dermacentor	Female	Unfed	0.713391	0.183423
Dermacentor	Female	Unfed	0.431275	0.103799
Dermacentor	Female	Unfed	1.18924	0.30723
Dermacentor	Male	Unfed	1.44805	0.360304
Dermacentor	Male	Unfed	1.18135	0.316321
Dermacentor	Male	Unfed	1.95424	0.531378
Dermacentor	Female	Unfed	1.23819	0.358869
Dermacentor	Female	Unfed	1.23362	0.396747
Dermacentor	Male	Unfed	1.31252	0.380547
Dermacentor	Female	Unfed	1.68859	0.480091
Dermacentor	Male	Unfed	2.31467	0.54568
Dermacentor	Female	Unfed	1.83558	0.61388
Dermacentor	Female	Unfed	2.30839	0.648314
Hyalomma	Female	Unfed	2.12668	0.645593
Hyalomma	Female	Unfed	1.57871	0.516457
Hyalomma	Male	Unfed	1.4721	0.444044
Hyalomma	Male	Unfed	0.514488	0.128048
Hyalomma	Male	Unfed	0.0348556	0.00588115
Haemaphysalis	Female	Unfed	0.96251	0.277869
Haemaphysalis	Female	Fed	1.83675	0.599015
Haemaphysalis	Female	Fed	1.65429	0.522225
Haemaphysalis	Male	Unfed	0.96679	0.236798
Haemaphysalis	Female	Fed	1.50179	0.463042
Haemaphysalis	Female	Fed	0.753874	0.20711
Haemaphysalis	Female	Fed	1.13687	0.380283
Haemaphysalis	Female	Fed	1.13143	0.300487
Haemaphysalis	Female	Fed	1.4733	0.466296
Haemaphysalis	Female	Fed	1.02516	0.299312
Haemaphysalis	Female	Fed	1.86525	0.586637
Haemaphysalis	Female	Fed	1.66344	0.486379
Haemaphysalis	Female	Fed	0.714152	0.212666
Haemaphysalis	Female	Unfed	0.841824	0.233867
Haemaphysalis	Male	Unfed	0.984376	0.24924
Dermacentor	Female	Unfed	1.43549	0.437062
Dermacentor	Male	Unfed	1.34557	0.385171
Dermacentor	Male	Unfed	1.95368	0.51482
Dermacentor	Male	Unfed	1.46391	0.418429
Dermacentor	Male	Unfed	2.02962	0.548464
Dermacentor	Male	Unfed	1.14821	0.287638
Dermacentor	Male	Unfed	1.99845	0.570295
Haemaphysalis	Female	Unfed	1.02609	0.261024
Haemaphysalis	Male	Unfed	0.92101	0.216693
Haemaphysalis	Male	Unfed	0.683116	0.162355
Haemaphysalis	Male	Unfed	0.747011	0.175028
Haemaphysalis	Female	Unfed	1.35026	0.366475
Haemaphysalis	Female	Unfed	2.15914	0.587436
Haemaphysalis	Male	Unfed	1.31811	0.364967
Haemaphysalis	Male	Unfed	2.02331	0.603795
Haemaphysalis	Female	Unfed	1.19213	0.324119
Haemaphysalis	Female	Unfed	1.39796	0.370273
Haemaphysalis	Female	Unfed	1.32023	0.339974
Haemaphysalis	Female	Unfed	1.09245	0.397032
Haemaphysalis	Male	Unfed	0.407382	0.0909542
Haemaphysalis	Male	Unfed	1.17008	0.442257
Haemaphysalis	Male	Unfed	1.1194	0.416794
Haemaphysalis	Male	Unfed	1.71464	0.57529
Ixodes	Female	Fed	1.46801	0.450662
Ixodes	Female	Fed	2.32392	0.735053
Haemaphysalis	Female	Unfed	1.17539	0.355402
Haemaphysalis	Female	Fed	0.825643	0.241193
Rhipicephalus	Female	Unfed	2.92656	0.824889
Rhipicephalus	Female	Unfed	2.61802	0.774934
Rhipicephalus	Female	Unfed	2.68353	0.777776
Rhipicephalus	Male	Unfed	2.56284	0.78933
Rhipicephalus	Male	Unfed	2.45183	0.740511
Rhipicephalus	Female	Unfed	2.25592	0.690988
Rhipicephalus	Female	Unfed	2.51009	0.74534
Rhipicephalus	Male	Unfed	0.645327	0.15983
Rhipicephalus	Male	Unfed	0.776998	0.194113
Rhipicephalus	Male	Unfed	0.681348	0.170684
Rhipicephalus	Female	Unfed	2.14907	0.68581
Rhipicephalus	Female	Unfed	2.17345	0.665487
Rhipicephalus	Male	Unfed	2.47059	0.761505
Rhipicephalus	Male	Unfed	2.64255	0.781507
Rhipicephalus	Female	Fed	2.45995	0.738298
Rhipicephalus	Female	Fed	2.02443	0.661089
Rhipicephalus	Female	Fed	1.96094	0.595626
Rhipicephalus	Male	Unfed	0.827386	0.246778
Rhipicephalus	Female	Fed	1.88295	0.621747
Rhipicephalus	Female	Fed	2.11326	0.681761
Rhipicephalus	Female	Fed	2.02607	0.607946
Rhipicephalus	Female	Fed	2.23503	0.710336
Rhipicephalus	Female	Fed	2.27164	0.685573
Haemaphysalis	Female	Unfed	2.33978	0.7269
Haemaphysalis	Male	Unfed	1.79514	0.505134
Haemaphysalis	Female	Unfed	2.56788	0.753732
Haemaphysalis	Male	Unfed	1.69786	0.469004
Haemaphysalis	Female	Unfed	1.13623	0.323421
Haemaphysalis	Female	Unfed	1.15119	0.325977
Haemaphysalis	Female	Unfed	1.00517	0.275086
Haemaphysalis	Male	Unfed	1.9349	0.517348
Haemaphysalis	Female	Unfed	1.73729	0.489855
Haemaphysalis	Male	Unfed	1.76336	0.423409
Haemaphysalis	Female	Unfed	1.92586	0.553113
Haemaphysalis	Female	Unfed	2.19593	0.562249
Haemaphysalis	Female	Unfed	2.41879	0.638961
Haemaphysalis	Male	Unfed	2.10703	0.617649
Dermacentor	Male	Unfed	1.88084	0.610098
Dermacentor	Female	Unfed	1.95778	0.637421
Dermacentor	Female	Unfed	1.82409	0.469485
Dermacentor	Female	Unfed	1.25033	0.430555
Haemaphysalis	Female	Unfed	1.86861	0.542209
Haemaphysalis	Female	Unfed	0.927072	0.258027
Haemaphysalis	Female	Unfed	0.826062	0.247789
Haemaphysalis	Female	Unfed	0.790261	0.227067
Haemaphysalis	Male	Unfed	0.766275	0.204975
Haemaphysalis	Male	Unfed	0.609681	0.15971
Haemaphysalis	Male	Unfed	0.62092	0.163159
Haemaphysalis	Female	Unfed	0.813008	0.198994
Haemaphysalis	Female	Unfed	0.688205	0.16939
Haemaphysalis	Female	Fed	1.17773	0.338191
Haemaphysalis	Female	Fed	1.44213	0.492636
Haemaphysalis	Female	Fed	1.52265	0.433146
Haemaphysalis	Female	Fed	1.8323	0.544199
Haemaphysalis	Female	Fed	1.37838	0.379988
Haemaphysalis	Female	Fed	1.33181	0.43327
Haemaphysalis	Female	Fed	1.24657	0.381704
Haemaphysalis	Female	Fed	1.17949	0.340716
Haemaphysalis	Female	Fed	1.54435	0.530219
Haemaphysalis	Female	Fed	1.53388	0.456939
Haemaphysalis	Female	Fed	1.18669	0.361873
Haemaphysalis	Female	Fed	1.63968	0.553058
Haemaphysalis	Female	Unfed	0.790815	0.22436
Haemaphysalis	Female	Unfed	1.39786	0.386721
Haemaphysalis	Male	Unfed	1.16282	0.316432
Haemaphysalis	Female	Unfed	1.45018	0.42361
Haemaphysalis	Female	Unfed	1.5751	0.457483
Haemaphysalis	Female	Unfed	1.61927	0.47233
Haemaphysalis	Male	Unfed	1.41098	0.388894
Haemaphysalis	Male	Unfed	1.51477	0.412094
Dermacentor	Female	Unfed	1.3375	0.393822
Dermacentor	Male	Unfed	2.53924	0.748713
Hyalomma	Female	Unfed	1.04276	0.319227
Rhipicephalus	Female	Unfed	3.33251	0.846549
Rhipicephalus	Male	Unfed	3.50588	0.857553
Rhipicephalus	Female	Unfed	3.5027	0.869805
Rhipicephalus	Female	Unfed	3.46822	0.85107
Rhipicephalus	Female	Unfed	3.73693	0.890803
Rhipicephalus	Male	Unfed	3.46608	0.859553
Rhipicephalus	Male	Unfed	3.55315	0.863764
Rhipicephalus	Male	Unfed	3.60266	0.884167
Rhipicephalus	Male	Unfed	2.32183	0.704589
Rhipicephalus	Female	Unfed	3.61002	0.874316
Rhipicephalus	Male	Unfed	3.65211	0.873561
Rhipicephalus	Male	Unfed	3.03297	0.788371
Rhipicephalus	Male	Unfed	3.06246	0.844162
Rhipicephalus	Female	Unfed	3.56217	0.84834
Rhipicephalus	Male	Unfed	4.15661	0.924127
Rhipicephalus	Male	Unfed	3.90368	0.905924
Rhipicephalus	Male	Unfed	3.67849	0.899682
Rhipicephalus	Male	Unfed	3.76022	0.891124
Rhipicephalus	Male	Unfed	3.71698	0.866838
Rhipicephalus	Female	Unfed	3.62833	0.873839
Rhipicephalus	Male	Unfed	3.63207	0.88613
Rhipicephalus	Female	Unfed	3.65876	0.869467
Rhipicephalus	Female	Unfed	2.38169	0.703302
Rhipicephalus	Male	Unfed	3.25282	0.826657
Rhipicephalus	Male	Unfed	3.21058	0.83741
Hyalomma	Male	Unfed	1.40956	0.416304
Hyalomma	Male	Unfed	2.09177	0.617213
Ixodes	Female	Fed	2.15874	0.651804
Ixodes	Female	Fed	2.58403	0.699522
Ixodes	Female	Fed	2.05668	0.66165
Argas	NA	Fed	2.15764	0.688686
Argas	NA	Fed	2.26004	0.747322
Argas	NA	Fed	2.28006	0.742647
Argas	NA	Fed	2.28841	0.735975
Argas	NA	Fed	2.0464	0.661118
Argas	NA	Fed	2.46495	0.781906
Haemaphysalis	Female	Unfed	1.61567	0.485798
Haemaphysalis	Female	Unfed	2.67408	0.739141
Haemaphysalis	Male	Unfed	2.93681	0.77722
Haemaphysalis	Male	Unfed	2.57889	0.691633
Haemaphysalis	Male	Unfed	3.10694	0.810765
Haemaphysalis	Male	Unfed	2.68877	0.71054
Haemaphysalis	Male	Unfed	2.38436	0.634034
Haemaphysalis	Male	Unfed	2.4426	0.652485
Haemaphysalis	Female	Unfed	1.19247	0.357084
Haemaphysalis	Female	Unfed	1.94467	0.561424
Haemaphysalis	Female	Unfed	2.27444	0.676461
Haemaphysalis	Male	Unfed	2.1006	0.55161
Haemaphysalis	Male	Unfed	2.07935	0.550419
Haemaphysalis	Male	Unfed	2.81002	0.7426
Haemaphysalis	Female	Unfed	1.5309	0.45484
Haemaphysalis	Female	Unfed	1.44607	0.452853
Haemaphysalis	Female	Unfed	1.69864	0.543435
Haemaphysalis	Male	Unfed	1.9582	0.546065
Haemaphysalis	Male	Unfed	1.63145	0.449089
Haemaphysalis	Male	Unfed	2.66196	0.718184
Haemaphysalis	Male	Unfed	1.62822	0.49287
Haemaphysalis	Male	Unfed	2.30079	0.653567
Haemaphysalis	Male	Unfed	1.85856	0.505699
Haemaphysalis	Male	Unfed	1.99834	0.527313
Haemaphysalis	Female	Unfed	1.76705	0.490694
Haemaphysalis	Male	Unfed	2.96961	0.765368
Haemaphysalis	Male	Unfed	2.50825	0.687368
Haemaphysalis	Male	Unfed	3.14016	0.794909
Haemaphysalis	Male	Unfed	2.49694	0.66562
Haemaphysalis	Male	Unfed	2.63183	0.691972
Rhipicephalus	Male	Unfed	2.94532	0.811318
Rhipicephalus	Male	Unfed	2.72991	0.806185
Rhipicephalus	Male	Unfed	1.57301	0.441123
Rhipicephalus	Female	Unfed	2.21633	0.569885
Rhipicephalus	Female	Unfed	2.67037	0.786831
Rhipicephalus	Male	Unfed	1.98813	0.577945
Rhipicephalus	Female	Fed	2.67895	0.800317
Rhipicephalus	Female	Fed	2.69216	0.796586
Rhipicephalus	Female	Fed	2.79078	0.820038
Rhipicephalus	Female	Fed	2.79025	0.823088
Rhipicephalus	Female	Fed	2.88271	0.838362
Rhipicephalus	Female	Fed	2.50861	0.733895
Rhipicephalus	Female	Fed	2.71739	0.814083
Rhipicephalus	Female	Fed	2.25898	0.68469
Rhipicephalus	Female	Fed	0.464032	0.109831
Rhipicephalus	Female	Fed	1.01595	0.275278
Haemaphysalis	Female	Unfed	0.711636	0.188251
Haemaphysalis	Female	Unfed	1.82403	0.534672
Haemaphysalis	Female	Unfed	1.89123	0.534519
Haemaphysalis	Female	Unfed	2.04225	0.638008
Haemaphysalis	Male	Unfed	2.51039	0.75245
Haemaphysalis	Male	Unfed	2.63398	0.795881
Haemaphysalis	Male	Unfed	3.12581	0.854397
Haemaphysalis	Male	Unfed	1.40523	0.421264
Haemaphysalis	Female	Unfed	0.804232	0.211275
Haemaphysalis	Female	Unfed	1.27043	0.358225
Haemaphysalis	Female	Fed	1.469	0.432535
Haemaphysalis	Female	Fed	1.8182	0.642651
Haemaphysalis	Female	Fed	1.89159	0.606259
Rhipicephalus	Female	NA	2.56659	0.77148
Rhipicephalus	Female	NA	2.40663	0.76216
Rhipicephalus	Male	Unfed	2.88763	0.746422
Rhipicephalus	Female	Unfed	1.78277	0.595674
Rhipicephalus	Female	NA	3.03501	0.774138
Rhipicephalus	Female	NA	3.1538	0.775374
